# Supplementary material for: Myelin insulation as a risk factor for axonal degeneration in autoimmune demyelinating disease
Source: Nat Neurosci. 2023 Jun 29;26(7):1218–28. doi: 10.1038/s41593-023-01366-9 (PMC10322724; doi:10.1038/s41593-023-01366-9)
Supplement: Supplementary file 7 — Analysis for overrepresentation of Gene Ontology:Biological Process (GO:BP) annotations in published datasets of the oligodendrocyte response to EAE. [file 41593_2023_1366_MOESM7_ESM.xlsx]

## Sheet: Falcao_mol_DGE
	Falcao_EAEvsCtrl_baseMean	Falcao_EAEvsCtrl_log2FoldChange	Falcao_EAEvsCtrl_lfcSE	Falcao_EAEvsCtrl_stat	Falcao_EAEvsCtrl_pvalue	Falcao_EAEvsCtrl_padj
Adora1	16326.5	-0.0326299	0.176061	-0.185334	0.852967	0.967251
Sntg1	20.9765	-5.25173	3.36502	-1.56068	0.118598	0.449492
Prim2	1050	-0.455481	0.493946	-0.922128	0.356462	0.737714
Bai3	547.957	0.0897899	1.21008	0.0742016	0.94085	0.989433
Cflar	751.007	0.740387	0.351701	2.10516	0.0352773	0.224831
Obsl1	10.7027	6.34938	3.0437	2.08607	0.0369724	0.231685
Syt14	11.2898	6.42967	2.97028	2.16467	0.030413	0.20485
Lactb2	938.444	0.00229152	0.399021	0.00574287	0.995418	0.998803
A830018L16Rik	10.6033	-3.84781	3.28344	-1.17188	0.241244	0.625501
Efhc1	56.7563	0.495249	1.94998	0.253976	0.799514	0.952994
Khdrbs2	43.7311	-8.44157	2.05807	-4.10169	4.10145e-05	0.0012591
X1700066B17Rik	12.0216	1.42433	2.27538	0.625974	0.531332	0.856113
Lonrf2	130.255	-0.465768	1.52727	-0.304967	0.760391	0.943751
Actr1b	4539.64	0.240918	0.256316	0.939923	0.347257	0.729535
Dnah7b	30.6877	0.31905	2.26708	0.140731	0.888082	0.975493
Pgap1	4008.99	-0.169187	0.293666	-0.57612	0.564534	0.873796
Plcl1	28156.2	0.0530645	0.173106	0.306543	0.759191	0.943618
Bmpr2	4700.89	-0.0866603	0.272937	-0.317511	0.750856	0.942818
Pard3b	43.8612	0.761559	2.11041	0.360858	0.718205	0.936696
Usp37	2609.93	-0.202329	0.243782	-0.829958	0.406562	0.775662
Xrcc5	1733.15	0.43217	0.261056	1.65547	0.0978288	0.408451
Erbb4	1018.29	-0.788168	0.397979	-1.98043	0.0476556	0.267893
Abca12	13.0112	-6.69232	4.41068	-1.5173	0.129191	0.469324
Dock10	33460.4	-0.34712	0.136167	-2.54923	0.010796	0.102957
Sh3bp4	377.492	-0.528813	0.440299	-1.20103	0.229738	0.612081
Dis3l2	4620.77	-0.211361	0.215897	-0.978986	0.327587	0.710775
Pask	328.639	-3.38573	0.690994	-4.89979	9.59393e-07	5.05049e-05
Cdh20	4434.73	0.0665888	0.19293	0.345145	0.729986	0.938351
Clasp1	1570.75	0.302848	0.278355	1.08799	0.276599	0.662402
Cdk18	14377.3	0.0560013	0.144485	0.387592	0.698318	0.930402
Thsd7b	9.05206	-6.16886	4.41211	-1.39817	0.162063	0.521022
Rab3gap1	4410.2	-0.143626	0.22194	-0.647139	0.517542	0.846718
Mapkapk2	2946.31	0.619262	0.264568	2.34066	0.0192498	0.154264
Rnpep	6029.57	0.825048	0.35304	2.33698	0.0194404	0.155076
Camsap2	3067.8	0.00186663	0.270766	0.00689389	0.9945	0.998746
Aspm	32.4066	-8.00916	2.31592	-3.45831	0.000543568	0.0108729
Pla2g4a	5485.96	0.672461	0.452063	1.48754	0.136873	0.481839
Brinp3	710.01	0.832603	0.496548	1.67678	0.0935848	0.400035
Cdc73	1332.09	-0.571136	0.376848	-1.51556	0.12963	0.470333
Brinp2	13.1233	-5.33729	2.92	-1.82784	0.0675739	0.334842
X1700025G04Rik	2314.01	0.55064	0.42549	1.29413	0.19562	0.567134
Nmnat2	209.936	2.32046	1.12619	2.06045	0.0393557	0.239943
Stx6	11748	0.347222	0.261565	1.32748	0.18435	0.548274
Rasal2	4580.17	-0.418564	0.247467	-1.6914	0.0907613	0.394663
Rcsd1	17.2635	-0.472952	3.00299	-0.157493	0.874856	0.972418
Rabgap1l	6211.96	-0.556721	0.258058	-2.15735	0.0309783	0.207225
Rgs7	26.1519	2.23622	3.21108	0.696406	0.486174	0.828308
Trp53bp2	12055.4	-0.182628	0.203582	-0.897076	0.369679	0.74889
Itpkb	31.4675	1.53359	1.80804	0.848205	0.396324	0.769225
Akt3	1163.94	-0.328626	0.330341	-0.994807	0.31983	0.703816
Smyd3	847.911	-0.492285	0.470382	-1.04657	0.2953	0.680048
Cnih3	308.698	-0.970376	0.826213	-1.17449	0.2402	0.623683
Ptpn14	47.3987	-0.967231	2.15336	-0.449172	0.653307	0.911024
Rps6kc1	2144.04	0.478685	0.204022	2.34625	0.0189636	0.152525
Tgfb2	98.6123	-1.32619	2.24168	-0.591603	0.554116	0.869109
Ush2a	27.8936	-0.821195	1.35947	-0.604054	0.545808	0.864428
A330023F24Rik	261.582	0.0542623	0.648599	0.0836608	0.933326	0.987216
Xkr4	225.811	0.406882	0.795935	0.511201	0.60921	0.892661
Rgs20	235.494	8.33122	0.936923	8.8921	5.99639e-19	2.42887e-16
Atp6v1h	11089.4	-0.0529588	0.173869	-0.304591	0.760678	0.943751
St18	12332.9	0.00212339	0.199427	0.0106475	0.991505	0.998648
Mybl1	117.63	-0.0240487	1.02507	-0.0234606	0.981283	0.996944
Adhfe1	272.907	1.5706	0.683292	2.29857	0.0215292	0.164756
Sgk3	6125.57	0.491956	0.171329	2.8714	0.00408652	0.0521344
Tcf24	103.88	-0.761346	2.5132	-0.302939	0.761937	0.94436
Arfgef1	4379.6	-0.0270209	0.265743	-0.10168	0.91901	0.983564
X2610203C22Rik	11.6711	-3.37562	3.37784	-0.999343	0.317629	0.702119
Cspp1	1564.06	-0.17777	0.315017	-0.564319	0.572537	0.87729
Prex2	16.0786	2.32705	1.90357	1.22247	0.22153	0.600505
Sulf1	108.739	5.28327	1.17017	4.51494	6.33339e-06	0.000251644
Ncoa2	8425.08	0.517472	0.146342	3.53604	0.000406173	0.00877455
Slco5a1	18.3635	-2.68071	4.06067	-0.660164	0.509149	0.842247
Eya1	20.2814	-4.20186	3.02267	-1.39011	0.164494	0.523182
Stau2	348.817	0.323875	0.903468	0.35848	0.719984	0.936876
Rdh10	473.165	-0.210017	0.388399	-0.540725	0.588697	0.883184
Tceb1	4787.25	-0.0712052	0.192821	-0.369282	0.711918	0.934389
Sbspon	12.7356	-1.66836	2.8182	-0.591994	0.553854	0.868887
Jph1	1260.88	-0.147463	0.347005	-0.424961	0.670865	0.920711
Pkhd1	13.703	-0.352244	3.64822	-0.0965524	0.923082	0.984285
Kcnq5	8.24189	-4.66387	3.77894	-1.23417	0.217138	0.595842
Rims1	24.2033	-7.58792	2.88956	-2.62598	0.00864001	0.0874313
Rims1.1	20.5462	-2.93826	1.99035	-1.47625	0.139877	0.486957
Smap1	4008.4	0.606622	0.19783	3.06638	0.00216667	0.0324045
Col9a1	338.863	-2.83527	1.39551	-2.0317	0.0421839	0.24995
Dst	44300.8	0.189985	0.140183	1.35527	0.175333	0.534981
Ptpn18	8.82482	1.08186	2.27014	0.476562	0.633674	0.901703
Plekhb2	5987.67	-0.166744	0.235937	-0.70673	0.479734	0.823192
Fam178b	624.117	0.198402	0.546722	0.362895	0.716683	0.936319
Uggt1	9026.62	-0.521542	0.173352	-3.00857	0.00262478	0.0375241
Lman2l	1796.6	0.252553	0.272296	0.927495	0.35367	0.735269
Inpp4a	1200.69	1.21206	0.38354	3.16018	0.0015767	0.0250725
X4930594C11Rik	90.9163	-0.981568	1.19923	-0.818501	0.413071	0.779407
X2010300C02Rik	34.116	-2.01607	3.69546	-0.545552	0.585374	0.881962
Mgat4a	313.006	0.374921	1.4302	0.262145	0.793209	0.950739
Tmem131	2575.75	0.513613	0.226849	2.26412	0.0235665	0.17328
Eif5b	5305.42	0.358788	0.264809	1.35489	0.175451	0.535125
Mitd1	1375.2	0.741686	0.254986	2.90873	0.00362904	0.0479961
Aff3	638.409	0.0733037	0.882637	0.0830507	0.933811	0.987325
Tbc1d8	217.659	0.0951228	1.23398	0.0770862	0.938555	0.988802
Slc9a2	9.03337	-6.16589	4.41212	-1.39749	0.162266	0.521147
Map4k4	6420.23	-0.173077	0.146306	-1.18298	0.236818	0.619957
Il1r2	26.9072	-1.20357	3.85547	-0.312173	0.754909	0.943187
Mrps9	2316.42	0.0473157	0.307087	0.154079	0.877547	0.972605
Uxs1	514.895	0.0228043	0.436339	0.0522628	0.958319	0.992169
Nck2	640.293	0.600684	0.43753	1.3729	0.169784	0.529477
Gulp1	24.8294	-0.425387	2.00367	-0.212304	0.83187	0.962113
Ercc5	1552.96	-1.03236	0.553401	-1.86548	0.062114	0.316473
Col5a2	60.086	-6.17521	2.36228	-2.61408	0.00894675	0.0899735
Tmeff2	80907.9	-0.456977	0.141528	-3.22887	0.00124281	0.0212209
X9330175M20Rik	52.5366	-3.05925	1.42762	-2.14291	0.0321205	0.212518
Myo1b	23.5457	-4.01368	1.90094	-2.11142	0.0347364	0.222649
Stat4	30.9354	1.20226	2.94211	0.40864	0.682804	0.925784
Gls	4224.65	-0.347925	0.200497	-1.73531	0.0826851	0.374562
Mfsd6	11517.6	0.177388	0.165686	1.07063	0.284335	0.668738
Asnsd1	2365.43	0.146687	0.454121	0.323012	0.746686	0.941795
Pms1	883.888	0.390299	0.314109	1.24256	0.21403	0.592781
Hecw2	4880.42	-0.43416	0.20871	-2.08021	0.0375066	0.23303
Ankrd44	1819.66	-0.271737	0.380833	-0.713533	0.475516	0.819522
Rftn2	5466.84	0.0682034	0.266832	0.255604	0.798257	0.952702
Satb2	18.1206	-0.675129	3.4393	-0.196299	0.844376	0.966065
X9430016H08Rik	1265.93	0.143669	0.343416	0.418353	0.675689	0.923756
Ndufb3	3966.21	-0.198013	0.211395	-0.936697	0.348914	0.731121
Aox1	396.605	3.06024	0.613587	4.98746	6.11775e-07	3.44436e-05
Nif3l1	2057.01	0.0458282	0.378521	0.121072	0.903634	0.979456
Spats2l	880.303	0.255334	0.580901	0.439548	0.660265	0.915813
Tmem237	4029.48	-0.0395989	0.213403	-0.185559	0.85279	0.967132
Stradb	1247.17	-0.185408	0.383297	-0.483719	0.628586	0.899341
Abi2	5281.99	-0.329637	0.25745	-1.28039	0.200407	0.574331
Nbeal1	2471.66	-0.0716588	0.223883	-0.320073	0.748913	0.942492
Ica1l	49.5071	2.53389	1.71385	1.47847	0.139281	0.486185
Raph1	506.976	-0.888575	0.48978	-1.81423	0.069642	0.340208
Nrp2	489.545	-0.106845	0.657856	-0.162413	0.87098	0.970997
Adam23	2197.12	0.623249	0.416425	1.49667	0.13448	0.477475
Ndufs1	11488.9	-0.0898183	0.14999	-0.598828	0.549288	0.865615
Mdh1b	38.7262	8.2261	2.36036	3.48511	0.000491941	0.0101784
Klf7	2585.25	-0.0801439	0.276167	-0.2902	0.771663	0.945658
Plekhm3	3151.6	-0.289614	0.260805	-1.11046	0.2668	0.653136
Pikfyve	2868.52	-0.072413	0.422755	-0.171289	0.863997	0.969899
Acadl	11882.8	0.261821	0.134048	1.9532	0.0507964	0.279717
Map2	2441.2	-0.157789	0.409415	-0.385402	0.699939	0.930402
Rpe	3109.94	0.0130028	0.263259	0.0493917	0.960607	0.992401
Unc80	100.302	-1.15235	1.94992	-0.590974	0.554538	0.869187
Ikzf2	2160.19	-0.0365552	0.243393	-0.15019	0.880614	0.973537
Bard1	23.2021	-6.1488	2.12516	-2.89333	0.00381181	0.0497437
Atic	668.294	-0.185788	0.483741	-0.384065	0.70093	0.930791
Smarcal1	2497.86	-0.19883	0.2552	-0.779111	0.435914	0.794032
Tns1	2015.28	-0.376993	0.321801	-1.17151	0.241394	0.625662
Pnkd	3077.06	-0.398127	0.172924	-2.30233	0.0213168	0.163671
X6030407O03Rik	160.749	-1.99317	1.05982	-1.88067	0.0600167	0.310893
Zfp142	1826.16	0.153462	0.29553	0.519277	0.603567	0.890012
Nhej1	423.162	0.0637675	0.589387	0.108193	0.913843	0.982969
Epha4	1979.13	-0.0722907	0.344495	-0.209845	0.833789	0.962729
Mogat1	8.3467	0.414246	2.46431	0.168098	0.866506	0.970238
Sgpp2	86.0438	0.62627	1.31348	0.476803	0.633502	0.901703
Serpine2	706.144	1.81204	0.887273	2.04226	0.0411256	0.246639
Nyap2	21.3822	0.174308	2.39769	0.0726984	0.942046	0.989775
Rhbdd1	3148.74	0.12205	0.280052	0.43581	0.662974	0.916679
Col4a4	22.1991	0.0172464	3.03848	0.00567602	0.995471	0.998803
Col4a3	75.7808	-4.41301	1.54326	-2.85953	0.00424265	0.0535176
Trip12	7450.32	0.198833	0.248346	0.800627	0.423348	0.785596
Dner	2024.63	1.31932	0.260884	5.05711	4.25659e-07	2.54384e-05
Pid1	108.391	0.699073	1.05247	0.66422	0.50655	0.840622
Sp110	13.4222	-1.56738	2.10109	-0.745984	0.455677	0.806391
Armc9	808.082	0.0868226	0.464176	0.187047	0.851624	0.966938
Psmd1	17188.4	0.392446	0.127937	3.0675	0.0021586	0.032317
Inpp5d	10.5431	1.40714	3.00341	0.468514	0.639417	0.905113
Usp40	2556.49	0.176265	0.259518	0.679203	0.49701	0.835723
Efhd1	31932.3	-0.98697	0.192001	-5.14045	2.74082e-07	1.76064e-05
Gigyf2	3355.69	-0.184019	0.173266	-1.06207	0.288206	0.672482
Ngef	67.0155	2.36215	1.77492	1.33085	0.183239	0.546552
Ugt1a5	19.8994	-20.9177	4.40955	-4.74372	2.09825e-06	9.71323e-05
Trpm8	52.517	-7.05378	2.78318	-2.53443	0.0112629	0.106096
Agap1	22070	0.212001	0.203538	1.04158	0.297606	0.682292
Lrrfip1	174.035	0.927141	1.14869	0.80713	0.419591	0.783818
Col6a3	1037.29	-0.857238	0.5097	-1.68185	0.0925981	0.397605
Klhl30	18.8474	-7.22763	3.75987	-1.9223	0.0545674	0.29168
Hdac4	2071.9	-0.00839806	0.414111	-0.0202798	0.98382	0.997243
Kif1a	44208.9	0.13913	0.140805	0.988108	0.3231	0.706964
Thap4	1036.28	0.422425	0.308054	1.37127	0.170291	0.530482
D2hgdh	787.398	-1.29707	0.493147	-2.63019	0.00853384	0.0867181
Hdlbp	9405.92	0.492071	0.193802	2.53903	0.0111159	0.105255
Farp2	737.446	0.346045	0.56902	0.608141	0.543094	0.863056
Gin1	1049.8	0.421204	0.402939	1.04533	0.295871	0.681077
D1Ertd622e	13002.8	-0.487723	0.161386	-3.02209	0.0025104	0.0363883
Pam	4071.01	0.496078	0.393173	1.26173	0.207046	0.583072
B230216N24Rik	94.5864	-0.194294	1.30464	-0.148926	0.881612	0.973988
Pign	2310.17	-0.304325	0.284448	-1.06988	0.284675	0.669185
Phlpp1	34838.5	-0.183824	0.151281	-1.21512	0.22432	0.605199
Bcl2	103.009	0.475538	1.13426	0.41925	0.675033	0.923526
Gli2	146.098	1.3236	0.919782	1.43904	0.15014	0.504238
Ptpn4	2003.72	-0.0577394	0.326673	-0.17675	0.859705	0.968643
Ccdc93	920.357	-0.108962	0.429945	-0.253433	0.799934	0.952994
Slc35f5	3598.62	0.697656	0.285645	2.44238	0.0145906	0.126945
Nckap5	452.073	0.622437	0.625019	0.99587	0.319314	0.703571
Ccnt2	4794.28	-0.417893	0.223194	-1.87233	0.0611612	0.313912
Mgat5	560.636	-0.603536	0.390664	-1.5449	0.122371	0.457424
Tmem163	3002.23	-0.313727	0.396982	-0.790279	0.429365	0.789433
Zranb3	419.15	0.368432	0.555602	0.663122	0.507252	0.841244
R3hdm1	6509.64	-0.827349	0.151215	-5.47135	4.46619e-08	3.5014e-06
Rassf5	93.0611	-0.57632	1.48364	-0.38845	0.697683	0.9302
Srgap2	2313.29	-1.18527	0.405024	-2.92642	0.00342886	0.0459134
Nfasc	55335.6	0.284766	0.184323	1.54492	0.122364	0.457424
Lrrn2	8.93273	-2.10633	3.93838	-0.534822	0.592773	0.885486
Tmcc2	14539.4	-0.221162	0.159682	-1.38502	0.166048	0.525572
Cntn2	94058.3	-0.0798567	0.139092	-0.574128	0.565881	0.874359
Plekha6	45.5396	-3.0163	2.35421	-1.28124	0.20011	0.57362
Kdm5b	3547.33	-0.105588	0.174909	-0.603675	0.54606	0.864428
Tmem183a	3866.2	0.0766823	0.198396	0.386512	0.699118	0.930402
Ppp1r12b	686.407	0.0197441	0.440528	0.0448192	0.964251	0.992626
Syt2	11.8998	3.67054	4.20582	0.872729	0.382811	0.758741
Klhl12	2283.13	-0.446303	0.303792	-1.46911	0.141804	0.490228
Ptpn7	25.2465	-0.223426	3.07395	-0.0726837	0.942058	0.989775
Nav1	6693	0.181607	0.279434	0.649909	0.515751	0.84588
Ipo9	7365.22	-0.0622634	0.168253	-0.370057	0.71134	0.934146
Ptprc	47.0555	5.50792	2.11777	2.60081	0.00930032	0.0923194
Dennd1b	308.885	-0.724586	0.672498	-1.07745	0.281277	0.665401
Nek7	4110.3	0.172824	0.233038	0.741612	0.458322	0.808621
Cfh	13.3158	1.64411	1.83654	0.895222	0.370669	0.749354
Uchl5	2538.28	0.0129973	0.30233	0.0429905	0.965709	0.992626
Hmcn1	49.6683	-6.43766	2.19623	-2.93124	0.00337616	0.0455422
Edem3	2037.93	0.144392	0.29288	0.493007	0.622008	0.896196
Fam129a	7.90089	-2.38093	4.23638	-0.562019	0.574103	0.877359
Swt1	2238.46	-0.331031	0.297466	-1.11284	0.265779	0.652127
Ncf2	126.942	0.877741	0.960897	0.91346	0.361001	0.741437
Rgl1	516.131	0.471647	0.824946	0.571731	0.567504	0.874402
Colgalt2	464.502	1.73234	1.1395	1.52026	0.128446	0.467753
Dhx9	2025.75	0.231854	0.371943	0.623359	0.533049	0.857218
Lamc1	3529.56	0.135605	0.300249	0.451642	0.651527	0.910191
Xpr1	796.606	0.0980923	0.56394	0.173941	0.861912	0.969571
Fam163a	13.2692	-6.72105	4.41061	-1.52384	0.12755	0.466217
Acbd6	2375.27	0.21001	0.272855	0.769674	0.441493	0.795655
Ralgps2	264.892	1.0744	0.988573	1.08682	0.277115	0.663201
Abl2	2234.7	-0.121736	0.377267	-0.322679	0.746939	0.941795
X2810025M15Rik	3241.01	-0.28194	0.257997	-1.09281	0.274479	0.660363
Astn1	146.428	1.89666	1.05051	1.80547	0.0710019	0.344127
Rfwd2	830.042	0.144484	0.361318	0.399881	0.689244	0.927858
Tnr	20.2192	1.82476	2.01494	0.905617	0.365139	0.744074
Rc3h1	3512.07	0.669765	0.246514	2.71695	0.0065887	0.072951
Suco	3354.64	0.146938	0.182512	0.805087	0.420769	0.784773
Dnm3	18767.9	-0.231947	0.109673	-2.11491	0.034438	0.221227
X2810442N19Rik	135.682	-0.218562	0.975502	-0.22405	0.822718	0.959289
BC055324	100.781	-3.28386	0.896914	-3.66129	0.000250944	0.00585292
Kifap3	8122.43	0.492578	0.202047	2.43794	0.0147714	0.127756
Nme7	339.633	-0.16882	0.629278	-0.268276	0.788487	0.950739
Dcaf6	2322.61	0.0169395	0.186048	0.0910493	0.927453	0.985364
Adcy10	112.749	-1.56169	0.826397	-1.88976	0.0587902	0.306719
Pou2f1	1534.07	0.592086	0.367695	1.61026	0.10734	0.429538
Uck2	1105.18	0.868329	0.326828	2.65684	0.00788775	0.0820684
Mgst3	3710.24	-0.783774	1.12575	-0.696222	0.48629	0.828397
Pbx1	1163.84	0.0487623	0.439875	0.110855	0.911731	0.982373
Nos1ap	223.229	0.274195	0.664027	0.412927	0.67966	0.924513
Atf6	3618.94	0.318141	0.249692	1.27413	0.202616	0.57661
Ddr2	31.4335	0.889822	1.90789	0.466391	0.640936	0.905717
Olfml2b	2484.58	0.363459	0.354828	1.02433	0.305681	0.689595
F11r	84.7113	3.39033	1.98631	1.70684	0.0878509	0.386646
Pcp4l1	104.759	-2.09638	1.95479	-1.07243	0.283526	0.667805
Cd48	10.1201	4.75666	2.80802	1.69395	0.0902739	0.393299
Kcnj10	53279.5	0.155571	0.147118	1.05746	0.290302	0.67461
Copa	17746.8	0.110845	0.184196	0.601777	0.547323	0.864428
Ifi203	13.5641	-4.21515	3.69676	-1.14023	0.254191	0.639521
Fmn2	245.696	1.49787	0.8884	1.68603	0.0917907	0.396121
Sdccag8	2002.07	-0.022447	0.320435	-0.0700516	0.944153	0.990378
Gm16432	8.47842	-0.742467	3.7951	-0.195638	0.844893	0.966191
Cdc42bpa	33156.2	0.0182982	0.151542	0.120747	0.903892	0.979456
Cnst	1846.19	0.244889	0.310651	0.788307	0.430517	0.789945
Acbd3	2948.96	-0.347523	0.210094	-1.65414	0.0980998	0.408634
Ephx1	1784.25	0.539902	1.11898	0.482496	0.629454	0.899784
Nvl	1897.88	-0.398243	0.285314	-1.39581	0.162773	0.521321
Enah	1946.23	-0.160988	0.423492	-0.380144	0.703839	0.932365
Fbxo28	5672.03	-0.0285443	0.206952	-0.137927	0.890298	0.975821
Disp1	21.1442	5.85538	2.06904	2.83001	0.00465472	0.0569422
Mark1	731.64	-0.516895	0.586507	-0.881311	0.378149	0.754643
Rab3gap2	9638.87	-0.0107759	0.30483	-0.0353506	0.9718	0.994899
Bpnt1	9577.7	-0.308913	0.215761	-1.43174	0.152219	0.507583
Gpatch2	1771.47	-0.0041049	0.292688	-0.0140248	0.98881	0.998257
Spata17	14.8616	2.01274	2.53739	0.793233	0.427642	0.788513
Cenpf	13.5808	3.87982	2.26067	1.71622	0.0861215	0.382873
Kcnk2	60.0832	1.55508	1.40875	1.10387	0.26965	0.655997
Kctd3	24613.7	-0.0247458	0.157819	-0.156799	0.875403	0.972605
Lpgat1	12193.7	0.228904	0.160831	1.42325	0.154663	0.511868
Vash2	129.101	0.523116	1.83532	0.285027	0.775624	0.947939
Ppp2r5a	2566.76	0.117641	0.313872	0.374806	0.707805	0.933531
Traf5	35.0514	5.31164	1.51048	3.51652	0.000437241	0.00929424
Lamb3	12.6285	-6.64924	4.41078	-1.5075	0.131683	0.472942
Plxna2	558.382	0.029927	0.98963	0.0302406	0.975875	0.996035
Cr2	51.0286	3.29301	1.79189	1.83773	0.0661024	0.330105
Sox17	19.4688	-7.27419	3.73951	-1.94523	0.0517478	0.282829
Mrpl15	3412.92	0.151747	0.205929	0.736892	0.461188	0.810059
Lypla1	1974.14	0.0621058	0.320835	0.193576	0.846508	0.966473
Tcea1	1085.21	0.0849687	0.276371	0.307444	0.758505	0.943431
Rb1cc1	5377.16	0.0520049	0.193162	0.269229	0.787754	0.950739
Pcmtd1	4863.28	-0.498545	0.22197	-2.24601	0.0247036	0.178773
Rrs1	1428.05	0.30586	0.261917	1.16777	0.242898	0.627312
X3110035E14Rik	28.6249	1.99904	1.33103	1.50187	0.133131	0.475695
X1700034P13Rik	33.7754	0.981921	1.64218	0.597937	0.549882	0.865729
Vcpip1	3036.65	-0.0219914	0.323514	-0.0679765	0.945804	0.990449
Snhg6	1092.82	-0.400158	0.283451	-1.41174	0.158027	0.516902
Mcmdc2	19.4982	0.671954	2.09623	0.320554	0.748548	0.942277
Snord87	14.3488	-1.18514	2.11213	-0.561111	0.574722	0.877359
Cops5	14221.8	-0.128982	0.164939	-0.781997	0.434216	0.792784
Tram1	7083.4	0.229192	0.200666	1.14216	0.253388	0.638594
Gm5523	34.2991	0.114416	1.3971	0.0818955	0.93473	0.987371
Terf1	1504.61	-0.0247638	0.286381	-0.0864714	0.931092	0.986511
Rpl7	5894.44	-0.0503402	0.190654	-0.26404	0.791749	0.950739
Ube2w	4141.28	0.0800421	0.241822	0.330996	0.740648	0.9411
Tmem70	2976.72	-0.121789	0.196133	-0.62095	0.534632	0.858226
Ly96	444.735	0.346386	0.61838	0.56015	0.575377	0.877359
Gdap1	903.338	0.830659	0.51422	1.61538	0.106229	0.427255
Mcm3	983.365	-0.818555	0.342142	-2.39244	0.0167367	0.139619
Paqr8	10957	0.552004	0.348991	1.58172	0.113715	0.439641
X6720483E21Rik	197.808	1.0611	0.689394	1.53918	0.123761	0.459498
Tram2	64.3162	1.85928	1.92358	0.966571	0.333758	0.716453
Tmem14a	3841.7	0.120086	0.178362	0.673273	0.500774	0.837514
Gsta3	119.824	-0.0377335	1.28004	-0.0294783	0.976483	0.996035
Khdc1b	19.1763	1.1179	4.02231	0.277924	0.781071	0.949418
Ogfrl1	704.959	-0.112014	0.327653	-0.341868	0.73245	0.93928
B3gat2	21.4328	0.354434	1.90017	0.186528	0.852031	0.967019
Fam135a	2195.95	-0.101767	0.322792	-0.31527	0.752556	0.94317
X1110058L19Rik	878.334	0.591622	0.554628	1.0667	0.286107	0.669664
Lmbrd1	30499.4	-0.335235	0.156933	-2.13616	0.0326666	0.214818
Gm20172	47.912	-4.72535	2.59706	-1.8195	0.0688351	0.338306
Gm597	126.393	-2.30123	1.69168	-1.36032	0.173728	0.533857
Phf3	4992.83	-0.266004	0.233259	-1.14038	0.254129	0.639521
Ptp4a1	6451.49	-0.490375	0.22839	-2.1471	0.0317855	0.211064
Rab23	3144.61	-0.0547517	0.299377	-0.182885	0.854888	0.967373
Zfp451	2319.86	-0.779519	0.258401	-3.0167	0.00255543	0.0367488
Bend6	151.669	0.177127	1.3735	0.12896	0.897389	0.977787
Gm15455	69.4243	-0.333734	0.937202	-0.356096	0.721769	0.937416
Ccdc115	1189.93	0.0921354	0.265536	0.346979	0.728607	0.937859
Imp4	6196.54	0.00790717	0.239632	0.0329972	0.973677	0.995609
Fam168b	6207.28	-0.279556	0.18285	-1.52888	0.126294	0.463417
Arhgef4	96.3956	-1.6105	1.88142	-0.856001	0.391997	0.766251
Hs6st1	2272.7	-0.76391	0.340111	-2.24606	0.0247	0.178773
Neurl3	31.5918	6.47089	2.28811	2.82805	0.00468332	0.0572441
Arid5a	1388.27	0.763882	0.467475	1.63406	0.102246	0.41775
Fer1l5	117.181	0.0155657	1.07683	0.0144551	0.988467	0.998001
Kansl3	2462.93	-0.53358	0.208224	-2.56253	0.0103912	0.100041
Ankrd39	1523.37	0.538992	0.38807	1.3889	0.164862	0.523182
Cnnm3	2163.97	0.365847	0.251906	1.45231	0.146414	0.49837
Sema4c	845.123	0.987098	0.383153	2.57625	0.00998781	0.097329
Cnnm4	698.737	-0.113466	0.504369	-0.224967	0.822005	0.959153
Ankrd23	1164.51	-0.11304	0.293683	-0.384906	0.700307	0.930552
Cox5b	3196.59	-0.260147	0.263934	-0.985653	0.324303	0.708144
X4933424G06Rik	18.205	-0.352819	1.62921	-0.216558	0.828553	0.961811
Unc50	14054.1	-0.252901	0.114437	-2.20996	0.0271078	0.189963
Coa5	4103.2	0.0261668	0.257446	0.10164	0.919042	0.983564
Tsga10	420.837	-0.226097	0.737212	-0.306692	0.759078	0.943618
Lipt1	127.686	-0.969764	0.961737	-1.00835	0.313288	0.69733
Mrpl30	4021.36	-0.212626	0.167084	-1.27257	0.203171	0.577063
Txndc9	4594.84	0.0417862	0.166217	0.251395	0.801508	0.953051
Lyg2	36.0109	0.801379	2.48937	0.32192	0.747513	0.941843
Rev1	897.89	-0.66464	0.506584	-1.31201	0.189518	0.55674
Chst10	35.5643	-1.4478	2.20535	-0.656495	0.511505	0.843684
Pdcl3	2121.04	-0.299395	0.334309	-0.895563	0.370486	0.749297
Rpl31	136.093	-0.500966	0.796141	-0.629242	0.529191	0.854653
Cnot11	891.313	0.41218	0.396069	1.04068	0.298025	0.682345
Rnf149	1823.09	0.168426	0.281257	0.598835	0.549283	0.865615
Creg2	1488.78	-1.7139	0.523816	-3.27195	0.00106807	0.0189011
Gm16894	117.888	-1.43857	0.903748	-1.59178	0.111434	0.43669
Il18r1	17.8972	-4.63667	2.78629	-1.6641	0.0960923	0.405328
Il1rl1	8.58876	-6.09294	4.41236	-1.38088	0.167316	0.525952
Slc9a4	14.9246	-6.8903	4.41026	-1.56233	0.118209	0.449072
Mfsd9	406.392	0.835572	0.650358	1.28479	0.198867	0.571742
Tmem182	17.2252	1.824	3.36743	0.541658	0.588054	0.882996
Pou3f3	5302.05	-0.049856	0.220327	-0.226281	0.820983	0.958544
X2900092D14Rik	2574.06	-0.404431	0.241355	-1.67566	0.0938039	0.400424
Pantr2	142.101	-0.255059	0.676079	-0.377263	0.705978	0.932818
Pantr1	2688.17	0.102317	0.351668	0.290949	0.77109	0.945374
AI597479	3198.39	0.00632392	0.293279	0.0215628	0.982797	0.997162
Tgfbrap1	3508.83	-0.00609614	0.211463	-0.0288284	0.977001	0.996059
X1500015O10Rik	28.0219	3.17009	2.41165	1.31449	0.188681	0.555826
Mettl21c	21.9625	-0.704333	2.47892	-0.284129	0.776312	0.94809
Tpp2	3451.92	0.213337	0.250248	0.852502	0.393936	0.767451
Tex30	914.246	-0.0584708	0.514985	-0.113539	0.909603	0.981416
Kdelc1	2020.38	-0.366002	0.295148	-1.24006	0.214953	0.593039
Bivm	1133.49	0.385123	0.498973	0.771831	0.440214	0.79542
Col3a1	25.8291	-0.324919	1.67002	-0.194559	0.845738	0.966284
Wdr75	2033.31	-0.190363	0.33809	-0.563054	0.573398	0.877359
Slc40a1	26.7369	-3.49826	3.02313	-1.15717	0.247204	0.631581
Slc39a10	1085.05	-0.851916	0.375609	-2.26809	0.0233235	0.172466
Sdpr	1143.11	-1.48766	0.336408	-4.4222	9.7701e-06	0.000371009
Nabp1	698.929	-0.43206	0.412129	-1.04836	0.294473	0.679538
Stat1	32072.6	4.48886	0.550307	8.157	3.43442e-16	1.06555e-13
Nab1	2360.08	-0.522482	0.216813	-2.40983	0.01596	0.135386
Tmem194b	1461.59	-0.697472	0.456122	-1.52913	0.126232	0.463354
Inpp1	870.514	0.415128	0.315382	1.31627	0.188083	0.554738
X1700019D03Rik	683.721	-0.462456	0.61064	-0.75733	0.448852	0.801171
Hibch	2040.16	-0.255315	0.345252	-0.739503	0.459602	0.80941
Ormdl1	1626.49	0.270091	0.241903	1.11653	0.264197	0.650247
Osgepl1	1717.68	-0.30912	0.374799	-0.824764	0.409506	0.777224
Stk17b	504.414	0.0534935	0.737962	0.0724882	0.942213	0.989796
Gtf3c3	1193.16	-0.457573	0.503537	-0.908718	0.363499	0.743518
Sf3b1	20624.6	-0.225103	0.11454	-1.96528	0.0493823	0.274217
Mob4	4801.04	-0.298228	0.24634	-1.21064	0.226035	0.607251
Coq10b	988.175	0.728733	0.36612	1.99042	0.0465445	0.264819
Hspe1	1055.43	-0.556559	0.440046	-1.26477	0.205953	0.581227
Hspd1	4126.76	-0.0706185	0.258991	-0.272667	0.785109	0.950689
Mars2	593.529	-0.14426	0.543211	-0.265568	0.790572	0.950739
BC055402	84.7967	1.25195	2.84083	0.440697	0.659433	0.915359
Tyw5	1985.2	-0.000931672	0.39048	-0.00238597	0.998096	0.99933
X1700066M21Rik	5330.94	-0.376715	0.26692	-1.41134	0.158145	0.51712
Kctd18	1993.79	-0.149209	0.289757	-0.514946	0.606591	0.891664
Sgol2	135.85	-0.712227	1.61435	-0.441186	0.659078	0.915303
Bzw1	9614.11	-0.0262978	0.198998	-0.132151	0.894865	0.977154
Ppil3	2988.38	-0.6371	0.249706	-2.5514	0.0107292	0.102593
Clk1	26030.5	-0.854082	0.169391	-5.04207	4.60529e-07	2.70784e-05
Orc2	3275.67	-0.412852	0.23464	-1.75951	0.0784912	0.36393
Fam126b	2034.12	0.0249877	0.218086	0.114577	0.90878	0.981036
Gm20257	174.004	5.03767	1.58739	3.17357	0.00150579	0.0243431
Casp8	24.4465	0.378871	2.87876	0.131609	0.895294	0.97733
Trak2	1094.19	-0.606944	0.417553	-1.45357	0.146065	0.497786
Mpp4	40.1397	1.18081	1.729	0.682946	0.494641	0.834659
Als2	2166.84	0.184857	0.265584	0.69604	0.486404	0.828495
Fzd7	1253.02	-0.134528	0.349472	-0.384947	0.700277	0.930552
Gm973	26.0524	0.187813	1.78769	0.105059	0.916329	0.983299
Sumo1	2626.83	0.0485004	0.209992	0.230963	0.817343	0.958156
Nop58	1778.08	0.315053	0.389233	0.80942	0.418273	0.783636
Fam117b	3177.58	0.180751	0.312381	0.578624	0.562843	0.873529
Wdr12	1707.35	-0.379988	0.335473	-1.13269	0.257343	0.643623
Carf	874.4	0.099253	0.456807	0.217276	0.827994	0.961673
Cyp20a1	9121.28	0.0864771	0.198627	0.435374	0.663291	0.916701
Cd28	22.5467	-1.99203	3.32087	-0.599853	0.548604	0.865446
Ctla4	8.05874	-2.42805	3.17239	-0.765371	0.444051	0.797439
Ino80dos	239.508	-0.153613	0.604992	-0.25391	0.799565	0.952994
Ino80d	2559.02	-0.72373	0.251036	-2.88297	0.00393941	0.0509123
Eef1b2	11726.3	-0.241468	0.177091	-1.36353	0.172716	0.532801
Snora41	19.5367	-1.98183	1.59572	-1.24196	0.214251	0.592852
Gpr1	22.3194	8.39822	4.11682	2.03998	0.0413525	0.247436
Fastkd2	2308.45	-0.0465303	0.213532	-0.217908	0.827501	0.961673
Creb1	3950.92	-0.342476	0.242003	-1.41517	0.157018	0.515774
Mettl21a	1296.27	0.177221	0.470651	0.376545	0.706512	0.932973
Fzd5	613.21	0.165173	0.488831	0.337894	0.735443	0.940201
Ccnyl1	1055.44	-0.0756194	0.347277	-0.21775	0.827624	0.961673
X2810408I11Rik	75.8954	-1.88803	1.24209	-1.52003	0.128502	0.467754
D630023F18Rik	9.27112	7.13182	4.33412	1.64551	0.0998655	0.411483
Idh1	12565.2	-0.199965	0.198713	-1.0063	0.314273	0.697987
Kansl1l	1602.84	-0.187947	0.280785	-0.669362	0.503264	0.838658
Lancl1	14737.3	-0.525867	0.201533	-2.60934	0.00907181	0.0908552
Fn1	123.301	0.416605	1.36261	0.305741	0.759802	0.943751
Mreg	379.136	-0.0854973	0.724173	-0.118062	0.906019	0.979796
Pecr	2446.94	-0.584891	0.322644	-1.81281	0.0698615	0.340823
Tmem169	781.214	-0.409468	0.440182	-0.930224	0.352255	0.733936
Rpl37a	791.365	-0.278823	0.347755	-0.801778	0.422681	0.785112
Igfbp5	947.627	6.79912	0.90721	7.49453	6.65346e-14	1.51595e-11
Igfbp2	33.9443	1.35414	2.3144	0.585093	0.558485	0.871215
Aamp	17990.5	0.168134	0.13369	1.25764	0.208521	0.58553
Arpc2	9924.5	-0.133834	0.161376	-0.829329	0.406918	0.775662
Tmbim1	84637.1	0.174452	0.126001	1.38453	0.166196	0.525927
Gpbar1	23.8727	0.822985	1.49112	0.551924	0.581001	0.879128
Slc11a1	166.119	1.53476	1.75911	0.872463	0.382956	0.758741
Catip	27.0871	2.41362	2.85113	0.846547	0.397247	0.76971
Vil1	33.2025	-2.16901	2.0798	-1.0429	0.296997	0.682016
Ctdsp1	1614.08	0.15348	0.339713	0.451794	0.651417	0.910124
Plcd4	107.928	-1.07081	1.22098	-0.877009	0.380482	0.756915
Rqcd1	4478.63	-0.210929	0.232252	-0.908187	0.363779	0.743757
Bcs1l	1513.95	0.228003	0.267359	0.852797	0.393772	0.767337
Stk36	429.732	0.645069	0.463818	1.39078	0.164292	0.523182
Rnf25	2119.21	-0.303452	0.344309	-0.881337	0.378135	0.754643
Ttll4	386.713	-0.0947121	0.551671	-0.171682	0.863687	0.969899
Prkag3	177.287	0.362111	1.11289	0.32538	0.744894	0.941511
Cyp27a1	16372.7	-0.599313	0.324818	-1.84507	0.0650273	0.326975
Cdk5r2	11.3951	0.225616	2.24943	0.100299	0.920107	0.983727
Zfand2b	1559.29	0.561773	0.31727	1.77064	0.0766199	0.359051
Ankzf1	1268.45	-0.698182	0.313964	-2.22376	0.0261643	0.185839
Slc23a3	16.5287	0.435656	2.17348	0.200442	0.841135	0.96512
Fam134a	11021.6	-0.626283	0.202438	-3.0937	0.00197675	0.0301516
Abcb6	1781.08	0.170926	0.323967	0.527603	0.597775	0.887143
Cnppd1	5203.8	-0.193244	0.17592	-1.09848	0.271996	0.65833
Stk16	5695.88	-0.140708	0.167318	-0.840963	0.400369	0.77143
Tuba4a	739.806	2.41229	0.479971	5.0259	5.01079e-07	2.88804e-05
Glb1l	354.882	0.239312	0.768819	0.311272	0.755594	0.943187
Atg9a	6852.97	-0.145792	0.178828	-0.815262	0.414923	0.780287
Dnpep	5034.13	0.0258738	0.150338	0.172105	0.863355	0.969762
Ptprn	1765.89	1.48019	0.541994	2.731	0.00631421	0.0709352
Dnajb2	34541.3	-0.174011	0.217586	-0.799735	0.423864	0.785757
Speg	8.11503	2.2636	3.73545	0.605978	0.544529	0.864206
Gmppa	3642.03	0.391998	0.173808	2.25536	0.0241109	0.176145
Chpf	864.397	0.847587	0.6575	1.28911	0.197361	0.569999
Tmem198	113.301	0.682891	1.46853	0.465018	0.641919	0.905761
Slc4a3	230.696	-0.0567657	0.631157	-0.0899391	0.928336	0.985581
Stk11ip	3232.52	-0.21665	0.294409	-0.735881	0.461803	0.810059
Farsb	5520.85	0.28425	0.241721	1.17594	0.239618	0.6232
Utp14b	1824.34	-0.475043	0.212314	-2.23746	0.0252566	0.181693
Acsl3	13025	-0.668412	0.188695	-3.54229	0.000396672	0.00860755
Kcne4	21.1541	-1.84261	4.004	-0.460193	0.645378	0.907433
Wdfy1	6243.2	0.33733	0.239367	1.40926	0.158758	0.517785
Mrpl44	1018.66	-0.516219	0.337601	-1.52908	0.126245	0.463354
Cul3	3321.53	0.0843151	0.255536	0.329954	0.741434	0.9411
Irs1	1348.3	0.221592	0.567586	0.390411	0.696232	0.929402
Mff	17041.9	-0.0907949	0.124655	-0.728367	0.466389	0.813239
Agfg1	2717.55	0.326402	0.385889	0.845846	0.397639	0.76971
Slc19a3	21.6969	-21.0468	4.40937	-4.77319	1.8133e-06	8.66938e-05
Fbxo36	2763.33	-0.235667	0.236133	-0.998024	0.318268	0.70283
A530032D15Rik	10.6688	-4.65488	3.56992	-1.30392	0.192262	0.561835
Sp100	10.4723	-1.95	2.89201	-0.674272	0.500139	0.837162
Sp140	22.3896	2.62972	2.43494	1.07999	0.280145	0.664733
Cab39	6784.68	-0.169438	0.191335	-0.885556	0.375857	0.753981
Itm2c	23147.7	0.14973	0.128401	1.16611	0.243569	0.628074
Htr2b	46.2402	-0.586765	1.81703	-0.322925	0.746752	0.941795
Snord82	8.03999	0.329445	2.23397	0.14747	0.882761	0.97452
Ncl	15934.7	-0.106109	0.185008	-0.573535	0.566283	0.874359
C130036L24Rik	46.4425	-1.4196	1.43602	-0.988567	0.322875	0.706898
Pde6d	8732.83	-0.225727	0.129772	-1.7394	0.0819637	0.373459
Ptma	4708.98	-0.100792	0.271485	-0.371263	0.710441	0.934146
Cops7b	1823.78	0.164223	0.270186	0.607815	0.54331	0.863056
Nppc	388.54	-1.06562	0.517191	-2.06041	0.0393598	0.239943
Alpi	12.6285	-6.64924	4.41078	-1.5075	0.131683	0.472942
Eif4e2	3523.52	0.280481	0.207933	1.3489	0.177369	0.537043
Kcnj13	47.3655	-0.804837	2.17019	-0.37086	0.710742	0.934146
X3110079O15Rik	11.9079	0.949967	3.65411	0.259972	0.794885	0.951288
Atg16l1	4148.66	-0.0846318	0.194582	-0.434941	0.663605	0.916701
Scarna6	74.829	0.0418548	1.09695	0.0381555	0.969564	0.993687
Dgkd	4451.65	-0.242266	0.220612	-1.09816	0.272137	0.658517
Dnajb3	138.328	-0.574329	1.05604	-0.543851	0.586544	0.88266
Hjurp	189.482	0.00745741	0.6352	0.0117403	0.990633	0.998593
Mroh2a	9.29557	-4.4086	4.36415	-1.01019	0.312407	0.696454
Arl4c	87.3752	0.0839404	0.929623	0.0902952	0.928053	0.98557
X4933400F21Rik	510.297	0.419174	0.447842	0.935986	0.34928	0.731256
Ackr3	47.3221	0.178992	1.70561	0.104943	0.916421	0.983299
Cops8	8482.35	-0.112177	0.13028	-0.861043	0.389214	0.764071
Ramp1	268.695	-0.161383	0.878634	-0.183675	0.854269	0.967251
Scly	718.847	0.202576	0.356472	0.56828	0.569845	0.876155
Ube2f	1961.91	-0.373335	0.331952	-1.12467	0.26073	0.64653
Espnl	12.0592	-1.65886	3.43945	-0.482304	0.62959	0.899891
Ilkap	5391.02	-0.227312	0.207734	-1.09424	0.273848	0.659839
Fam132b	42.7227	1.60047	1.34623	1.18886	0.234496	0.616444
Hes6	839.461	0.995612	0.462628	2.15208	0.0313912	0.208985
Per2	119.382	-1.04314	1.10579	-0.943347	0.345503	0.727317
Asb1	3150.61	-0.175613	0.319131	-0.550283	0.582125	0.879916
Traf3ip1	745.579	0.405117	0.558576	0.725267	0.468288	0.814477
Ndufa10	11347.4	-0.0847389	0.173078	-0.4896	0.624417	0.897246
Myeov2	6024.65	-0.277727	0.203452	-1.36507	0.17223	0.532047
Ankmy1	11.131	-6.46815	3.5279	-1.83343	0.066739	0.332138
Gpc1	4875.35	0.197955	0.226575	0.873684	0.38229	0.758443
Rnpepl1	8905.43	-0.112672	0.232844	-0.483894	0.628461	0.899341
Dusp28	1549.07	-0.444037	0.370373	-1.19889	0.230569	0.612081
Capn10	1773.6	0.446382	0.344719	1.29492	0.195349	0.566883
Gpr35	86.5739	0.806986	2.26358	0.356509	0.721459	0.937359
Aqp12	14.9514	-1.03938	3.44492	-0.301715	0.762869	0.94436
X9430060I03Rik	86.2513	0.401923	0.87842	0.457553	0.647274	0.908473
Sned1	613.275	-1.35983	0.454197	-2.99392	0.00275414	0.0388028
Mterfd2	4195.24	-0.437943	0.222282	-1.97021	0.0488139	0.271785
Ppp1r7	3315.57	0.0523937	0.201171	0.260444	0.794521	0.95113
Mir6902	16.7534	-0.0437198	1.72115	-0.0254015	0.979735	0.99686
Sept2	23641.6	-0.0751013	0.175524	-0.427868	0.668747	0.920145
Stk25	8748.53	-0.186148	0.178979	-1.04005	0.298316	0.682682
Bok	24.7016	0.516442	1.58349	0.326142	0.744317	0.941511
Ing5	1093.48	0.0295891	0.444745	0.0665306	0.946955	0.990449
Dtymk	3767.79	-0.390425	0.218503	-1.78682	0.0739668	0.353171
Atg4b	5719.21	0.119185	0.161445	0.73824	0.460369	0.809876
Neu4	19.4271	-0.925141	1.59153	-0.581289	0.561046	0.872845
Fam174a	13083.1	-0.48651	0.206114	-2.36039	0.0182558	0.148553
St8sia4	221.244	-1.15881	0.94939	-1.22059	0.222242	0.601175
Ppip5k2	5054.84	0.106311	0.274649	0.38708	0.698697	0.930402
Rnf152	123.035	1.15435	2.18913	0.52731	0.597979	0.887233
X2310035C23Rik	4874.17	-0.243752	0.284618	-0.856417	0.391767	0.766251
Tnfrsf11a	15.2265	-3.14869	3.04999	-1.03236	0.301903	0.685831
Zcchc2	1274.56	-0.375146	0.294536	-1.27368	0.202776	0.576946
Vps4b	7114.07	-0.180365	0.155136	-1.16263	0.24498	0.629451
Kdsr	9049.3	-0.123166	0.154026	-0.799645	0.423917	0.785757
Cdh19	5494.59	-0.243167	0.262263	-0.927189	0.353829	0.735269
Dsel	999.766	0.322104	0.47657	0.67588	0.499117	0.836855
Nifk	2625.57	-0.235851	0.244209	-0.965774	0.334157	0.716571
Tsn	10049.2	-0.260939	0.178011	-1.46586	0.142686	0.492446
X2900060B14Rik	141.372	0.312084	1.01977	0.306033	0.75958	0.943751
Tmem185b	1840.36	0.142415	0.284549	0.500493	0.616728	0.893949
Inhbb	86.7808	0.600601	1.65945	0.361928	0.717406	0.936396
Ralb	1070.03	0.117068	0.363315	0.322223	0.747284	0.941843
Epb4.1l5	330.823	0.00142588	0.74989	0.00190145	0.998483	0.999341
Tmem177	531.358	-0.150294	0.527425	-0.284958	0.775676	0.947939
Dbi	68489.9	0.0834263	0.212425	0.392734	0.694516	0.929226
Tmem37	19.2657	-1.03297	2.8589	-0.361318	0.717862	0.936608
X3110009E18Rik	181.331	-0.0582346	0.707307	-0.0823328	0.934382	0.987371
Steap3	287.896	2.34176	1.71265	1.36733	0.171522	0.531415
C1ql2	22.2626	-0.176698	2.6054	-0.0678199	0.945929	0.990449
En1	11.8383	3.4991	2.94307	1.18893	0.234468	0.616444
Insig2	3288.72	-0.289415	0.243881	-1.1867	0.235344	0.617784
Htr5b	13.5614	6.70029	3.9295	1.70513	0.0881707	0.387494
Ddx18	629.93	-0.376073	0.359316	-1.04664	0.295268	0.680048
Actr3	5409.15	0.304485	0.24163	1.26013	0.207623	0.583907
Lypd1	18.4005	0.752655	2.37489	0.316922	0.751303	0.942818
Ubxn4	10637.2	-0.0954176	0.176925	-0.539312	0.589672	0.883992
Dars	10600.8	-0.228743	0.161845	-1.41335	0.157554	0.516165
Mcm6	542.397	-0.406067	0.613302	-0.662099	0.507908	0.841244
Cxcr4	25.5993	1.68442	1.80484	0.933276	0.350677	0.732366
AA986860	1159.64	-0.735333	0.342698	-2.14572	0.0318957	0.211507
Pfkfb2	2896.25	0.472749	0.226401	2.08811	0.036788	0.231032
Yod1	667.911	-0.702327	0.387002	-1.81479	0.0695568	0.339905
Eif2d	2687.67	-0.00854956	0.184527	-0.0463323	0.963045	0.992626
Ikbke	57.1775	0.0133768	1.69441	0.00789467	0.993701	0.998654
Fam72a	101.863	-0.87728	0.905622	-0.968704	0.332693	0.71564
X5430435G22Rik	582.641	-1.99877	1.00835	-1.98222	0.0474549	0.267365
Avpr1b	23.5349	-21.1111	4.40922	-4.78795	1.68494e-06	8.18995e-05
Pm20d1	51.991	-8.69136	1.94096	-4.47786	7.53936e-06	0.000293954
Slc41a1	1218.09	0.775341	0.498578	1.5551	0.119921	0.452091
Nucks1	8072.43	-0.403522	0.222626	-1.81256	0.0699001	0.340897
Slc45a3	2244.1	0.0406504	0.603071	0.0674057	0.946259	0.990449
Rab29	642.618	0.503197	0.377977	1.33129	0.183094	0.546552
Mfsd4	64.3254	0.0554813	1.04597	0.053043	0.957698	0.992169
Elk4	888.765	-0.578747	0.375737	-1.5403	0.123487	0.459477
Nuak2	60.1556	3.46931	1.47854	2.34644	0.0189535	0.152525
Klhdc8a	2609.71	1.43089	0.370096	3.86625	0.000110521	0.00297345
Rbbp5	4432.78	-0.189945	0.169876	-1.11814	0.263507	0.649613
Dstyk	7643.67	-0.0967757	0.234402	-0.412863	0.679707	0.924513
Tmem81	3963.49	-0.334542	0.278896	-1.19952	0.230325	0.612081
Gm10538	485.104	-0.12262	0.588837	-0.208241	0.835041	0.963233
Mdm4	3735.14	-0.562877	0.269291	-2.09022	0.036598	0.230512
Ppp1r15b	9558.03	0.336303	0.218254	1.54088	0.123347	0.459423
Pik3c2b	16599	-0.199973	0.146941	-1.36091	0.173541	0.533857
Etnk2	56.5067	2.03413	2.32503	0.874883	0.381637	0.758076
Sox13	341.519	0.10151	0.844673	0.120177	0.904343	0.979456
Zbed6	597.515	0.0421237	0.405328	0.103925	0.917229	0.983383
Zc3h11a	6324.09	-0.41848	0.186111	-2.24855	0.024541	0.178038
Snrpe	1671.9	-0.155739	0.228425	-0.681797	0.495368	0.834659
Prelp	110.85	4.76547	1.68946	2.8207	0.00479185	0.0582289
Btg2	2091.86	0.283777	0.626076	0.453263	0.65036	0.909639
Fmod	18.1152	4.59673	2.09404	2.19515	0.0281528	0.194619
Chil1	367.724	1.59483	0.651027	2.44972	0.0142967	0.125135
Ppfia4	30.0078	-1.21881	3.17677	-0.383662	0.701229	0.93082
Myog	22.1821	-1.27977	2.77895	-0.460524	0.64514	0.907433
Cyb5r1	3027.34	0.394705	0.324777	1.21531	0.224248	0.605199
Adipor1	20897.6	0.0852306	0.110329	0.772513	0.439811	0.795396
Rabif	4033.45	-0.126253	0.269155	-0.469071	0.639019	0.905039
Ube2t	56.5454	0.306899	1.79912	0.170583	0.864552	0.969899
Arl8a	12404.4	0.160698	0.12205	1.31666	0.187953	0.554579
Gpr37l1	1221.73	2.12456	0.809591	2.62424	0.0086843	0.0878186
Lmod1	341.546	-1.03955	0.573343	-1.81313	0.0698114	0.340807
Timm17a	4601.78	-0.0919027	0.171807	-0.534919	0.592706	0.885486
Shisa4	33575.2	-0.490162	0.156884	-3.12435	0.00178199	0.0276437
Phlda3	15235.1	0.389842	0.235076	1.65837	0.0972437	0.406656
Csrp1	213022	-0.132847	0.216271	-0.614262	0.539042	0.860586
Tnnt2	88.2391	-0.0971231	0.910447	-0.106676	0.915046	0.982969
Lad1	608.276	-0.483457	0.416923	-1.15958	0.246219	0.630913
Pkp1	38.6605	-0.887273	2.42533	-0.365836	0.714488	0.935584
Tnni1	11404.8	0.49926	0.269748	1.85084	0.0641931	0.32401
Tmem9	1265.22	0.289883	0.347245	0.834809	0.403825	0.773409
Kif21b	6947.56	-1.78314	0.273278	-6.52502	6.79935e-11	9.62604e-09
X5730559C18Rik	28.764	-0.220234	1.75616	-0.125406	0.900202	0.978747
Ddx59	1524.32	-0.238103	0.473932	-0.5024	0.615386	0.893566
X9230116N13Rik	101.798	-3.62253	1.65325	-2.19115	0.0284409	0.196273
Kif14	25.2983	-3.89749	1.89381	-2.05802	0.0395885	0.241026
Zfp281	14441	-0.179181	0.182736	-0.98055	0.326815	0.710561
Gm19705	380.044	-1.82711	0.489121	-3.73549	0.000187348	0.00470207
X2310009B15Rik	240.701	-0.174149	0.522404	-0.333361	0.738861	0.940848
Zbtb41	1451.82	-0.712482	0.450499	-1.58154	0.113754	0.439641
B3galt2	298.162	-0.74586	0.458191	-1.62784	0.103559	0.419939
Trove2	5562.23	0.178628	0.153658	1.1625	0.245033	0.629451
Glrx2	3953.49	-0.0130439	0.195637	-0.0666737	0.946841	0.990449
Rgs2	856.403	-0.242678	0.592381	-0.409665	0.682052	0.925784
Rgs1	12.1754	7.5214	3.60205	2.08809	0.0367899	0.231032
BC003331	4873.99	-0.306206	0.212958	-1.43787	0.150471	0.50432
Prg4	111.392	0.0366437	0.821889	0.0445848	0.964438	0.992626
Tpr	11396.3	0.308111	0.180566	1.70637	0.0879401	0.386646
Ivns1abp	10161.1	-0.00300755	0.142497	-0.0211061	0.983161	0.997243
Rnf2	2004.2	-0.0257372	0.374072	-0.0688028	0.945147	0.990378
Trmt1l	2233.54	-0.263181	0.258077	-1.01978	0.307834	0.691826
Tsen15	357.213	-0.463317	0.550887	-0.841038	0.400326	0.77143
Apobec4	15.456	0.304117	2.55676	0.118946	0.905318	0.979456
Arpc5	14748.6	0.11545	0.158862	0.726733	0.467389	0.813982
Smg7	3686.97	0.114169	0.218311	0.522966	0.600998	0.888716
Shcbp1l	247.633	-1.24896	1.463	-0.853697	0.393273	0.767107
E330020D12Rik	474.672	-0.820698	0.457115	-1.79539	0.0725924	0.348549
Npl	23.7013	8.48562	3.01717	2.81244	0.00491671	0.0593505
Rgs16	230.984	1.1214	1.43644	0.78068	0.434991	0.793475
Rnasel	75.0078	-0.0749685	2.89354	-0.0259089	0.97933	0.996854
X5830403L16Rik	23.9378	-21.1842	4.40919	-4.80455	1.55099e-06	7.6666e-05
Rgsl1	26.4841	-1.17658	2.97986	-0.394845	0.692957	0.928927
Glul	80108.5	-0.0962777	0.191325	-0.503217	0.614812	0.893387
Mr1	344.637	2.1026	0.986447	2.13149	0.0330487	0.216203
Ier5	514.015	0.413853	0.487027	0.849754	0.395462	0.768269
Qsox1	2606.46	0.447659	0.244661	1.82971	0.0672933	0.333993
Cep350	5888.84	-0.785483	0.183706	-4.27576	1.90485e-05	0.000667705
Tor1aip2	15339.7	0.0169956	0.168421	0.100911	0.919621	0.983564
Tor1aip1	3655.01	0.300386	0.259269	1.15859	0.246624	0.63112
Soat1	900.113	0.750184	0.687134	1.09176	0.27494	0.660599
Fam20b	2083.89	-0.30651	0.42389	-0.723089	0.469625	0.81515
Tor3a	478.252	1.69681	0.416594	4.07304	4.64025e-05	0.00140382
BC026585	1079.12	0.0236509	0.467455	0.0505951	0.959648	0.992172
X4930562F07Rik	15.1159	-6.90868	4.41022	-1.56652	0.117228	0.447257
X4930523C07Rik	28.2812	-1.92025	2.38874	-0.803877	0.421468	0.78491
Mrps14	2352.77	-0.0618683	0.24691	-0.25057	0.802147	0.953057
Cacybp	7197.98	-0.54807	0.280971	-1.95063	0.051101	0.28045
Gpr52	9.5072	-6.24051	4.41188	-1.41448	0.157221	0.515774
Cenpl	280.63	1.25993	0.718614	1.75327	0.0795553	0.366369
Gas5	16506.9	-0.421982	0.186657	-2.26074	0.0237754	0.17448
Zbtb37	691.06	-0.153478	0.434919	-0.35289	0.724171	0.93774
Serpinc1	34.2053	-1.35841	1.63242	-0.832141	0.405329	0.77477
Snord47	70.8546	-0.526335	1.03976	-0.50621	0.612709	0.892739
Dars2	1248.97	0.135651	0.293379	0.462376	0.643811	0.906919
Klhl20	1697.29	-0.259667	0.237257	-1.09445	0.273756	0.659839
Ankrd45	32.6187	1.15322	2.27062	0.507887	0.611532	0.892739
Prdx6	14180.7	-0.0598372	0.205319	-0.291435	0.770719	0.945273
Fasl	33.4045	-6.26596	3.72721	-1.68114	0.0927361	0.397846
X4930558K02Rik	63.7559	0.17314	1.06226	0.162993	0.870524	0.970859
Pigc	3487.38	-0.0598244	0.27765	-0.215467	0.829403	0.961811
Dnm3os	2395.85	-0.179475	0.34214	-0.524566	0.599885	0.888466
Vamp4	2228.13	-0.339688	0.243593	-1.39449	0.163169	0.522013
Mettl13	1063.91	-0.0560375	0.401828	-0.139456	0.88909	0.975493
Prrc2c	14280.7	-0.107027	0.132984	-0.804814	0.420927	0.784773
Fmo1	58.6493	-5.3569	2.46532	-2.1729	0.0297876	0.202311
Fmo2	8.69828	-3.1924	3.88589	-0.821535	0.411342	0.778178
Gorab	1227.95	-0.253682	0.417372	-0.607809	0.543314	0.863056
Scyl3	1809.84	-0.192895	0.390585	-0.493861	0.621404	0.896042
Mettl18	279.747	-1.24245	0.604087	-2.05674	0.0397117	0.241361
Ccdc181	1145.09	0.686804	0.335452	2.0474	0.0406187	0.245061
Slc19a2	613.486	-0.884076	0.485526	-1.82086	0.0686277	0.33797
Blzf1	2176.72	0.144301	0.260051	0.554896	0.578966	0.878156
Atp1b1	94.1121	0.69576	1.19992	0.579837	0.562025	0.873435
Tiprl	4367.93	-0.218932	0.1568	-1.39625	0.16264	0.521321
Sft2d2	5452.23	0.323792	0.205623	1.57469	0.115328	0.44274
Mpc2	7115.68	-0.00894013	0.165655	-0.0539685	0.95696	0.992169
Mpzl1	21436.3	-0.220624	0.206096	-1.07049	0.2844	0.668782
Creg1	3455.81	0.190594	0.259596	0.734196	0.462829	0.811175
Ildr2	56.316	0.604335	1.59576	0.378712	0.704902	0.932715
Tada1	11967.3	-0.224122	0.202907	-1.10456	0.269352	0.65555
Pogk	9582.51	-0.39264	0.158023	-2.4847	0.012966	0.116999
Fam78b	247.047	-0.516569	1.37569	-0.375499	0.707289	0.933281
Aldh9a1	7455.26	-0.480016	0.166695	-2.8796	0.00398174	0.0510848
Tmco1	9201.97	-0.437021	0.192498	-2.27026	0.0231917	0.172278
Rxrg	28.5666	7.78261	2.20333	3.53221	0.000412107	0.00887644
Nuf2	57.6945	-2.37369	1.96037	-1.21084	0.225957	0.607251
Rgs5	13.6857	-1.95032	2.5707	-0.758673	0.448048	0.800675
Rgs4	33.866	-4.5605	1.75907	-2.59256	0.00952657	0.0938625
Hsd17b7	3499.5	0.207498	0.330412	0.627998	0.530005	0.855258
X1700084C01Rik	24.3956	7.55123	3.4531	2.1868	0.0287572	0.197707
X3110045C21Rik	233.509	0.169111	0.598762	0.282435	0.77761	0.94823
Uap1	5124.19	0.160579	0.409495	0.39214	0.694955	0.929283
Uhmk1	609.431	0.0032007	0.644997	0.00496235	0.996041	0.998803
X1700015E13Rik	10.8904	-0.520549	2.75453	-0.188979	0.850109	0.966536
Gm7694	497.774	0.459485	0.39203	1.17207	0.241171	0.625422
Dusp12	2606.7	-0.280294	0.282847	-0.990975	0.321698	0.706426
Fcgr2b	51.9675	7.21644	2.17455	3.31859	0.000904737	0.0165324
Fcgr3	101.754	3.70055	1.75761	2.10545	0.0352526	0.224772
X1700009P17Rik	61.4528	1.2335	1.90751	0.646656	0.517854	0.846849
Sdhc	10261.2	0.154856	0.228982	0.676282	0.498862	0.836855
Nr1i3	12.958	-2.1456	2.37435	-0.903658	0.366177	0.74536
Fcer1g	141.058	7.63107	1.51614	5.03323	4.82293e-07	2.80191e-05
B4galt3	3359.16	-0.105687	0.297807	-0.354885	0.722676	0.937717
Ppox	2347.55	0.170459	0.277476	0.61432	0.539004	0.860586
Adamts4	13838.4	0.00388427	0.166691	0.0233022	0.981409	0.996944
Usp21	3079.55	0.102172	0.193052	0.529246	0.596635	0.886773
Ufc1	5500.58	-0.00472403	0.160237	-0.0294815	0.976481	0.996035
Tomm40l	3452.09	0.0885344	0.323884	0.273352	0.784582	0.950689
Ndufs2	19886.5	0.0287757	0.154337	0.186447	0.852094	0.967019
Pvrl4	12.6546	5.04062	3.40951	1.4784	0.139301	0.486185
Pfdn2	1581.72	-0.355642	0.263736	-1.34848	0.177505	0.537119
Nit1	3031.33	0.206201	0.275562	0.748292	0.454284	0.805394
Tstd1	14.0552	-0.0103514	2.53398	-0.00408506	0.996741	0.998933
Dedd	3450.68	0.0162059	0.258161	0.0627746	0.949946	0.990781
Klhdc9	542.546	-0.336109	0.43241	-0.777293	0.436986	0.794279
Usf1	2442.91	0.681053	0.227364	2.99543	0.00274059	0.0386867
Alyref2	379.094	0.707625	0.50379	1.4046	0.160139	0.519552
Cd84	13.2612	0.495241	2.94477	0.168177	0.866444	0.970238
Vangl2	604.307	-0.371403	0.53108	-0.699335	0.484343	0.827329
Ncstn	7340.85	0.0565685	0.206948	0.273347	0.784587	0.950689
Pex19	9352.18	0.128686	0.144016	0.893554	0.371561	0.749875
Pea15a	71032.2	-0.0821624	0.165956	-0.495085	0.62054	0.895912
Dcaf8	10449.6	-0.18472	0.139335	-1.32573	0.184928	0.549455
Casq1	1990.02	1.26541	0.370826	3.41241	0.000643913	0.0126204
Igsf8	11246.8	-0.803127	0.219705	-3.65548	0.000256698	0.00596047
Kcnj9	14.8921	2.02627	3.30605	0.612898	0.539943	0.861229
Atp1a2	1006.03	-0.14528	0.616949	-0.235481	0.813836	0.957333
Slamf9	55.6699	9.71531	3.31348	2.93206	0.00336725	0.0455422
Pigm	1631.99	-0.248977	0.255968	-0.972689	0.330708	0.713324
Slamf8	60.6516	1.39129	2.9644	0.469332	0.638833	0.905028
Tagln2	1912.24	4.30695	0.298587	14.4244	3.63318e-47	1.32448e-43
Fcrl6	42.5116	-1.81511	1.76744	-1.02697	0.304435	0.688686
Dusp23	814.604	-0.489862	0.4326	-1.13237	0.25748	0.643623
Fcer1a	8.80167	-6.12826	4.41224	-1.38892	0.164857	0.523182
Cadm3	647.648	1.17733	0.461604	2.55052	0.0107562	0.102715
Ackr1	26.8234	0.769482	2.73048	0.281811	0.778088	0.94823
Aim2	24.3448	-0.736192	1.83604	-0.400968	0.688444	0.927494
Ifi204	8.95337	6.08639	4.33449	1.40418	0.160266	0.519552
Olfr231	15.1159	-6.90868	4.41022	-1.56652	0.117228	0.447257
Fh1	5661.96	0.052053	0.261899	0.198753	0.842456	0.965475
Chml	246.269	-0.11643	0.714141	-0.163035	0.870491	0.970859
Opn3	179.261	0.0495597	0.915977	0.0541058	0.956851	0.992169
Cep170	7865.48	-0.143904	0.177181	-0.812186	0.416685	0.781693
Hmga2.ps1	11.0269	1.52962	4.18469	0.365528	0.714717	0.935653
Zbtb18	469.354	0.435861	0.429985	1.01367	0.310742	0.694656
Adss	2884.73	0.136944	0.286831	0.477437	0.633051	0.901532
Desi2	1561.46	0.360355	0.33634	1.0714	0.28399	0.668484
Cox20	1334.18	0.0730589	0.237627	0.307452	0.758499	0.943431
Hnrnpu	25299.3	-0.112656	0.174277	-0.646421	0.518007	0.846922
Efcab2	371.526	-0.929571	0.55055	-1.68844	0.0913269	0.395949
Tfb2m	205.251	-0.069377	0.574879	-0.120681	0.903944	0.979456
Sccpdh	87611.5	0.116174	0.236451	0.491325	0.623197	0.896199
Ahctf1	2901.68	-0.19439	0.310692	-0.625668	0.531532	0.856113
Adck3	1761.27	0.451529	0.233781	1.93142	0.0534316	0.288211
Psen2	3392.29	0.655462	0.233164	2.81116	0.00493631	0.0595379
Gm5069	37.7855	-0.188023	1.22896	-0.152993	0.878404	0.972737
Parp1	3043.43	-0.109979	0.205822	-0.534343	0.593105	0.885547
Mir6904	12.6423	0.390979	2.19384	0.178217	0.858553	0.96862
Lin9	260.888	-0.346454	0.935756	-0.370239	0.711204	0.934146
Sde2	2109.68	-0.378306	0.210943	-1.7934	0.0729088	0.349418
H3f3a	1699.54	0.161174	0.245137	0.657488	0.510867	0.843682
Lefty1	1021.59	0.326115	0.563926	0.578294	0.563065	0.873529
Pycr2	7153.35	0.0112073	0.206284	0.0543294	0.956673	0.992169
Tmem63a	65091.9	-0.273808	0.101844	-2.68851	0.00717722	0.0772956
Wdr26	6635.74	-0.110647	0.219938	-0.503083	0.614906	0.893387
Cnih4	4808.32	-0.471707	0.207516	-2.27311	0.0230194	0.171522
Ccdc121	28.9723	-0.34616	3.75969	-0.0920715	0.926641	0.985055
Lbr	7795.84	-0.234256	0.165649	-1.41418	0.15731	0.51583
Srp9	3077.56	-0.274185	0.232878	-1.17738	0.239045	0.622674
Degs1	78851.5	-0.119588	0.0951332	-1.25706	0.208733	0.585816
X1700047M11Rik	6558.84	-0.327477	0.303026	-1.08069	0.279836	0.664697
Capn2	6991.41	0.255514	0.201658	1.26706	0.205133	0.57996
Brox	3190.29	0.238112	0.228701	1.04115	0.297807	0.682345
Aida	825.087	-0.140921	0.401412	-0.351063	0.725541	0.937859
Mia3	5282.92	-0.0669468	0.228595	-0.292862	0.769628	0.944911
Taf1a	1310.31	0.050243	0.357325	0.140608	0.888179	0.975493
Hhipl2	12.8034	-6.66948	4.13135	-1.61436	0.10645	0.427383
Dusp10	5871.45	-0.757761	0.232589	-3.25794	0.00112225	0.0196691
X1700056E22Rik	38.7089	0.0693665	1.55018	0.0447473	0.964309	0.992626
Hlx	12.2935	6.55073	4.09704	1.59889	0.109844	0.434431
C130074G19Rik	27.0573	-7.74901	3.65966	-2.11741	0.0342249	0.220864
Mir1981	29.4374	-0.12917	1.28133	-0.100809	0.919702	0.983578
Marc2	4550.56	-0.0709954	0.2162	-0.328378	0.742626	0.9411
Iars2	3738.77	0.178186	0.167727	1.06236	0.288073	0.672432
Mir215	21.5599	-1.29616	1.71933	-0.753876	0.450923	0.802559
Eprs	11845.8	0.533624	0.170146	3.13628	0.00171107	0.0268001
Lyplal1	367.125	0.399526	0.819772	0.487362	0.626002	0.898542
Rrp15	539.023	0.384167	0.57538	0.667675	0.504341	0.839243
D1Pas1	12.2809	0.102666	1.82182	0.0563536	0.95506	0.992169
X1700007P06Rik	11.4804	-6.5117	4.41111	-1.4762	0.139889	0.486957
X9330162B11Rik	18.7514	-20.854	4.40968	-4.72913	2.25479e-06	0.00010307
Smyd2	3239.53	0.503393	0.210018	2.39691	0.016534	0.13856
Prox1	6024.31	0.433551	0.216493	2.00261	0.0452189	0.260419
Angel2	4375.19	-0.314534	0.147272	-2.13574	0.0327007	0.214818
A230020J21Rik	16.3916	-2.66031	3.24187	-0.820608	0.41187	0.778655
Tatdn3	1332.29	-0.401766	0.433729	-0.926306	0.354287	0.735905
Nsl1	43.4359	-0.508247	1.86979	-0.271821	0.78576	0.950739
Mfsd7b	957.832	-0.600631	0.356993	-1.68247	0.0924771	0.397319
Spata45	8.87592	1.96857	2.94663	0.668076	0.504085	0.839243
Atf3	286.102	0.382142	1.08207	0.35316	0.723969	0.93774
Fam71a	61.9937	-2.54204	2.58484	-0.983444	0.325389	0.709178
Tmem206	2344.03	0.162128	0.373745	0.433794	0.664438	0.91727
Nenf	3766.79	0.105335	0.219768	0.4793	0.631725	0.900558
Ints7	2696.19	0.671844	0.319845	2.10053	0.0356824	0.226621
Nek2	10.2933	3.00927	2.26068	1.33113	0.183145	0.546552
Slc30a1	999.271	0.398444	0.329984	1.20746	0.227254	0.608537
Rcor3	3762.99	-0.365591	0.166033	-2.20191	0.0276717	0.192331
Gm10516	110.918	-1.46303	1.78896	-0.817807	0.413467	0.779669
Sertad4	30.3118	-1.00143	3.20005	-0.312941	0.754325	0.943187
A130010J15Rik	690.067	-0.897461	0.432325	-2.0759	0.0379036	0.234597
Irf6	21.4302	-21.0337	4.40939	-4.7702	1.84046e-06	8.71352e-05
Diexf	925.021	-0.419819	0.313474	-1.33925	0.180491	0.542663
Hsd11b1	32.8414	-0.0523541	2.15413	-0.0243041	0.98061	0.996888
G0s2	580.796	-0.626339	0.366409	-1.7094	0.0873774	0.385752
Cd34	815.09	0.851979	0.432094	1.97175	0.0486386	0.271129
Gm16897	36.1832	-0.226441	1.2164	-0.186157	0.852322	0.967019
Cd46	121.422	0.318808	0.852837	0.373821	0.708538	0.93383
Cr1l	3488.62	-0.135592	0.258834	-0.523858	0.600377	0.888622
Gm13483	396.779	0.110319	0.538905	0.20471	0.837799	0.963882
Lrp1b	5869.29	-0.367251	0.183294	-2.00362	0.0451112	0.259991
Upp2	11.6458	-2.56372	2.19135	-1.16993	0.242031	0.626286
Phf21a	2676.82	0.0655228	0.220542	0.297099	0.766391	0.944601
Ninl	183.502	1.09472	1.48716	0.736117	0.461659	0.810059
Fam171a1	6391.88	1.06025	0.162861	6.51019	7.50573e-11	1.05239e-08
Celf2	214.001	-2.26647	1.02294	-2.21564	0.0267162	0.188292
Frmd4a	4077.74	0.578863	0.191089	3.02929	0.00245131	0.0356737
A230108P19Rik	8.1635	-0.816093	4.19843	-0.194381	0.845878	0.966284
Sfmbt2	13.6224	-6.75952	3.47902	-1.94294	0.052024	0.283806
Pfkfb3	3833.28	-0.337229	0.318452	-1.05896	0.289616	0.673462
Pip4k2a	39941.9	-0.0610737	0.11397	-0.535875	0.592045	0.88522
Acbd5	5821.78	0.0819187	0.216783	0.377884	0.705517	0.932715
Crat	3599.81	0.324637	0.269824	1.20315	0.228919	0.611096
Med27	2868.61	0.0657108	0.20546	0.319823	0.749102	0.942534
Qsox2	2143.49	0.628965	0.194346	3.23631	0.00121085	0.0208461
Dab2ip	1726.66	0.568246	0.500649	1.13502	0.256367	0.642438
Mapkap1	4364.86	0.308874	0.290574	1.06298	0.287791	0.672097
Nr6a1	487.457	-0.299986	0.721373	-0.415853	0.677517	0.923906
Zeb2	24121.8	-0.210123	0.118674	-1.77059	0.0766288	0.359051
Mbd5	1606.73	-0.0621424	0.260239	-0.238789	0.811269	0.95682
Arhgap15	391.434	0.513284	0.832411	0.616623	0.537483	0.859848
Galnt13	61.6686	-4.25163	2.57311	-1.65233	0.0984669	0.409072
Cacnb4	8056.25	-0.224426	0.189981	-1.18131	0.23748	0.620838
Rbms1	641.567	1.78432	0.649722	2.74628	0.00602751	0.0685594
Grb14	43311.6	-0.170897	0.183595	-0.93084	0.351936	0.733868
Tanc1	9253.62	0.523752	0.223893	2.33929	0.0193204	0.15454
Zak	71.8692	-0.373864	1.57144	-0.237912	0.811949	0.956916
Myo3b	17.5309	-2.06936	3.34217	-0.619166	0.535807	0.859153
Slc25a12	11088.1	0.519882	0.314399	1.65358	0.0982138	0.408634
Spc25	25.9946	-4.03979	1.7825	-2.26636	0.0234292	0.172897
Osbpl6	429.176	-0.365146	0.525325	-0.695086	0.487002	0.828641
Zfp385b	13.5618	1.11622	3.35462	0.332742	0.739329	0.940848
Ddb2	806.822	-0.226805	0.365003	-0.621379	0.53435	0.857999
Ttc17	2000.73	-0.118935	0.237153	-0.501513	0.61601	0.893607
Lrrc4c	2912.64	-0.700961	0.212177	-3.30367	0.000954287	0.017248
Immp1l	1944.47	-0.560631	0.299453	-1.87219	0.0611807	0.313912
Slc1a2	1888.19	0.994411	0.637539	1.55977	0.118815	0.44955
Snap23	4805.61	-0.515538	0.248162	-2.07743	0.0377621	0.234119
Exd1	106.15	0.411474	0.974707	0.422152	0.672914	0.922395
Slc30a4	2852.45	-0.293638	0.562078	-0.522416	0.601381	0.888716
Frmd5	12738	-0.580428	0.19931	-2.91219	0.00358903	0.0476208
Slc23a2	7646.29	0.0902976	0.154775	0.583413	0.559615	0.872294
Zc3h6	545.774	-0.640627	0.81371	-0.787291	0.431111	0.790459
Siglec1	10.6316	0.0336809	3.67634	0.00916153	0.99269	0.998648
Plcb1	358.729	-0.294025	0.987762	-0.297668	0.765957	0.944601
Pak7	5926.91	-0.299523	0.234997	-1.27458	0.202456	0.57661
Macrod2	878.145	-1.1341	0.35913	-3.15792	0.001589	0.0252287
Dtd1	5425.36	-0.112597	0.171993	-0.65466	0.512687	0.844269
Syndig1	29.6953	-3.01788	2.79649	-1.07917	0.280514	0.665114
Pcsk2	1699.72	-0.185768	0.355233	-0.522949	0.60101	0.888716
Itch	11681.5	-0.218162	0.167244	-1.30445	0.192079	0.561528
Rpn2	20731.5	0.0563733	0.125526	0.449095	0.653363	0.911024
Phf20	4709.09	0.134481	0.192676	0.697964	0.4852	0.8277
Ptprt	31.3879	-1.02759	1.58269	-0.649271	0.516163	0.845935
Eya2	201.681	2.44065	1.02618	2.37839	0.0173885	0.143416
Tshz2	17.8925	0.832068	2.39874	0.346878	0.728683	0.937859
Rae1	3519.65	0.309334	0.296293	1.04401	0.296479	0.681327
Zbtb46	59.1981	-3.65335	1.85719	-1.96714	0.0491673	0.273231
Phactr3	5064.64	-0.1122	0.255903	-0.438449	0.661061	0.916049
Ucma	12.4047	7.54835	4.33259	1.74223	0.0814687	0.372173
Bend7	36.5378	-1.38962	2.58753	-0.537045	0.591236	0.8847
Upf2	2100.27	0.316423	0.356078	0.888634	0.3742	0.752247
Camk1d	58.125	-4.05815	2.07565	-1.95512	0.0505685	0.278998
Dhtkd1	129.736	1.476	0.986715	1.49587	0.134686	0.477858
Usp6nl	2069.1	-0.195754	0.370855	-0.527846	0.597606	0.887131
Kin	1304.43	0.459322	0.390034	1.17765	0.238937	0.62262
Taf3	2350.18	0.190194	0.40172	0.47345	0.635893	0.903147
Itih5	4060.4	-0.256073	0.846757	-0.302416	0.762335	0.94436
Prkcq	8153.02	-0.579578	0.275408	-2.10443	0.0353408	0.225039
Itga8	163.328	6.76997	1.24505	5.4375	5.40335e-08	4.08247e-06
Rsu1	13502.4	0.0566124	0.156933	0.360742	0.718292	0.936696
Pter	2369.78	-0.084465	0.337514	-0.250256	0.802389	0.953057
Cubn	62.2374	-3.28458	1.49224	-2.2011	0.0277289	0.192425
Mrc1	8.17457	-0.278056	2.3184	-0.119935	0.904535	0.979456
Slc39a12	62.1536	1.55061	2.07186	0.748416	0.454209	0.80536
Arl5b	345.621	-0.433057	0.596104	-0.72648	0.467545	0.813984
Plxdc2	21680.4	-0.112606	0.157341	-0.715682	0.474188	0.818965
Nebl	43.9705	0.0272695	1.48608	0.0183499	0.98536	0.997346
Dnajc1	3249.05	0.248766	0.234288	1.0618	0.288328	0.672482
Mllt10	2769.98	-0.321725	0.276325	-1.1643	0.244304	0.628739
Armc3	16.1039	-0.711691	2.53722	-0.2805	0.779094	0.948497
Etl4	24.2585	-2.49492	2.53686	-0.983469	0.325376	0.709178
Gpr158	306.504	-1.13621	0.639077	-1.77788	0.075423	0.356267
Apbb1ip	434.553	-0.70645	0.638476	-1.10646	0.268527	0.654089
Pdss1	614.827	0.424188	0.545717	0.777304	0.436979	0.794279
Ehmt1	3312.52	-0.560245	0.304563	-1.8395	0.0658413	0.32983
Cacna1b	111.916	-0.45637	1.61818	-0.282027	0.777923	0.94823
Pnpla7	1652.77	0.206568	0.356527	0.57939	0.562326	0.873463
Grin1os	14.0763	3.43322	3.08153	1.11413	0.265224	0.651314
Edf1	5792.64	0.120027	0.276174	0.434606	0.663848	0.916949
Camsap1	1559.31	-0.110445	0.370348	-0.298218	0.765536	0.944601
Nacc2	19082.6	-0.281544	0.135045	-2.08481	0.0370862	0.231906
Grin1	9.35557	0.166979	3.75147	0.0445103	0.964498	0.992626
Gpsm1	2805.52	-0.555397	0.315845	-1.75845	0.0786714	0.364042
Fam163b	61.1316	-8.92506	2.97427	-3.00075	0.00269311	0.0382952
Notch1	1037.34	1.6744	0.509913	3.28371	0.00102452	0.018219
Wdr5	1998.9	0.0956216	0.379326	0.252083	0.800977	0.953051
Vav2	192.588	-0.0820291	1.22953	-0.0667159	0.946808	0.990449
Col5a1	15.6997	1.61651	1.98247	0.8154	0.414843	0.780287
Gtf3c5	3298.42	0.117537	0.244116	0.481481	0.630174	0.899938
Ntng2	202.798	0.806262	0.756708	1.06549	0.286656	0.670734
Gtf3c4	1536.06	0.0331283	0.343158	0.0965394	0.923092	0.984285
Phyhd1	4751.02	3.72607	1.15467	3.22696	0.00125112	0.0212632
Rapgef1	2932.18	0.316099	0.231941	1.36284	0.172932	0.533127
Sptan1	6882.08	0.185491	0.317092	0.584977	0.558563	0.871215
Tbc1d13	462.993	0.122381	0.403119	0.303586	0.761443	0.94436
Fnbp1	61795.5	-0.647208	0.125823	-5.1438	2.6924e-07	1.73719e-05
X1700001O22Rik	92.3702	0.742752	1.82223	0.407607	0.683562	0.925784
Gpr107	4166.24	0.333171	0.289903	1.14925	0.250454	0.635151
Ciz1	1935.45	-0.0661574	0.360691	-0.183418	0.85447	0.967293
Abl1	14262.8	-0.0760133	0.137036	-0.554697	0.579102	0.87818
Nup214	2411.33	-0.126127	0.225288	-0.55985	0.575582	0.877423
Pomt1	1856.01	-0.161802	0.243226	-0.665231	0.505903	0.840208
Fubp3	4883.67	0.0703654	0.269207	0.26138	0.793799	0.95089
Ralgps1	7825.95	0.413475	0.207945	1.98839	0.0467691	0.265571
Ttc16	26.523	-1.35259	2.01743	-0.670449	0.502572	0.838405
Zbtb34	467.832	-0.411997	0.458664	-0.898255	0.36905	0.748378
Garnl3	618.543	1.23624	0.555602	2.22505	0.0260777	0.185495
Fam129b	633.432	1.05647	0.497417	2.12391	0.033678	0.219099
Mvb12b	5069.77	0.831509	0.188616	4.40848	1.04097e-05	0.000392233
Pbx3	2120.16	-1.11886	0.403749	-2.77118	0.00558531	0.064844
Hc	21.0889	3.3948	2.67982	1.26681	0.205225	0.57996
Psmd5	3330.73	-0.547039	0.211093	-2.59146	0.009557	0.0940029
Gapvd1	5583.21	-0.213635	0.188814	-1.13145	0.257865	0.643706
Cntrl	4334.85	-0.40096	0.199465	-2.01018	0.0444126	0.257907
Gsn	102002	0.780356	0.244015	3.19798	0.00138392	0.0228802
Mrrf	1513.25	-0.0699122	0.332821	-0.210059	0.833621	0.962688
Ttll11	165.623	-0.570455	1.67836	-0.339887	0.733941	0.939684
Ndufa8	4692.25	-0.00788365	0.191357	-0.0411987	0.967137	0.992626
Rabgap1	5261.67	-0.101173	0.179001	-0.565212	0.57193	0.877189
Pdcl	4048.63	0.254584	0.243833	1.04409	0.296443	0.681327
Strbp	1467.46	0.0310986	0.351326	0.0885177	0.929465	0.985706
Dennd1a	2281.82	-0.203566	0.202752	-1.00401	0.315373	0.699432
Nek6	91.729	1.32907	1.57065	0.846193	0.397445	0.76971
Golga1	2931.64	-0.0583222	0.302064	-0.193079	0.846897	0.966473
Scai	1359.17	-0.907231	0.309615	-2.93019	0.00338755	0.0455807
Gtdc1	1824.29	-0.413109	0.284108	-1.45406	0.145931	0.497786
Acvr2a	1011.31	-0.82155	0.347328	-2.36534	0.0180133	0.147402
Epc2	1003.91	0.053048	0.333635	0.159	0.873669	0.972172
Kif5c	2364.06	-0.154649	0.292107	-0.529427	0.59651	0.886773
Lypd6b	624.485	-1.00729	0.543701	-1.85265	0.063933	0.323299
Lypd6	1091.92	-1.23772	0.386771	-3.20014	0.0013736	0.0227872
Neb	33.0175	-4.19094	2.12521	-1.97201	0.0486083	0.271129
Fmnl2	11335.7	0.371876	0.286746	1.29688	0.194671	0.566266
Arl6ip6	982.528	0.244034	0.408324	0.597647	0.550075	0.865752
Gpd2	7340.14	0.622726	0.353722	1.76049	0.078324	0.363554
Acvr1	1192.58	-0.00037855	0.441636	-0.000857154	0.999316	0.999622
Pkp4	8842.15	-0.00698424	0.140583	-0.0496804	0.960377	0.992399
Ccdc148	51.8789	1.20845	2.88293	0.419175	0.675088	0.923526
Itgb6	9.0241	-3.24256	4.26807	-0.759725	0.447419	0.800327
Baz2b	13075.5	-0.00876666	0.129342	-0.0677788	0.945962	0.990449
Tank	3760.68	-0.668813	0.253665	-2.6366	0.00837404	0.0857516
Psmd14	12292.4	0.0854658	0.129056	0.662238	0.507819	0.841244
Slc4a10	945.062	-0.799066	0.526346	-1.51814	0.12898	0.468789
Fap	22.4865	4.52522	2.16173	2.09333	0.0363196	0.229468
Fign	2188.22	-0.824855	0.247529	-3.33236	0.000861125	0.0158948
Csrnp3	1515.75	-0.186907	0.38673	-0.483301	0.628882	0.899398
Scn3a	40.7081	-0.276561	2.23127	-0.123948	0.901356	0.979101
Cobll1	5492.54	-0.818927	0.201565	-4.06283	4.84805e-05	0.00145462
Ttc21b	768.355	0.0464844	0.562476	0.0826425	0.934136	0.987371
Scn1a	14.6619	3.78565	2.63421	1.43711	0.150687	0.50432
Stk39	5788.94	0.263186	0.169102	1.55637	0.119619	0.451141
Ubr3	6472.53	-0.0808584	0.267577	-0.302187	0.762509	0.94436
Ppig	3437.76	-0.354788	0.274582	-1.2921	0.196322	0.568122
Mettl8	1502.8	0.199989	0.244979	0.816351	0.414299	0.780093
Tlk1	3220.78	0.179149	0.274878	0.651741	0.514569	0.845056
Hat1	4703.17	-0.0989742	0.217049	-0.456	0.64839	0.908856
Rapgef4	270.613	-1.89845	0.854793	-2.22094	0.026355	0.186561
Itga6	55.4423	-1.28108	2.18766	-0.585591	0.55815	0.871035
Ola1	3342.57	0.321749	0.231826	1.38789	0.165172	0.523935
Chn1	719.46	-0.87872	0.601601	-1.46063	0.144116	0.495516
Mtx2	7301.37	-0.0807062	0.1471	-0.54865	0.583246	0.880697
Hoxd3os1	175.5	-0.310649	0.631568	-0.49187	0.622811	0.896196
Pde11a	14.5989	2.47305	3.31946	0.745015	0.456262	0.80695
Agps	6383.48	-0.107519	0.271584	-0.395897	0.692181	0.928554
Ccdc141	50.6696	-1.56924	2.78117	-0.564239	0.572592	0.87729
Ttn	464.055	-1.33515	0.843577	-1.58273	0.113484	0.439496
Plekha3	988.815	-0.0438506	0.409983	-0.106957	0.914823	0.982969
Sestd1	879.023	1.12996	0.735924	1.53544	0.124677	0.460861
X4930440I19Rik	10.0652	-6.32247	4.29371	-1.47249	0.140887	0.488419
Itga4	415.937	-0.0716516	0.799578	-0.0896118	0.928596	0.985593
Ube2e3	13263.4	-0.214023	0.176199	-1.21467	0.224493	0.605384
Dnajc10	5795.31	0.962985	0.313188	3.07478	0.00210658	0.0317336
Itgav	12020.5	-0.0654906	0.241419	-0.271274	0.786181	0.950739
Calcrl	26.5104	0.968454	1.81393	0.533898	0.593412	0.885547
Ube2l6	1967.85	6.25248	0.668183	9.35743	8.16966e-21	4.10793e-18
Tmx2	4934.45	-0.315225	0.184004	-1.71314	0.0866872	0.384334
Tnks1bp1	497.093	0.210806	0.438794	0.480421	0.630928	0.900159
Nup160	3307	-0.475871	0.324387	-1.46698	0.14238	0.491871
Celf1	6985.88	0.172929	0.152809	1.13167	0.257775	0.643706
Ptprj	203.865	1.05212	0.689316	1.52633	0.126929	0.464918
Lrp4	4160.64	-0.868447	0.301059	-2.88464	0.00391859	0.0507468
Ambra1	2512.92	-0.191553	0.24533	-0.780799	0.434921	0.793446
Ckap5	12770.3	0.169222	0.156731	1.0797	0.280277	0.664733
X1110051M20Rik	6015.7	-0.302666	0.247077	-1.22499	0.220579	0.599755
Trp53i11	11.7877	4.9729	3.25311	1.52866	0.126348	0.463499
Cry2	3051.98	0.339329	0.238967	1.41998	0.155613	0.513526
Ext2	4200.89	0.345806	0.237375	1.45679	0.145173	0.496933
Accs	320.499	0.785405	0.757578	1.03673	0.299861	0.683963
Cd82	49592	0.254483	0.184098	1.38233	0.166871	0.525935
Hsd17b12	35873.2	-0.255628	0.160213	-1.59555	0.11059	0.435493
B230118H07Rik	8293.61	-0.168724	0.179638	-0.939245	0.347605	0.729787
Trim44	8823.31	-0.338868	0.203297	-1.66686	0.0955427	0.404531
Ldlrad3	8857.81	0.154446	0.271534	0.568791	0.569498	0.875961
Cd44	962.695	0.243565	0.682137	0.357061	0.721046	0.937359
Abtb2	3145.45	-0.445254	0.326068	-1.36552	0.172088	0.531989
Pdhx	3242.34	0.0491989	0.232289	0.2118	0.832263	0.962321
Hipk3	3661.74	0.0726134	0.265721	0.27327	0.784646	0.950689
Cstf3	1826.71	0.625392	0.278408	2.24632	0.0246836	0.178773
Depdc7	4900.5	-0.13566	0.237201	-0.571922	0.567375	0.874359
Cd59b	129.842	1.99977	0.97245	2.05643	0.0397413	0.241361
Ccdc73	203.025	-2.46144	0.920712	-2.67342	0.00750832	0.0796963
Elp4	2834.19	-0.360022	0.292542	-1.23067	0.218447	0.597298
Mpped2	483.65	1.69361	0.56088	3.01957	0.00253135	0.0365745
Bdnf	25.4008	-0.381106	3.2761	-0.116329	0.907392	0.980295
Mettl15	1484.67	0.00144511	0.369516	0.00391081	0.99688	0.999003
Kif18a	246.048	0.388564	1.38191	0.281178	0.778574	0.94823
Lgr4	2164.24	-0.562585	0.396773	-1.4179	0.15622	0.514918
Fibin	620.801	-2.20258	1.85563	-1.18697	0.235238	0.617729
Slc5a12	15.4986	-6.94476	4.41015	-1.57472	0.115321	0.44274
Slc12a6	4092.55	-0.277577	0.299202	-0.927726	0.35355	0.735269
Aven	1901.04	0.0813868	0.434052	0.187505	0.851265	0.966938
Ryr3	35.4387	0.641022	1.57905	0.405954	0.684776	0.92629
Emc7	22725.6	-0.147568	0.15596	-0.946189	0.344052	0.72596
Fmn1	2170.67	-0.007738	0.39599	-0.0195409	0.98441	0.997243
Aqr	4771.2	-0.139482	0.203242	-0.686288	0.492532	0.83251
Dph6	1138.1	0.179358	0.405273	0.442561	0.658083	0.914443
Meis2	654.703	-0.646505	0.342451	-1.88787	0.0590429	0.307377
BC052040	948.8	0.0747318	0.467316	0.159917	0.872947	0.972
Rasgrp1	12.6203	-3.0427	3.65393	-0.832719	0.405003	0.774424
Spred1	10067.1	-0.25167	0.188072	-1.33816	0.180846	0.543001
Gpr176	726.891	-3.1532	2.82183	-1.11743	0.26381	0.650246
Bub1b	88.2971	-2.06251	1.95102	-1.05714	0.290446	0.674623
Ino80	1485.16	0.610738	0.362986	1.68254	0.0924648	0.397319
Rmdn3	4915.18	0.00552583	0.239446	0.0230775	0.981588	0.996944
Vps39	4901.65	-0.228721	0.203951	-1.12145	0.262096	0.647776
Mga	4161.07	-0.500869	0.176835	-2.83241	0.00461979	0.0567052
Tyro3	22748.2	0.0416729	0.151738	0.274637	0.783595	0.950536
Ganc	1289.84	0.320939	0.33226	0.965929	0.33408	0.716571
Trp53bp1	1776.85	-1.27331	0.233247	-5.45906	4.78663e-08	3.71269e-06
Ttbk2	3812.82	-0.303734	0.255192	-1.19022	0.233961	0.615752
Cdan1	1990.84	-0.343624	0.294462	-1.16696	0.243228	0.627594
Strc	21.9005	-21.0598	4.40935	-4.77617	1.78665e-06	8.57003e-05
Mfap1a	1108.32	-0.0162513	0.327974	-0.0495504	0.960481	0.992399
Tmem62	8208.27	-0.328317	0.139657	-2.35089	0.0187288	0.151052
Casc4	1424.73	0.0973634	0.486543	0.200113	0.841392	0.96512
Patl2	9.60389	1.95912	3.56222	0.549972	0.582338	0.880056
X4930517E11Rik	19.4615	0.654325	4.02255	0.162664	0.870783	0.970997
Sema6d	30890.4	0.284087	0.26521	1.07118	0.28409	0.668484
Cep152	660.311	-0.486764	0.444614	-1.0948	0.273603	0.659715
Shc4	911.601	-0.722049	0.458765	-1.5739	0.115511	0.443258
Fbn1	10.4302	-1.96342	2.5505	-0.769817	0.441408	0.795655
Hdc	72.4335	5.49415	2.4722	2.22237	0.026258	0.186262
Atp8b4	14.9455	-2.72837	3.0545	-0.89323	0.371734	0.749875
Usp8	6221.75	0.0952165	0.173781	0.54791	0.583754	0.880916
Galk2	1176.69	-0.159083	0.449855	-0.353632	0.723615	0.93774
Itpripl1	94.5615	3.09615	1.76044	1.75874	0.0786219	0.364042
Prom2	12.5886	-0.921429	3.37964	-0.272641	0.785129	0.950689
Stard7	9283.8	0.0434006	0.120904	0.358966	0.71962	0.936876
Ap4e1	1733.03	0.219136	0.352629	0.621436	0.534313	0.857999
Mertk	9.8792	-0.266059	2.43946	-0.109065	0.913151	0.982772
Tmem87b	5280.6	0.0408226	0.161619	0.252586	0.800589	0.952994
Sirpa	479.352	0.616279	0.72317	0.852191	0.394108	0.767517
Polr1b	1251.79	-0.736954	0.362434	-2.03335	0.0420177	0.249739
Il1b	67.0094	3.83513	2.109	1.81846	0.0689938	0.338664
X4930402H24Rik	22465.9	-0.194744	0.184249	-1.05696	0.290529	0.674709
Ptpra	14737.7	-0.366162	0.136845	-2.67573	0.00745659	0.0793085
Atrn	15618.7	-0.0786488	0.176459	-0.445707	0.655809	0.91292
X4930473A02Rik	177.08	0.121481	0.607678	0.199909	0.841551	0.96512
Itpa	2340.82	0.344936	0.225156	1.53199	0.125525	0.461573
Rnf24	710.142	-0.765708	0.375767	-2.03772	0.0415777	0.248173
Erv3	15.9585	-6.98754	4.41007	-1.58445	0.113091	0.438941
Pcna	4816.25	-0.230353	0.175653	-1.31141	0.189719	0.557081
Bmp2	887.36	0.819099	0.496247	1.65059	0.0988229	0.409483
Tmx4	3888.17	-0.437002	0.394632	-1.10737	0.268136	0.653618
Plcb4	410.957	0.564316	0.567687	0.994063	0.320192	0.70423
Slx4ip	267.937	0.237753	0.50842	0.467631	0.640049	0.90561
Jag1	476.151	-0.0965919	0.723779	-0.133455	0.893834	0.976746
Btbd3	3036.7	-0.399655	0.196929	-2.02944	0.0424136	0.250598
Tasp1	583.71	-0.144603	0.491279	-0.29434	0.768498	0.944797
Kif16b	1647.3	-0.0762888	0.374204	-0.203869	0.838456	0.9643
Sec23b	9349.59	0.0954946	0.218174	0.437698	0.661605	0.916264
Pcsk2os2	13.1208	4.14962	4.16969	0.995187	0.319646	0.703756
Gm5535	324.457	0.119779	0.975814	0.122747	0.902307	0.979224
Dstn	24383.4	-0.0247834	0.11613	-0.21341	0.831007	0.962062
Slc24a3	1462.68	-1.03815	0.42564	-2.43903	0.0147269	0.127649
Ralgapa2	1101.52	-0.272027	0.430208	-0.632315	0.527181	0.85309
Rin2	3340.32	-0.209565	0.249849	-0.838766	0.401601	0.771869
Nkx2.2os	550.344	0.792051	0.507766	1.55988	0.118789	0.44955
Xrn2	5472.26	0.214971	0.194115	1.10744	0.268103	0.653618
Kiz	2833.34	0.320872	0.241902	1.32646	0.184688	0.549056
Apmap	4849.35	0.433396	0.16867	2.5695	0.0101846	0.0987449
X3300002I08Rik	103.473	-0.618655	0.774969	-0.798297	0.424698	0.786606
Abhd12	30344	-0.13184	0.197916	-0.666142	0.50532	0.839767
Bcl2l1	17869.5	0.521539	0.239294	2.17949	0.0292956	0.200088
H13	8683.65	0.177009	0.214359	0.825761	0.40894	0.777028
Tbc1d20	1487.87	0.324166	0.381995	0.848615	0.396096	0.76909
X6820408C15Rik	15.0888	-6.9062	3.87673	-1.78145	0.0748389	0.354664
Mapre1	9213.79	-0.204362	0.139387	-1.46615	0.142608	0.492446
Tspyl3	34.1913	0.737632	2.40092	0.307229	0.758669	0.943451
Nol4l	5739.12	-0.00754577	0.214136	-0.0352382	0.97189	0.994899
Asxl1	2990.99	-0.0757828	0.204037	-0.371418	0.710326	0.934146
Cbfa2t2	4194.78	-0.447113	0.169685	-2.63496	0.00841477	0.0859875
Snta1	693.458	0.831242	0.473831	1.7543	0.0793787	0.366066
Raly	6720.54	0.351759	0.172209	2.04263	0.0410888	0.246639
Chmp4b	1261.5	-0.364373	0.384922	-0.946616	0.343835	0.725901
Cep250	1548.66	-0.396857	0.463644	-0.855953	0.392024	0.766251
Rbm12	2024.19	0.307359	0.313236	0.981239	0.326475	0.710228
Gss	8596.3	-0.285006	0.160968	-1.77058	0.0766314	0.359051
Edem2	10514.7	0.191008	0.155938	1.2249	0.220614	0.599755
Pigu	8991.08	-0.122339	0.225358	-0.542867	0.587222	0.882897
Cpne1	2396.75	0.43875	0.310762	1.41186	0.157992	0.516902
Cnbd2	309.432	-0.139638	0.798377	-0.174903	0.861156	0.969158
Dlgap4	864.78	0.254675	0.351676	0.724174	0.468959	0.814769
Epb4.1l1	4850.16	0.238193	0.250886	0.949409	0.342413	0.724473
Rbl1	178.238	4.29242	1.10007	3.90195	9.54218e-05	0.00265054
Soga1	7914.08	-0.0240894	0.299836	-0.0803419	0.935965	0.987717
Ctnnbl1	2209.57	0.403761	0.271706	1.48602	0.137274	0.482345
D630003M21Rik	68.2042	1.57532	1.69309	0.930446	0.35214	0.733936
Rprd1b	2207.49	0.138965	0.27499	0.505343	0.613318	0.892846
Ralgapb	4998.35	0.0198563	0.235186	0.0844282	0.932716	0.987167
Ppp1r16b	108422	0.185961	0.159962	1.16253	0.245019	0.629451
Chd6	6446.31	-0.475147	0.19402	-2.44896	0.014327	0.12525
Top1	4424.82	-0.0833752	0.20462	-0.407464	0.683667	0.925784
Zhx3	1085.02	1.10752	0.54849	2.01921	0.0434653	0.254543
Tox2	20.2523	7.28247	2.44723	2.9758	0.00292225	0.0404675
Gdap1l1	702.679	1.2492	0.608103	2.05426	0.0399502	0.242234
Pkig	978.236	0.612708	0.342723	1.78777	0.0738139	0.352672
Stk4	2232.24	-0.253241	0.333627	-0.759053	0.447821	0.800554
Slc35c2	2723.71	-0.346036	0.312294	-1.10804	0.267842	0.653524
Slc13a3	1334.66	0.609149	1.44948	0.420253	0.674301	0.922994
Dnttip1	1124.89	-0.194521	0.341829	-0.56906	0.569316	0.875961
Pcif1	4557.92	0.174018	0.192158	0.905599	0.365148	0.744074
Ncoa5	1859.95	0.0597917	0.282878	0.211369	0.832599	0.962422
Cdh22	31.7564	3.50125	1.94899	1.79645	0.0724233	0.348126
Zmynd8	5972.76	0.0863899	0.197485	0.43745	0.661785	0.916264
Prex1	13288.4	-0.528421	0.185262	-2.8523	0.00434047	0.0542882
Ncoa3	11378.2	-0.423696	0.131167	-3.23019	0.00123706	0.0211608
Kcnb1	247.14	0.475787	1.27432	0.373364	0.708878	0.93389
Arfgef2	5107.57	0.151413	0.149964	1.00966	0.312656	0.696798
Stau1	7882.32	-0.0724047	0.207761	-0.3485	0.727465	0.937859
Rnf114	8804.27	0.224473	0.202003	1.11124	0.266465	0.652919
Atp9a	26979.8	0.301261	0.15953	1.88842	0.058969	0.307217
Nfatc2	20.1379	-0.493518	2.04255	-0.241618	0.809076	0.956197
Zfp64	1005.9	-0.296796	0.330974	-0.896736	0.36986	0.748993
Bcas1	27109.2	-0.202291	0.261546	-0.773445	0.439259	0.7953
Bmp7	13.815	2.58423	2.03055	1.27268	0.203133	0.577063
Aurka	211.276	-0.315247	0.663765	-0.474938	0.634831	0.902409
Rab22a	1810.36	0.305566	0.257777	1.18539	0.235864	0.618593
Gnas	33066.2	-0.281684	0.148374	-1.89847	0.0576344	0.302288
Gm14420	189.978	0.326584	0.792225	0.412236	0.680166	0.924724
Sycp2	115.233	0.425402	1.57297	0.270445	0.786818	0.950739
Cdh4	16.3037	2.0427	2.40895	0.847963	0.396458	0.769282
Lama5	86.774	1.4311	2.51629	0.568734	0.569537	0.875961
Taf4a	1357.25	0.0346911	0.329601	0.105252	0.916176	0.983299
Col20a1	107.036	1.3313	1.333	0.998725	0.317928	0.702534
Col9a3	5277.78	0.762868	0.289708	2.63323	0.00845773	0.086288
Gmeb2	1046.11	-0.180141	0.48675	-0.370089	0.711316	0.934146
Dnajc5	7155.22	0.101053	0.212461	0.475631	0.634337	0.902195
Nmt2	2825.39	-0.0491356	0.336641	-0.145958	0.883954	0.97469
Acbd7	14.7591	7.79936	3.31109	2.35553	0.0184965	0.149925
Rpp38	692.079	-0.48133	0.584672	-0.823248	0.410367	0.777341
Hspa14	3886.64	0.176919	0.153205	1.15479	0.248177	0.632789
Suv39h2	99.8534	-0.633841	0.958066	-0.661583	0.508238	0.841274
Dclre1c	657.441	0.404305	0.565823	0.714545	0.47489	0.819137
Cdnf	77.0188	0.662327	2.11451	0.313229	0.754106	0.943187
Fam107b	2621.99	0.306835	0.331623	0.925253	0.354834	0.735905
Prpf18	3487.19	-0.310333	0.22387	-1.38622	0.16568	0.524666
Sephs1	2392.04	-0.0976651	0.252264	-0.387154	0.698642	0.930402
Phyh	8830	0.548358	0.16977	3.23001	0.00123784	0.0211608
Optn	2545.72	0.32853	0.422194	0.778149	0.436481	0.794279
Mcm10	14.7079	-0.0603879	3.06394	-0.0197092	0.984275	0.997243
Ccdc3	330.216	8.61807	2.76765	3.11386	0.00184657	0.0284637
Cdc123	8760.91	-0.260551	0.149904	-1.73812	0.0821899	0.373712
Nudt5	1275.51	0.198326	0.257495	0.770213	0.441173	0.795521
Sec61a2	7600	-0.209473	0.197764	-1.0592	0.289507	0.673407
Echdc3	41.478	5.58492	2.4094	2.31797	0.0204508	0.159986
Gata3	15.0692	-3.5229	2.41454	-1.45903	0.144556	0.496364
Atp5c1	27751.5	-0.0889416	0.127987	-0.694928	0.4871	0.828713
Itih2	12.7277	1.90908	3.32818	0.573612	0.566231	0.874359
Gm13293	3542.68	-0.497485	0.238883	-2.08255	0.0372925	0.232255
X8030442B05Rik	69.8336	-1.09086	1.43969	-0.757708	0.448626	0.801171
Rbm17	3522.5	-0.261831	0.175511	-1.49181	0.135748	0.480105
Il15ra	49.7584	-0.887536	1.86993	-0.474636	0.635046	0.902409
Fbxo18	3208.04	-0.01545	0.204594	-0.0755153	0.939805	0.989151
Ankrd16	1530.3	-0.357212	0.259824	-1.37482	0.169187	0.528711
Fam188a	5126.85	0.184563	0.163051	1.13193	0.257663	0.643695
C1ql3	496.838	-0.412932	0.470384	-0.877862	0.380018	0.75643
Vim	1523.89	4.19163	1.30527	3.21132	0.00132127	0.0220697
Trdmt1	851.411	-0.0396495	0.764117	-0.0518893	0.958617	0.992169
Ptpla	1570.97	-0.176914	0.259298	-0.682281	0.495061	0.834659
Stam	9468.17	-0.144232	0.1743	-0.827492	0.407958	0.77596
Stamos	26.9933	-1.11129	1.47373	-0.754062	0.450812	0.80251
Tmem236	60.7043	1.66766	1.65852	1.00551	0.314652	0.698578
Gm13315	8.19214	1.76663	2.10756	0.838233	0.4019	0.771869
Nsun6	1014.66	-0.0317796	0.483845	-0.0656814	0.947632	0.990479
A930004D18Rik	89.998	1.02298	1.42973	0.715509	0.474294	0.818965
Gm17762	12.4193	-1.95836	2.21764	-0.883082	0.377192	0.754193
Skida1	153.13	0.648278	1.08339	0.598378	0.549588	0.865615
Bmi1	3241.07	-0.269959	0.192115	-1.40519	0.159965	0.519552
Commd3	11385.5	-0.0538376	0.169938	-0.316808	0.751389	0.942818
X4930426L09Rik	101.162	-0.149005	2.12454	-0.0701351	0.944086	0.990378
Msrb2	624.853	-1.04056	0.605739	-1.71783	0.0858274	0.382276
Otud1	436.813	0.126347	0.65713	0.19227	0.847531	0.966473
Gm3230	36.4523	0.481225	1.19368	0.403145	0.686842	0.926708
Arhgap21	9838.77	-0.231482	0.139946	-1.65409	0.09811	0.408634
Gm13375	920.376	-0.0258429	0.343948	-0.0751361	0.940106	0.989183
Thnsl1	1433.63	0.452778	0.294934	1.53519	0.124738	0.460861
Abi1	4109.62	0.08593	0.190775	0.450426	0.652403	0.910455
Mastl	108.48	1.22891	0.967212	1.27057	0.203883	0.578633
Yme1l1	5619.9	0.207868	0.211309	0.983716	0.325255	0.709161
Spopl	1231.32	-0.461364	0.266135	-1.73357	0.0829941	0.374809
Hnmt	550.611	-0.184202	0.622026	-0.296132	0.767129	0.944627
Il1f9	12.6285	-6.64924	4.41078	-1.5075	0.131683	0.472942
Il1f8	12.2458	-6.60484	4.41088	-1.4974	0.13429	0.477266
Il1rn	19.447	5.34248	3.1044	1.72094	0.0852625	0.380795
Dph7	1915.93	-0.487451	0.310776	-1.5685	0.116766	0.446431
Zmynd19	216.814	-0.642613	0.774658	-0.829544	0.406797	0.775662
Mrpl41	2553.76	0.0623465	0.220298	0.283009	0.77717	0.94823
Arrdc1	299.754	0.859895	0.747357	1.15058	0.249904	0.634641
Nsmf	12255.2	0.169245	0.14893	1.1364	0.255788	0.641796
Entpd8	10.7151	-6.41214	4.41138	-1.45355	0.146072	0.497786
Noxa1	11.6718	-6.53556	4.41105	-1.48163	0.138438	0.484684
Nelfb	5527.91	-0.320512	0.227032	-1.41175	0.158023	0.516902
Rnf208	2237.92	-0.0705748	0.232514	-0.30353	0.761486	0.94436
Tubb4b	4409.03	0.541485	0.287065	1.88628	0.0592574	0.308054
Tor4a	74.6224	-0.685667	2.04335	-0.33556	0.737203	0.940618
Tmem203	1245.08	0.115238	0.416118	0.276936	0.78183	0.949669
Ndor1	5368.16	-0.175797	0.177136	-0.992443	0.320981	0.705434
Ssna1	7994.28	0.535021	0.169253	3.16107	0.00157191	0.0250236
Slc34a3	1256.84	-0.334399	0.610585	-0.54767	0.583918	0.881074
Tmem210	17.8346	0.348656	1.99221	0.17501	0.861072	0.969158
Nrarp	119.074	-1.26302	0.994867	-1.26954	0.204249	0.579101
Fam166a	18.7646	2.05088	1.80155	1.1384	0.254954	0.640547
Tprn	21989.2	0.343449	0.149	2.30504	0.0211646	0.163248
Anapc2	14000.7	0.097935	0.20132	0.486465	0.626637	0.898662
Dpp7	3544.81	0.707986	0.172569	4.10262	4.08491e-05	0.00125667
Npdc1	12202.8	0.489182	0.128367	3.81079	0.000138521	0.00361344
Uap1l1	2343.2	1.58059	0.370718	4.26358	2.01178e-05	0.000700814
Man1b1	2937.94	-0.248058	0.217425	-1.14089	0.253916	0.639261
AA543186	17.5947	-1.20124	1.73415	-0.692697	0.4885	0.829545
Ptgds	1.16584e+06	-0.965209	0.628186	-1.5365	0.124415	0.46058
C8g	147.468	0.139927	0.993709	0.140812	0.888018	0.975493
Mir3087	29.6095	0.233694	1.27458	0.183349	0.854524	0.967293
Abca2	77873.5	-0.0546452	0.150747	-0.362497	0.716981	0.936319
Traf2	1674.67	0.207614	0.367378	0.565122	0.571991	0.877189
Clic3	51.7458	-0.9199	1.2014	-0.765691	0.44386	0.797439
Fbxw5	4889.6	0.0310266	0.227152	0.13659	0.891355	0.976046
BC029214	5131.35	-0.685876	0.294464	-2.32924	0.0198465	0.157284
Tmem141	2140.78	-0.542938	0.204944	-2.6492	0.00806818	0.0834991
Phpt1	3647.59	0.0807262	0.209171	0.385934	0.699545	0.930402
Fcna	13.3367	0.677961	2.80471	0.241722	0.808995	0.956197
Rabl6	2978.08	-0.321603	0.313043	-1.02734	0.304259	0.688621
Mamdc4	166.122	-0.867119	0.772519	-1.12246	0.261669	0.64716
Gm996	1546.45	-0.581771	0.300346	-1.93701	0.0527447	0.286132
Obp2b	9.62584	0.894921	4.18612	0.213783	0.830716	0.961989
Bmyc	4544.29	0.305979	0.179311	1.70641	0.0879316	0.386646
Lcn9	26.9781	1.1165	3.00021	0.372141	0.709788	0.934071
Ubac1	5078.54	-0.24709	0.199964	-1.23567	0.21658	0.595239
C330006A16Rik	10827.5	-0.0510571	0.206959	-0.246702	0.805139	0.954276
X4932418E24Rik	180.263	0.13854	0.872568	0.158772	0.873848	0.972172
Dnlz	2316.32	0.166906	0.270128	0.617876	0.536657	0.859665
Snapc4	901.172	0.146348	0.391926	0.373407	0.708845	0.93389
Pmpca	7021.27	-0.239429	0.226897	-1.05523	0.291319	0.675566
Inpp5e	1633.91	0.0553281	0.282036	0.196174	0.844474	0.966065
Sdccag3	10271.8	0.0859388	0.169627	0.506634	0.612412	0.892739
Card9	12.5406	-3.04635	2.19296	-1.38915	0.164788	0.523182
Sec16a	5369.86	-0.151053	0.157003	-0.962104	0.335997	0.718298
Egfl7	62.1975	-8.94997	2.3057	-3.88167	0.000103741	0.00283819
Agpat2	125.143	-0.394998	1.35564	-0.291374	0.770765	0.945273
Fam69b	67.6118	-7.68904	1.88682	-4.07513	4.59893e-05	0.00139421
Snhg7	236.788	-0.910084	0.786151	-1.15765	0.247009	0.631466
Med22	3150.19	-0.0453111	0.208538	-0.21728	0.82799	0.961673
Rexo4	1886.59	-0.389626	0.280291	-1.39008	0.164505	0.523182
Surf2	2909.24	-0.053133	0.235603	-0.225519	0.821575	0.958954
Surf1	8165.82	0.137594	0.178103	0.772554	0.439787	0.795396
Surf4	13576.7	0.324256	0.162505	1.99536	0.0460034	0.262964
Rpl7a	917.917	-0.162178	0.315984	-0.513247	0.607779	0.891972
Stkld1	24.2911	0.290648	2.37561	0.122347	0.902624	0.979224
Surf6	2164.68	-0.0407541	0.234402	-0.173864	0.861972	0.969571
Cacfd1	3391.34	-0.0354529	0.199287	-0.177899	0.858802	0.96862
Slc2a6	43.9639	-0.353616	1.51541	-0.233347	0.815492	0.957602
Dbh	8.61033	-6.09654	4.41235	-1.3817	0.167064	0.525935
Sardh	21.2214	1.9623	2.20427	0.890225	0.373345	0.75112
Brd3	4121.08	-0.132538	0.220795	-0.600277	0.548321	0.865233
Rxra	725.095	-0.240981	0.388264	-0.620662	0.534822	0.858423
Olfm1	5124.38	0.913633	0.283712	3.22028	0.00128065	0.0216713
Cel	10.9117	-0.221835	2.64436	-0.0838899	0.933144	0.987167
Mrps2	2543.72	0.480093	0.280075	1.71416	0.0864992	0.38385
Ralgds	36702.3	0.637361	0.182365	3.49497	0.000474117	0.00990483
Ppp1r26	184.734	-0.0533536	1.07246	-0.049749	0.960322	0.992399
Tsc1	5605.62	-0.0909457	0.179511	-0.50663	0.612415	0.892739
Ddx31	612.056	0.266647	0.584043	0.456553	0.647992	0.908665
Ttf1	1725.18	0.0407918	0.330771	0.123324	0.901851	0.979192
Setx	4444.63	-0.330166	0.214194	-1.54144	0.12321	0.459052
X6530402F18Rik	250.794	1.15674	0.835931	1.38377	0.166429	0.525935
Mir219a.2	26.1714	0.261393	1.32368	0.197475	0.843456	0.965984
Gm13547	17.1722	-2.3362	1.72083	-1.3576	0.174591	0.534317
Trub2	3212.07	-0.219968	0.395346	-0.556392	0.577943	0.878156
Cercam	6901.96	1.37325	0.22132	6.20483	5.47567e-10	6.54477e-08
Urm1	4054.66	0.00534762	0.260954	0.0204926	0.98365	0.997243
Coq4	987.204	0.072498	0.409951	0.176846	0.85963	0.968643
Slc27a4	8020.68	0.207522	0.19433	1.06788	0.285573	0.669212
Odf2	3362.1	0.013135	0.189254	0.0694042	0.944668	0.990378
Gle1	4328.26	0.0788259	0.277945	0.283603	0.776715	0.94809
Set	2029.15	-0.120689	0.21086	-0.572368	0.567073	0.874359
Zer1	5536.22	0.465663	0.16032	2.90457	0.00367753	0.0484863
Pkn3	28.8083	-1.023	1.72622	-0.592625	0.553432	0.868782
Zdhhc12	1798.97	0.505652	0.329028	1.5368	0.124341	0.460423
Wdr34	1155.97	0.387593	0.529338	0.732221	0.464034	0.811378
Endog	249.747	0.336179	0.5574	0.60312	0.546429	0.864428
D2Wsu81e	1954.85	-0.00520446	0.222145	-0.0234282	0.981309	0.996944
Lrrc8a	3046.79	1.03432	0.268751	3.84861	0.000118789	0.00314941
X1700084E18Rik	13.6736	-1.5022	2.45129	-0.612819	0.539996	0.861229
Ccbl1	890.521	-0.47018	0.434583	-1.08191	0.279293	0.664539
Dolpp1	1986.99	-0.00714208	0.31887	-0.0223981	0.98213	0.997076
Nup188	1383.26	0.382769	0.3283	1.16591	0.24365	0.628109
Fam73b	1717.36	0.293709	0.302581	0.970679	0.331708	0.714387
Dolk	2957.16	0.518974	0.206449	2.51381	0.0119435	0.110228
Sh3glb2	4244.7	0.123829	0.185384	0.667956	0.504161	0.839243
Ppp2r4	9375.1	-0.209294	0.181475	-1.15329	0.24879	0.633258
Ier5l	21.733	4.61017	1.64656	2.79987	0.00511228	0.0610543
Cstad	91.7078	0.615499	1.83633	0.335179	0.73749	0.940618
Ntmt1	2486.09	-0.304334	0.254304	-1.19673	0.231411	0.613323
Ptges	10.1597	-2.0394	3.01619	-0.676151	0.498945	0.836855
Asb6	2562	-0.27338	0.276983	-0.986992	0.323647	0.70777
Usp20	1746.87	0.345645	0.316292	1.09281	0.274479	0.660363
Tor1a	3440.69	0.0134473	0.243173	0.0552995	0.9559	0.992169
Tor1b	4467.31	-0.279933	0.207906	-1.34644	0.17816	0.537886
BC005624	3783.02	0.189438	0.216748	0.874002	0.382117	0.758306
D330023K18Rik	251.646	0.0348589	0.65807	0.0529714	0.957755	0.992169
Ncs1	1556.49	-0.157803	1.64788	-0.0957609	0.92371	0.984285
Exosc2	2088.33	-0.276438	0.294874	-0.937479	0.348512	0.730593
Qrfp	59.037	-1.15318	1.83316	-0.629069	0.529304	0.854695
Aif1l	9085.74	-1.08895	0.210616	-5.17032	2.337e-07	1.53505e-05
Ppapdc3	1546.86	-0.523855	0.392371	-1.3351	0.181844	0.544485
Fam78a	21.428	-7.41222	3.55212	-2.0867	0.0369151	0.231471
Mir7674	12.538	-0.591187	1.97979	-0.298611	0.765237	0.944601
Prrc2b	10737.8	-0.294946	0.130243	-2.26459	0.0235378	0.17328
Swi5	8667.18	-0.10525	0.132464	-0.794553	0.426874	0.787797
Golga2	4828.15	0.352087	0.242104	1.45428	0.145868	0.497786
Dnm1	19.745	0.14902	1.75496	0.084914	0.93233	0.987165
Uck1	1672.39	-0.0459501	0.273905	-0.167759	0.866773	0.970238
Slc25a25	749.745	0.330076	0.541646	0.609394	0.542263	0.862676
Lcn2	697.775	11.5053	1.35654	8.48134	2.22624e-17	7.7293e-15
X1110008P14Rik	1157.79	0.933017	0.282986	3.29704	0.000977088	0.0175467
Ptges2	2503.06	-0.300901	0.211544	-1.42241	0.154909	0.512217
Naif1	352.005	0.244837	0.478741	0.511419	0.609058	0.892591
Ak1	2198.51	-0.547572	0.265626	-2.06144	0.0392609	0.239743
St6galnac4	99.1976	1.40945	1.01386	1.39018	0.164474	0.523182
Dpm2	6385.69	-0.18209	0.188093	-0.968086	0.333002	0.715882
Pip5kl1	19.5862	-7.28261	2.64716	-2.75111	0.00593941	0.067932
St6galnac6	283.751	0.703947	0.719386	0.978539	0.327808	0.710775
Fam102a	17711.8	-0.024147	0.183914	-0.131295	0.895542	0.977454
Eng	118.951	-2.96251	2.00429	-1.47808	0.139385	0.486224
Tor2a	1409.51	-0.308889	0.296531	-1.04168	0.297562	0.682292
Fpgs	771.673	-0.196228	0.600793	-0.326615	0.743959	0.941511
Cdk9	1158.97	0.125018	0.447372	0.279451	0.779899	0.948656
Sh2d3c	162.255	-8.9384	1.61288	-5.54188	2.99245e-08	2.45145e-06
Ptrh1	71.0529	0.0108688	0.946062	0.0114885	0.990834	0.998641
X1700019L03Rik	23.6143	-1.13447	1.78896	-0.634151	0.525982	0.852303
Stxbp1	3472.98	0.146596	0.317616	0.46155	0.644404	0.90728
Snora65	43.9259	0.125095	1.20806	0.10355	0.917526	0.983488
Slc2a8	2982.95	-0.653027	0.254845	-2.56245	0.0103938	0.100041
Lrsam1	1577.2	0.156842	0.240788	0.65137	0.514808	0.845184
Rpl12	38.1579	-0.385552	1.19189	-0.323479	0.746333	0.941795
Angptl2	75.4557	0.805801	1.23638	0.651741	0.514568	0.845056
Zbtb43	1352.37	0.0189415	0.291984	0.0648719	0.948276	0.990521
Nron	665.468	0.476512	0.6222	0.76585	0.443766	0.797411
Hspa5	39171	-0.228481	0.233491	-0.978542	0.327806	0.710775
Fbxw2	3661.76	0.124985	0.206778	0.60444	0.545551	0.864323
Rabepk	1522.23	0.551081	0.391239	1.40855	0.158967	0.518097
Phf19	75.3535	-0.00769006	1.88015	-0.00409012	0.996737	0.998933
Traf1	10.4661	6.3161	4.23953	1.48981	0.136274	0.480915
AI182371	109.26	0.585754	1.02309	0.572537	0.566958	0.874359
Rab14	22338.9	-0.117801	0.153563	-0.767117	0.443012	0.797065
Stom	54.9014	0.0782207	1.63266	0.04791	0.961788	0.992484
Ggta1	509.314	4.3494	2.21083	1.96731	0.0491469	0.273222
Rbm18	6127.84	-0.214926	0.239207	-0.898492	0.368923	0.748316
Morn5	8.32669	-1.59858	4.21038	-0.379677	0.704185	0.932365
Ptgs1	24.4247	2.81521	2.6733	1.05309	0.292302	0.677208
Olfr353	12.0545	-6.58211	4.41094	-1.49222	0.13564	0.47989
Zbtb6	1119.42	0.502252	0.450574	1.11469	0.264981	0.65103
Rc3h2	3406.7	-0.0647626	0.170538	-0.379755	0.704127	0.932365
Zbtb26	581.271	-0.353355	0.426897	-0.827729	0.407824	0.77596
Gpr21	59.7993	-0.10794	2.6803	-0.0402717	0.967877	0.992795
Psmb7	13044.6	0.0500985	0.132207	0.378941	0.704731	0.932691
Arpc5l	6024.03	0.0938872	0.151029	0.621651	0.534171	0.857999
Rpl35	151.987	-0.0602368	0.649583	-0.0927315	0.926117	0.985055
Gm16523	134.199	0.466586	0.762875	0.611615	0.540792	0.861279
Ppp6c	4234.89	0.0964279	0.170801	0.564564	0.572371	0.87729
Mir5129	14.0123	-0.00649451	1.80861	-0.00359089	0.997135	0.999101
Zeb2os	245.392	-0.124411	0.548825	-0.226686	0.820668	0.958544
Orc4	3884.34	-0.187683	0.17319	-1.08369	0.278504	0.664346
Mmadhc	9513.09	0.0854669	0.160147	0.533678	0.593564	0.885555
Gm13498	15.2832	-1.71108	1.86336	-0.918279	0.358473	0.739536
Rnd3	519.669	0.585324	0.640086	0.914445	0.360483	0.741026
Rbm43	496.672	3.10702	0.54481	5.70293	1.17763e-08	1.0666e-06
Nmi	2089.09	1.89702	0.342061	5.54586	2.9252e-08	2.4099e-06
Rif1	5841.99	-0.638382	0.232224	-2.74899	0.00597787	0.068191
Tnfaip6	34290.5	-0.255278	0.152251	-1.67669	0.0936031	0.400035
Arl5a	2749.48	-0.117084	0.199897	-0.585721	0.558063	0.871035
Stam2	4825.09	-0.0724759	0.194814	-0.372026	0.709873	0.934071
Prpf40a	7505.09	0.272528	0.143271	1.90218	0.0571474	0.301056
Nr4a2	11.3292	-0.00124255	4.18428	-0.000296956	0.999763	0.999832
Galnt5	907.169	-0.665495	0.463332	-1.43632	0.15091	0.504815
Ermn	205804	0.0809899	0.102714	0.788501	0.430404	0.789945
Gm13546	76.35	-1.36043	2.19949	-0.618519	0.536233	0.859474
Wdsub1	1492.95	0.197652	0.257197	0.768487	0.442198	0.796263
March7	2621.92	0.104828	0.275986	0.379832	0.70407	0.932365
Cd302	93.2115	2.78394	1.13218	2.45893	0.013935	0.122854
Ifih1	1245.61	6.13218	1.3274	4.6197	3.84288e-06	0.000158745
Gca	3466.93	-0.0355384	0.279393	-0.127199	0.898783	0.978351
Scn2a1	211.03	0.586419	0.71009	0.825837	0.408896	0.777028
Galnt3	65.5209	-0.443087	2.0487	-0.216277	0.828772	0.961811
Mir6335	8.38085	1.18062	2.82686	0.417645	0.676207	0.923782
B3galt1	2595.7	-0.218639	0.243987	-0.896109	0.370194	0.749226
Nostrin	33.9729	-0.509611	2.89685	-0.175919	0.860358	0.968923
Bbs5	861.202	-0.376904	0.591961	-0.636704	0.524317	0.85176
Fastkd1	1132.6	-1.77065	0.41823	-4.23367	2.29909e-05	0.000777849
Klhl41	16.0982	-1.79498	3.17862	-0.564706	0.572273	0.87729
Phospho2	1645.15	-0.203743	0.335393	-0.607476	0.543535	0.863098
Klhl23	15.3302	5.96527	2.76605	2.1566	0.0310368	0.207225
Ccdc173	348.051	0.394617	0.642117	0.614557	0.538847	0.860586
Ssb	9961.87	-0.0628577	0.136546	-0.460342	0.645271	0.907433
Mettl5	1797.72	0.170087	0.469341	0.362395	0.717057	0.936319
Gad1	20.301	-7.33458	3.19984	-2.29217	0.0218956	0.166152
Gorasp2	13453.5	0.329447	0.130636	2.52188	0.011673	0.108622
Dcaf17	2955.35	-0.0538569	0.294688	-0.182759	0.854987	0.967373
Cybrd1	97.5306	-0.533599	1.23181	-0.433182	0.664882	0.917582
Dync1i2	18546.2	0.0626974	0.203305	0.308392	0.757784	0.94326
Metap1d	2822.77	-0.157796	0.292932	-0.538678	0.590109	0.884426
Dlx1	17.0348	-20.7247	4.40991	-4.69957	2.6071e-06	0.000114891
Pdk1	543.338	-1.07975	0.786636	-1.37261	0.169873	0.52957
Sp3os	722.356	-0.650492	0.394058	-1.65075	0.0987891	0.409483
Sp3	4473.02	-0.0248984	0.256867	-0.0969311	0.922781	0.984285
Gpr155	22316.4	-0.17523	0.126394	-1.38638	0.165631	0.524666
Cir1	254.516	0.309983	0.505512	0.613207	0.539739	0.86117
Scrn3	2770.51	-0.117652	0.215427	-0.546133	0.584975	0.8819
Wipf1	4144.89	0.408396	0.152895	2.67108	0.00756066	0.079842
Chn1os3	28.5098	-21.4198	4.4069	-4.86052	1.17081e-06	6.03275e-05
Atf2	5332.62	0.150793	0.18036	0.836063	0.403119	0.772961
Atp5g3	7841.92	-0.0862662	0.174473	-0.494438	0.620997	0.896039
Lnp	3301.73	-0.40866	0.346374	-1.17982	0.23807	0.621582
Hoxd9	546.119	-1.00427	0.411864	-2.43834	0.0147547	0.127756
Hoxd10	26.3827	7.66454	2.8536	2.68592	0.00723309	0.0774967
Hoxd8	6591.85	-0.357878	0.149347	-2.39629	0.016562	0.13856
Hoxd1	1256.13	-0.587258	0.313559	-1.87288	0.0610847	0.313912
Hoxd4	439.056	1.04744	0.556729	1.88141	0.0599158	0.310591
LOC102634401	122.771	0.542546	0.859608	0.631156	0.527939	0.853938
Hoxd3	346.68	0.0611068	0.548901	0.111326	0.911358	0.982219
Haglr	1530.02	-0.252576	0.326719	-0.773068	0.439482	0.7953
Nfe2l2	7620.78	0.0566223	0.246738	0.229484	0.818493	0.95828
Hnrnpa3	723.311	-0.982061	0.306982	-3.19908	0.00137865	0.0228189
Ttc30b	1696.48	0.252082	0.309784	0.813734	0.415797	0.781009
Ttc30a1	259.404	-0.524132	1.01207	-0.517879	0.604542	0.890296
Rbm45	2407.51	0.760166	0.267532	2.8414	0.0044916	0.0553487
Prkra	1655.31	0.595943	0.29802	1.99967	0.0455356	0.26148
Fkbp7	338.583	0.544943	0.682369	0.798604	0.42452	0.786475
Cwc22	724.688	-0.131837	0.412219	-0.319824	0.749102	0.942534
Ssfa2	10010.5	-0.231215	0.209798	-1.10208	0.270426	0.656787
Prdx6b	103.473	-0.706477	0.816476	-0.865276	0.386887	0.762219
Frzb	124.554	-8.3849	2.16071	-3.88062	0.000104191	0.00284516
Nckap1	17289.9	-0.150693	0.193224	-0.779887	0.435458	0.793887
Nup35	716.647	0.0267638	0.337587	0.0792796	0.93681	0.987855
Dusp19	2122.56	-0.219249	0.308216	-0.71135	0.476867	0.82074
Zc3h15	4127.09	0.123706	0.179697	0.688418	0.49119	0.831641
Fam171b	15205.7	-0.208544	0.177264	-1.17646	0.23941	0.6232
Tfpi	194.574	2.46967	1.53642	1.60741	0.107964	0.430614
Gm13710	17.5481	8.04921	4.33124	1.85841	0.0631109	0.320098
X2700094K13Rik	1275.68	0.0939083	0.354197	0.26513	0.790909	0.950739
Ctnnd1	8077.29	0.220856	0.200045	1.10403	0.26958	0.655933
Zdhhc5	1261.63	0.976021	0.355864	2.74268	0.00609406	0.0692084
Ypel4	212.395	0.0411507	0.544596	0.0755619	0.939768	0.989151
Clp1	1660.21	0.107089	0.392462	0.272865	0.784957	0.950689
Med19	2743.17	-0.169756	0.21881	-0.775812	0.43786	0.794847
Serping1	5689.35	9.13305	1.20388	7.58632	3.29126e-14	7.86772e-12
Timm10	1542.96	-0.491576	0.342512	-1.43521	0.151227	0.505315
P2rx3	15.2343	-1.68418	2.64069	-0.63778	0.523617	0.850955
Ssrp1	5810.09	-0.118657	0.17641	-0.672618	0.50119	0.837774
Slc43a3	47.84	8.52912	1.96159	4.34807	1.37342e-05	0.00050068
Aplnr	16.3379	7.94604	4.33148	1.83449	0.0665817	0.331589
Lrrc55	10.4255	4.28913	3.58687	1.19579	0.231779	0.613496
X4833423E24Rik	19.3634	8.19133	4.33093	1.89135	0.058577	0.305861
Olfr1009	20.0908	-20.8607	4.40953	-4.73082	2.23611e-06	0.000102537
Olfr1012	20.6648	-20.9642	4.40947	-4.75437	1.99069e-06	9.27422e-05
Olfr1028	13.9679	-6.7947	4.41045	-1.54059	0.123416	0.459448
Olfr141	9.3757	-6.21944	4.41195	-1.40968	0.158634	0.51761
Olfr1163	9.07661	7.09714	4.33427	1.63745	0.101537	0.415975
Olfr1188	17.412	-20.7509	4.40985	-4.70558	2.5314e-06	0.000112884
Olfr1249	12.1933	-6.59906	4.4109	-1.49608	0.134632	0.477819
Fnbp4	5149.47	-0.45012	0.265898	-1.69283	0.0904882	0.393763
Agbl2	216.856	-1.24309	1.12069	-1.10921	0.267338	0.653231
C1qtnf4	12.9663	0.553743	2.57849	0.214755	0.829959	0.961826
Mtch2	10989.3	0.235478	0.195233	1.20613	0.227766	0.609298
Ndufs3	2469.2	-0.0370983	0.206794	-0.179397	0.857626	0.968301
Ptpmt1	4438.58	-0.153368	0.190407	-0.805476	0.420545	0.78455
Kbtbd4	2311	0.0134609	0.343934	0.0391382	0.96878	0.993093
Rapsn	134.657	0.506971	0.873906	0.580121	0.561833	0.873324
Slc39a13	2335.8	0.479966	0.227829	2.1067	0.0351439	0.22457
Psmc3	18687	0.328313	0.186715	1.75836	0.0786858	0.364042
Acp2	4261.32	-0.0190847	0.214933	-0.088794	0.929246	0.985598
Spi1	12.1508	4.52783	2.72461	1.66183	0.0965477	0.406308
Nr1h3	158.79	3.93953	1.47982	2.66217	0.00776395	0.0810988
Madd	532.937	-0.248661	0.610437	-0.407349	0.683751	0.925784
Pacsin3	5498.99	-0.0592813	0.184378	-0.32152	0.747816	0.941843
Arfgap2	6188.35	-0.292758	0.212247	-1.37933	0.167793	0.526186
A330069E16Rik	276.194	-1.37534	0.631557	-2.17769	0.0294291	0.200636
Zfp408	609.325	-1.12493	0.459418	-2.44859	0.0143415	0.125301
Atg13	5116.34	-0.210617	0.248102	-0.848915	0.395928	0.768868
Harbi1	746.655	0.259236	0.382341	0.678023	0.497757	0.836306
Arhgap1	2877.74	-0.318807	0.263635	-1.20927	0.226558	0.607963
F2	55.0733	-0.0778404	1.26931	-0.061325	0.9511	0.990877
Dgkz	1740	0.0668798	0.274242	0.243871	0.80733	0.955466
Chrm4	11.3835	-2.79525	2.98015	-0.937955	0.348268	0.73029
Mdk	32.8459	1.44743	1.72107	0.841004	0.400346	0.77143
Mapk8ip1	26910.1	0.205262	0.165954	1.23686	0.216138	0.594445
X1700029I15Rik	45.6871	-0.406896	1.17439	-0.346476	0.728985	0.937859
Pex16	2294.57	-0.0436229	0.252334	-0.172878	0.862748	0.969762
Slc35c1	1215.63	0.229225	0.310813	0.737502	0.460817	0.810059
D930015M05Rik	115.56	-0.0354385	0.786037	-0.045085	0.96404	0.992626
Chst1	14.0294	-0.695293	3.59031	-0.193658	0.846444	0.966473
X4631405J19Rik	8.03631	-5.99696	4.4127	-1.35902	0.174139	0.534027
Gm13807	85.4586	-0.751065	0.972965	-0.771934	0.440154	0.79542
Gm13889	157.772	-1.29395	0.763376	-1.69503	0.090069	0.392877
Accsl	18.876	-7.22954	3.83535	-1.88498	0.0594331	0.308738
X4921507L20Rik	75.3791	0.718017	1.05102	0.683165	0.494503	0.834659
Alkbh3	2477.02	0.285541	0.341118	0.837076	0.40255	0.772265
Api5	8230.77	0.0879315	0.137798	0.638121	0.523395	0.850955
X2810002D19Rik	829.716	0.0645682	0.581068	0.11112	0.911521	0.982262
Rag1	155.649	3.38517	1.79454	1.88638	0.0592443	0.308054
Traf6	4886.89	-0.402689	0.173484	-2.32119	0.0202767	0.159475
Prr5l	29203.7	0.0647162	0.244764	0.264402	0.79147	0.950739
Commd9	3230.46	0.311968	0.22705	1.374	0.169441	0.528736
Fjx1	250.202	3.49994	0.606408	5.77159	7.85247e-09	7.2933e-07
Apip	2867.51	0.137233	0.341754	0.401555	0.688012	0.927442
Cat	17056.5	0.458067	0.154725	2.96053	0.0030711	0.0422479
Nat10	1505.46	-0.478286	0.43784	-1.09238	0.274668	0.660489
Caprin1	14816.7	0.224021	0.167938	1.33395	0.18222	0.54539
Lmo2	41.6526	-0.871604	2.54788	-0.34209	0.732284	0.939235
Fbxo3	2518.04	-0.238594	0.264933	-0.900583	0.36781	0.747018
Cd59a	6177.9	0.597323	0.851169	0.701768	0.482824	0.825951
X4930500J02Rik	10.4375	-6.37431	4.39019	-1.45194	0.146517	0.498399
Tcp11l1	2708.87	-0.675266	0.267173	-2.52745	0.0114895	0.107604
Pin1rt1	83.1112	0.0247106	0.99807	0.0247584	0.980248	0.99686
Prrg4	9.84157	4.65916	2.83384	1.64412	0.100152	0.41216
Qser1	2181.96	-0.233338	0.31413	-0.742805	0.4576	0.807967
Eif3m	5976.76	-0.0485335	0.182408	-0.266072	0.790184	0.950739
Rcn1	102.984	3.5276	1.60475	2.19823	0.0279325	0.193589
Pax6	62.2144	1.28138	1.41913	0.902932	0.366562	0.745912
Dnajc24	5486.59	-0.327128	0.218522	-1.497	0.134392	0.477322
Arl14ep	3521.41	0.0238593	0.248856	0.0958762	0.923619	0.984285
Kcna4	38.1784	-1.43507	3.64396	-0.393821	0.693713	0.928986
Lin7c	5340.72	-0.118779	0.15113	-0.785936	0.431905	0.791004
Ccdc34	1049.78	0.229228	0.305609	0.750069	0.453213	0.804474
Ccdc34os	9.61821	1.00201	4.18623	0.239359	0.810827	0.95682
Bbox1	104.249	-3.07464	1.69909	-1.80958	0.0703605	0.342227
Olfr1308	20.8561	-20.9972	4.40945	-4.76186	1.91819e-06	8.99392e-05
Nutm1	10.5237	-6.38614	4.41145	-1.44763	0.147721	0.500481
Lpcat4	1760.9	-0.00821315	0.274934	-0.0298731	0.976168	0.996035
Nop10	2328.56	-0.599455	0.292869	-2.04684	0.0406739	0.245061
Emc4	7065.61	-0.0364776	0.16742	-0.217881	0.827522	0.961673
Katnbl1	1347.2	0.517379	0.375015	1.37962	0.167703	0.526148
Scg5	9782.29	-0.400528	0.241234	-1.66033	0.096848	0.406341
Arhgap11a	117.558	0.560016	1.18746	0.471608	0.637207	0.903827
Zfp770	519.446	0.38485	0.543284	0.708376	0.478712	0.821928
D330050G23Rik	83.4365	-0.148872	0.901987	-0.165049	0.868906	0.970836
Fam98b	201.242	-0.26	0.627506	-0.414339	0.678626	0.92429
Thbs1	26.2861	4.65051	1.93536	2.40292	0.0162646	0.13712
Eif2ak4	1127.95	-0.600356	0.438446	-1.36928	0.170912	0.53105
Srp14	18921.8	-0.236298	0.133439	-1.77084	0.0765881	0.359051
Bmf	417.981	0.350568	0.482891	0.725978	0.467852	0.814032
Plcb2	9.64775	5.27572	3.40308	1.55028	0.121075	0.455073
X5430417L22Rik	2948.91	-0.0972319	0.386629	-0.251487	0.801438	0.953051
Ivd	5037.59	0.0847145	0.18101	0.468009	0.639778	0.90541
Disp2	365.169	1.35961	1.03004	1.31996	0.186848	0.552214
Knstrn	191.707	-1.49715	1.09706	-1.36469	0.17235	0.532047
A430105I19Rik	497.795	-0.552771	0.403383	-1.37034	0.170582	0.530658
Bahd1	405.051	-0.58053	0.774747	-0.749316	0.453667	0.804888
Chst14	1148.25	0.523763	0.498231	1.05125	0.293146	0.678095
Rad51	308.582	-1.01865	0.545834	-1.86622	0.0620103	0.316166
Casc5	11.9823	-6.57346	4.20366	-1.56375	0.117877	0.448562
Rpusd2	300.655	-1.38694	0.901012	-1.53932	0.123726	0.459498
Ccdc32	2144.23	0.0568651	0.274777	0.20695	0.836049	0.963396
Zfyve19	2475.57	-0.0691975	0.212279	-0.325975	0.744444	0.941511
Dnajc17	841.075	-0.421882	0.448754	-0.94012	0.347156	0.729428
Gm14137	77.8981	-1.7894	1.75919	-1.01717	0.309072	0.69279
Gm14207	8.60705	-6.09659	4.41235	-1.38171	0.167061	0.525935
Dll4	27.538	-7.77444	3.50688	-2.21691	0.0266294	0.188044
Chac1	45.2387	0.516103	3.55276	0.145268	0.884499	0.97474
Vps18	1563.21	0.345228	0.313128	1.10251	0.270239	0.656787
Nusap1	29.7015	1.54404	2.18411	0.706945	0.479601	0.823059
X1700020I14Rik	1401.35	-0.100018	0.321463	-0.311136	0.755698	0.943187
Ndufaf1	1163.36	-0.262057	0.403634	-0.649245	0.51618	0.845935
Oip5	58.4387	-2.22992	1.80775	-1.23353	0.217377	0.59602
Chp1	6430.07	-0.130979	0.223844	-0.585136	0.558456	0.871215
Rpap1	2378.38	0.269714	0.274626	0.982114	0.326044	0.70964
Rtf1	2461.36	-0.31399	0.328037	-0.957177	0.338478	0.720624
Jmjd7.pla2g4b	13.3769	0.299694	2.574	0.116431	0.907311	0.980295
Mapkbp1	886.581	0.249189	0.383988	0.64895	0.516371	0.845941
Jmjd7	109.112	-0.953248	1.08555	-0.878123	0.379877	0.756389
Ehd4	821.233	1.13041	0.643209	1.75745	0.0788405	0.364506
Tmem87a	1831.1	0.875393	0.547354	1.59932	0.10975	0.434431
Zfp106	4167.56	-0.249732	0.182744	-1.36656	0.171763	0.531433
X4931402G19Rik	11.7423	-0.678367	2.2201	-0.305557	0.759942	0.943751
Capn3	34.2049	4.06988	1.67479	2.43009	0.0150951	0.129633
Lrrc57	3477.81	0.150852	0.309582	0.487278	0.626061	0.898542
Haus2	2594.81	-0.274502	0.229441	-1.1964	0.231542	0.613323
Ubr1	5035.21	0.0575333	0.204888	0.280803	0.778861	0.948422
AV039307	91.9705	0.955417	0.792514	1.20555	0.22799	0.609675
Epb4.2	22.7938	0.60847	3.95168	0.153978	0.877627	0.972605
Tgm7	7.94994	-5.98194	4.41276	-1.3556	0.175226	0.534981
Ccndbp1	10171.9	-0.0407189	0.15276	-0.266555	0.789811	0.950739
Tubgcp4	1577.76	-0.178258	0.319787	-0.557426	0.577236	0.878156
Lcmt2	1042.07	0.256328	0.475396	0.539188	0.589757	0.88403
Adal	1407.06	0.357699	0.354877	1.00795	0.313478	0.697351
Zscan29	1718.09	0.264767	0.246847	1.0726	0.283453	0.667739
Map1a	37593.7	0.41669	0.114969	3.62435	0.000289687	0.00661066
Ppip5k1	2310.15	-0.387932	0.217913	-1.78021	0.0750409	0.355159
Mfap1b	474.127	-0.101047	0.377127	-0.26794	0.788746	0.950739
Pdia3	39364	-0.0459369	0.166738	-0.275503	0.78293	0.949881
Catsper2	1980.74	0.127461	0.206407	0.617524	0.536889	0.859754
Hypk	3042.37	0.128082	0.205731	0.622572	0.533566	0.857471
Serinc4	43.9126	-0.807448	1.31955	-0.611911	0.540597	0.861279
Serf2	2933.22	0.0739481	0.195441	0.378365	0.70516	0.932715
Ell3	93.7213	-0.492412	1.07732	-0.457072	0.64762	0.908661
Wdr76	468.835	-0.13292	0.498728	-0.266518	0.78984	0.950739
Ctdspl2	1809.52	-0.33586	0.277673	-1.20955	0.22645	0.607784
B2m	269990	6.45868	0.549932	11.7445	7.53576e-32	9.1572e-29
Spg11	1951.78	-0.159733	0.25226	-0.633207	0.526599	0.852733
Trim69	36.7471	9.11534	2.47756	3.67917	0.000233998	0.00554822
Sord	978.757	0.449755	0.457139	0.983846	0.325191	0.709128
Shf	88.4481	0.515645	1.14417	0.450671	0.652227	0.910453
Duox1	8.219	-0.40062	2.94575	-0.135999	0.891822	0.976046
Bambi.ps1	99.141	0.262312	1.49316	0.175676	0.860548	0.968923
Spata5l1	237.184	-0.708881	0.774342	-0.915462	0.359949	0.741013
Gatm	226940	-0.389905	0.176902	-2.20407	0.0275195	0.191638
AA467197	23.7467	2.1177	2.49003	0.850473	0.395062	0.768269
Sqrdl	759.202	-0.911537	1.69276	-0.538491	0.590238	0.884426
Bloc1s6	1516.89	-0.0780523	0.237878	-0.32812	0.742821	0.9411
Slc24a5	201.236	-0.267487	0.692916	-0.386031	0.699474	0.930402
Myef2	1459.54	-0.0799553	0.230123	-0.347446	0.728256	0.937859
Dut	728.04	-0.533442	0.319456	-1.66985	0.0949496	0.403073
Eid1	12120.1	-0.428879	0.196848	-2.17874	0.0293512	0.20028
Secisbp2l	48470.2	0.265682	0.111477	2.38328	0.0171592	0.142249
Cops2	11103.1	0.34125	0.13753	2.48127	0.0130913	0.117771
Fgf7	493.597	0.793316	0.43941	1.80541	0.0710106	0.344127
Dtwd1	721.425	0.57552	0.402264	1.4307	0.152516	0.507993
Gabpb1	1227.61	-0.115876	0.286959	-0.403807	0.686355	0.926708
Trpm7	8170.46	-0.124584	0.272672	-0.4569	0.647743	0.908665
Usp50	11.8791	0.9674	2.00317	0.482934	0.629143	0.899516
Sppl2a	4449.98	0.660915	0.194537	3.39737	0.000680365	0.0131231
Ncaph	17.3615	-0.584838	3.30786	-0.176802	0.859664	0.968643
Blvra	3457.32	0.379724	0.26358	1.44064	0.149687	0.503513
X1810024B03Rik	112.645	-1.38001	1.40974	-0.978909	0.327625	0.710775
Ciao1	5503.48	-0.00162804	0.167784	-0.0097032	0.992258	0.998648
Tmem127	6390.64	0.0174534	0.230222	0.0758113	0.939569	0.989151
Snrnp200	8141.9	0.0447195	0.221867	0.20156	0.840261	0.964778
Kcnip3	258.974	0.730833	1.21385	0.602078	0.547122	0.864428
Fahd2a	1536.66	0.369491	0.343791	1.07475	0.282486	0.666544
Gpat2	32.4755	-1.50935	2.45919	-0.613761	0.539373	0.860855
Mrps5	1024.7	0.165675	0.275273	0.601855	0.547271	0.864428
Zfp661	672.09	0.111834	0.767965	0.145624	0.884218	0.97469
Mal	579541	-0.0774088	0.200441	-0.386192	0.699355	0.930402
Nphp1	779.887	0.710692	0.601821	1.1809	0.237641	0.620908
X1500011K16Rik	1414.61	0.35363	0.283542	1.24719	0.212328	0.591608
Bcl2l11	670.616	0.0888664	0.400092	0.222115	0.824224	0.960355
Anapc1	7999.66	-0.24086	0.174279	-1.38203	0.166961	0.525935
Fbln7	138.417	-0.853463	1.87874	-0.454274	0.649631	0.909287
Zc3h8	781.96	-0.207822	0.474581	-0.437907	0.661454	0.916233
Ttl	612.166	-0.213761	0.369681	-0.578232	0.563108	0.873529
Slc20a1	1838.34	0.162643	0.232474	0.699617	0.484167	0.827196
Chchd5	1389.39	0.338568	0.325044	1.04161	0.297594	0.682292
Gm14023	106.883	-0.46848	1.82077	-0.257298	0.796949	0.952055
Ckap2l	73.5674	-6.74569	1.57905	-4.27198	1.93741e-05	0.000677489
Il1a	12.8498	2.31341	2.51872	0.918487	0.358364	0.739536
Stk35	1455.73	0.875087	0.258612	3.38378	0.00071495	0.0136637
X4932416H05Rik	365.845	0.385367	0.611242	0.630465	0.52839	0.853973
Snord57	11.7636	-1.24263	1.88994	-0.657499	0.51086	0.843682
Snrpb	12548.3	-0.00816841	0.179439	-0.0455218	0.963691	0.992626
Idh3b	10465.2	-0.132283	0.142073	-0.931096	0.351804	0.733802
Nop56	3900.25	-0.0333634	0.23164	-0.144031	0.885476	0.974847
Ebf4	10.7512	-0.830644	3.56908	-0.232734	0.815968	0.957755
X1700020A23Rik	17.7282	-2.96538	3.12571	-0.948705	0.342771	0.724914
Cpxm1	146.655	-2.55168	1.24655	-2.04699	0.0406594	0.245061
Pced1a	1014.41	-0.604426	0.314668	-1.92084	0.0547519	0.292559
Vps16	7011.99	-0.185682	0.203351	-0.913109	0.361185	0.741604
Lzts3	438.318	-0.558189	0.433437	-1.28782	0.197808	0.570348
Ddrgk1	11180	-0.0111314	0.180506	-0.0616679	0.950827	0.990877
Mrps26	2780.35	-0.203793	0.312528	-0.652081	0.514349	0.845056
Fastkd5	733.916	0.0247027	0.437676	0.0564407	0.954991	0.992169
Ubox5	1121.82	0.100425	0.317482	0.316318	0.751761	0.942818
Slc4a11	167.022	0.746217	1.59284	0.468482	0.63944	0.905113
Gm14057	462.164	0.188462	0.394004	0.478324	0.63242	0.90102
A730017L22Rik	411.208	0.328325	0.402204	0.816314	0.414321	0.780093
Cdc25b	44.7656	-0.195234	1.99988	-0.0976229	0.922232	0.984285
Spef1	96.1902	1.00593	1.05047	0.957598	0.338266	0.720584
Cenpb	1293.69	0.137092	0.339805	0.403444	0.686622	0.926708
Hspa12b	23.9196	-7.57149	2.87555	-2.63306	0.00846193	0.086288
X1700037H04Rik	629.798	-0.28615	0.366328	-0.781131	0.434725	0.793216
Mavs	3366.46	-0.6449	0.244583	-2.63674	0.00837079	0.0857516
Ap5s1	1303.13	0.22552	0.408161	0.552528	0.580587	0.878791
Pank2	2104.39	-0.0457641	0.292031	-0.15671	0.875474	0.972605
Smox	4055.87	0.0224539	0.171276	0.131098	0.895698	0.977478
Adra1d	18.6071	4.96167	2.71168	1.82974	0.0672891	0.333993
X5330413P13Rik	125.449	0.553646	1.5006	0.368949	0.712166	0.934389
Prnp	98035.9	0.123113	0.144473	0.852156	0.394128	0.767517
Rassf2	29089.1	0.263201	0.21125	1.24593	0.212792	0.591711
Tmem230	2297.64	0.210283	0.227492	0.924354	0.355302	0.736254
Cds2	18525.3	-0.00334024	0.188834	-0.0176888	0.985887	0.997516
Gpcpd1	2415.26	0.38488	0.384593	1.00074	0.31695	0.701605
X1110034G24Rik	1828.54	-0.162806	0.328425	-0.495717	0.620094	0.895623
Crls1	1646.76	0.259707	0.263302	0.986345	0.323964	0.708046
Trmt6	3491.09	-0.300967	0.289859	-1.03832	0.29912	0.683234
Mcm8	986.618	-1.29974	0.60999	-2.13075	0.0331098	0.216505
Lamp5	24.1255	1.24476	3.14194	0.396175	0.691976	0.928528
Ankef1	21.2284	0.939083	3.1399	0.29908	0.764879	0.944438
Snap25	542.454	-0.601676	0.555343	-1.08343	0.278617	0.664397
Mkks	3650.2	-0.0734714	0.220322	-0.333473	0.738777	0.940848
Esf1	2029.91	-0.101954	0.251373	-0.405588	0.685046	0.926393
Ndufaf5	1466.53	-0.258553	0.30762	-0.840494	0.400631	0.771541
Flrt3	876.572	-0.648853	0.340702	-1.90446	0.0568506	0.300034
Snrpb2	2914.37	-0.135578	0.183709	-0.738006	0.460511	0.809935
Pcsk2os1	329.822	1.30512	1.178	1.10792	0.267898	0.653524
Bfsp1	189.11	-1.43721	1.10739	-1.29783	0.194345	0.565736
Rrbp1	9604.5	0.538461	0.213903	2.51731	0.0118253	0.109509
Snx5	16617.6	-0.279216	0.225128	-1.24025	0.214882	0.593039
Snord17	16.001	0.870474	1.99471	0.43639	0.662554	0.916379
Mgme1	1737.72	-0.333734	0.449759	-0.742028	0.45807	0.80847
Csrp2bp	1741.26	0.198436	0.250394	0.792494	0.428073	0.788649
Rbbp9	8469.95	-0.565687	0.146522	-3.86075	0.000113038	0.00302999
Polr3f	1195.85	0.020258	0.364568	0.055567	0.955687	0.992169
Dzank1	849.227	-0.11595	0.449009	-0.258235	0.796226	0.951932
Zfp133.ps	384.681	-2.23813	0.863513	-2.59189	0.00954515	0.093982
Gm561	2395.28	-0.442573	0.340112	-1.30126	0.19317	0.562915
Gm14092	84.772	-1.51908	2.5213	-0.602499	0.546842	0.864428
Naa20	1603.15	0.403725	0.248105	1.62724	0.103687	0.420105
Crnkl1	2934.33	0.157227	0.264063	0.595417	0.551565	0.866974
Insm1	52.2048	0.527364	1.05045	0.502034	0.615643	0.893607
A930019D19Rik	9.13169	-0.437526	2.86313	-0.152814	0.878545	0.972737
X6430503K07Rik	305.646	0.654233	0.46793	1.39814	0.16207	0.521022
Nkx2.2	2526.46	0.0250045	0.26259	0.0952226	0.924138	0.984285
Pax1	36.7025	-1.15617	2.83982	-0.407128	0.683914	0.925888
Cd93	25.0173	-4.00554	3.25787	-1.2295	0.218885	0.597663
Thbd	46.8071	-3.57299	2.23398	-1.59939	0.109735	0.434431
Napb	1155.41	-0.770968	0.473102	-1.6296	0.103185	0.419431
Nxt1	942.523	-0.028293	0.354901	-0.0797209	0.936459	0.987855
Gzf1	1694.05	0.0506243	0.301811	0.167735	0.866791	0.970238
Cst3	14589.7	1.00523	0.281758	3.56771	0.000360113	0.00793228
Zfp120	1445.04	0.357109	0.348115	1.02584	0.304969	0.689167
Zfp937	216.945	0.720748	0.649934	1.10896	0.26745	0.653231
Gm14124	15.757	-4.46059	2.22331	-2.00628	0.044826	0.259205
Zfp442	273.397	-0.128578	0.702828	-0.182943	0.854843	0.967373
Cst7	192.036	3.88535	1.99787	1.94475	0.0518055	0.283038
Acss1	263.941	1.45365	0.950006	1.53015	0.12598	0.462964
E130215H24Rik	29.8408	-7.89006	3.34822	-2.35649	0.0184484	0.149619
Entpd6	487.159	-0.812389	0.797692	-1.01842	0.308476	0.69235
Pygb	3305.74	0.439374	0.330853	1.32801	0.184176	0.548093
Gins1	213.022	-1.33571	0.918888	-1.45362	0.146052	0.497786
X4921509C19Rik	9.07373	-6.17246	4.4121	-1.39899	0.161817	0.521022
Nsfl1c	3762.23	0.245448	0.222589	1.10269	0.27016	0.656787
Sdcbp2	64.2739	-1.03962	2.21624	-0.469092	0.639004	0.905039
Fkbp1a	35420	0.792349	0.106857	7.41504	1.21585e-13	2.6462e-11
Snph	25.8655	-2.03557	3.86204	-0.527072	0.598144	0.887297
Psmf1	2983.06	-0.0767995	0.264466	-0.290395	0.771514	0.945651
Fam110a	84.861	1.3857	1.41716	0.977798	0.328174	0.711122
Scrt2	11.0781	-5.10188	4.38862	-1.16252	0.245023	0.629451
Srxn1	2577.75	1.3276	0.311929	4.25609	2.08037e-05	0.00071547
Csnk2a1	5307.4	-0.333745	0.203352	-1.64122	0.100752	0.413545
Rbck1	6941.73	0.114711	0.240988	0.476002	0.634073	0.902054
Sox12	320.138	-0.825272	0.589315	-1.40039	0.161396	0.520695
Zcchc3	857.121	-0.261789	0.336654	-0.777621	0.436793	0.794279
Trib3	41.229	9.28147	2.73936	3.38819	0.000703556	0.0134909
Mcts2	1464.12	0.108994	0.331521	0.32877	0.742329	0.9411
Id1	285.092	-0.00829812	0.960386	-0.0086404	0.993106	0.998648
Cox4i2	11.8634	4.99485	2.4383	2.0485	0.040511	0.244812
Dusp15	9805.13	0.118971	0.233073	0.510447	0.609738	0.892691
Tpx2	208.008	-1.74468	1.75893	-0.991899	0.321247	0.705804
Ttll9	136.773	-1.64273	0.856001	-1.91907	0.0549749	0.293211
Ccm2l	11.8224	2.10791	4.18609	0.503551	0.614577	0.893387
Pdrg1	4911.51	-0.218129	0.167124	-1.3052	0.191826	0.561066
Tm9sf4	4682.74	0.00840235	0.30218	0.0278058	0.977817	0.996363
Plagl2	533.988	0.669012	0.418256	1.59953	0.109704	0.434431
Kif3b	1310.11	0.220892	0.429277	0.514567	0.606856	0.891823
X2500004C02Rik	247.786	-0.90995	0.643041	-1.41507	0.157047	0.515774
Pofut1	1135.88	0.509953	0.51794	0.98458	0.32483	0.708765
Dnmt3b	99.6526	0.0931794	1.80957	0.0514925	0.958933	0.992169
Commd7	2861.41	-0.354678	0.222391	-1.59484	0.110748	0.43583
Cdk5rap1	1436.99	-0.325583	0.421745	-0.771989	0.440121	0.79542
Pxmp4	1714.1	0.498318	0.244595	2.03732	0.0416178	0.248209
Zfp341	290.513	-0.509095	0.687703	-0.740283	0.459128	0.808967
Necab3	20.584	-3.17276	2.12929	-1.49005	0.136211	0.480915
Eif2s2	3153.85	0.111439	0.207199	0.537835	0.590691	0.88449
X2310005A03Rik	69.1266	-2.13129	2.517	-0.84676	0.397129	0.76971
Ahcy	673.577	-0.312142	0.404595	-0.771491	0.440416	0.79542
Map1lc3a	8632.41	0.0189564	0.241499	0.0784948	0.937434	0.988121
Dynlrb1	13922.9	0.0950113	0.126444	0.751408	0.452407	0.803826
Trp53inp2	5297.11	0.257741	0.271341	0.949878	0.342174	0.724388
Ncoa6	4824.97	-0.40773	0.19856	-2.05344	0.04003	0.242508
Ggt7	3390.02	0.278184	0.250585	1.11014	0.266939	0.653136
Acss2	11432.2	-0.780253	0.259543	-3.00626	0.00264486	0.0377371
Acss2os	64.7391	-0.386151	1.24341	-0.310559	0.756136	0.943187
Trpc4ap	22797.4	0.0611355	0.133141	0.45918	0.646105	0.907795
Myh7b	184.507	1.5041	0.945	1.59164	0.111466	0.43669
Mmp24	76.7276	2.7147	1.40727	1.92906	0.053724	0.289079
Fam83c	14.8251	7.80575	4.33183	1.80195	0.0715533	0.345674
BC029722	1974.9	0.310229	0.20549	1.5097	0.131119	0.472678
Procr	14.3993	6.78352	3.92706	1.72738	0.0841001	0.377454
Eif6	6291.94	0.144707	0.201404	0.718491	0.472454	0.81779
Uqcc1	2758.44	-0.126989	0.191797	-0.662101	0.507906	0.841244
Ergic3	15269.1	0.182614	0.145319	1.25664	0.208883	0.585877
Spag4	9.82055	-2.26046	4.21883	-0.535803	0.592094	0.88522
X6430550D23Rik	137.45	0.631898	1.60147	0.394573	0.693158	0.928927
Romo1	1229.13	0.308645	0.341103	0.904844	0.365548	0.744576
Rbm39	19197	-0.38004	0.13957	-2.72294	0.00647038	0.0721339
Nfs1	3582.13	0.281455	0.312161	0.901633	0.367252	0.746769
Scand1	1118.92	0.427357	0.269849	1.58369	0.113265	0.439381
X2900097C17Rik	2041.1	-0.0990286	0.230914	-0.428854	0.668029	0.919939
Aar2	4362.72	0.456707	0.229978	1.98587	0.0470474	0.266237
X4930405A21Rik	33.9	-0.653855	1.67104	-0.391287	0.695585	0.929359
X5430405H02Rik	319.99	-0.129187	0.541757	-0.238459	0.811525	0.956874
Sla2	59.0222	0.0427196	1.04215	0.0409919	0.967302	0.992626
X1110008F13Rik	2814.91	0.213308	0.219114	0.973504	0.330303	0.712813
Tgif2	342.467	2.14322	0.679906	3.15223	0.00162029	0.0256248
Ndrg3	13112.5	0.159061	0.140674	1.13071	0.258177	0.644016
Dsn1	162.827	-0.0582919	1.12272	-0.0519203	0.958592	0.992169
Samhd1	1412.98	1.94964	0.647589	3.01061	0.00260722	0.0373096
Manbal	5370.07	0.351855	0.235297	1.49537	0.134819	0.47798
Src	2106.75	1.64723	0.254228	6.47935	9.21185e-11	1.24377e-08
Nnat	91.7784	1.26135	0.899682	1.40199	0.160917	0.520362
Blcap	3326.7	0.112901	0.294716	0.383084	0.701658	0.930989
Tti1	2343.28	-0.046449	0.300762	-0.154438	0.877265	0.972605
Tgm2	206.221	2.91465	1.45319	2.0057	0.0448887	0.259291
Lbp	33.9697	3.58616	1.84465	1.94408	0.0518853	0.283287
X9430008C03Rik	780.072	-0.134817	0.41538	-0.324563	0.745512	0.941795
Snhg11	638.486	-1.69563	0.742227	-2.28452	0.0223411	0.1681
Arhgap40	8.14792	3.86327	4.23114	0.913058	0.361212	0.741604
Actr5	628.216	-0.558145	0.522528	-1.06816	0.285447	0.669212
Dhx35	944.092	-0.384566	0.438304	-0.877394	0.380273	0.756665
Fam83d	1693.68	1.20112	0.363133	3.30765	0.000940816	0.0170847
Gm826	8.61033	-6.09654	4.41235	-1.3817	0.167064	0.525935
Mafb	132.107	1.7735	1.72608	1.02747	0.3042	0.688621
Plcg1	1941.24	0.0800171	0.319023	0.250819	0.801954	0.953057
Lpin3	132.834	0.243714	1.8845	0.129326	0.8971	0.977742
Sgk2	5805.07	-0.0727214	0.168352	-0.43196	0.665771	0.917953
Ift52	3326.39	0.0508072	0.222103	0.228756	0.819059	0.958413
Srsf6	15179.3	0.118229	0.211985	0.557722	0.577034	0.878156
Mybl2	65.0236	-0.536276	1.83236	-0.29267	0.769774	0.945012
Oser1	833.334	-0.284874	0.324024	-0.879176	0.379306	0.755881
Fitm2	1229.43	0.349245	0.377615	0.924871	0.355033	0.735905
Serinc3	21666.7	0.141282	0.209034	0.67588	0.499117	0.836855
Ttpal	1813.74	0.215208	0.351425	0.612386	0.540283	0.86125
X0610039K10Rik	42.9123	-0.125618	1.09533	-0.114686	0.908694	0.981016
Wisp2	21.7708	-1.73948	3.33509	-0.521568	0.601971	0.888793
Ada	1037.93	0.785806	0.512285	1.53392	0.125048	0.460876
Tomm34	6559.89	-0.0459508	0.173556	-0.264761	0.791193	0.950739
Ywhab	38133.8	0.0838211	0.183588	0.456573	0.647978	0.908665
Pabpc1l	25.5475	0.230591	2.63068	0.0876544	0.930151	0.986291
Wfdc12	32.0342	1.2236	2.13495	0.57313	0.566557	0.874359
Kcns1	20.9886	-0.351427	3.26085	-0.107772	0.914177	0.982969
Slpi	239.908	3.01315	1.19492	2.52164	0.0116808	0.108622
Dbndd2	217623	0.599529	0.111641	5.37016	7.86685e-08	5.62325e-06
Rbpjl	82.4069	1.67764	1.65749	1.01216	0.311463	0.695438
Sdc4	705.035	1.2625	0.546306	2.31098	0.0208341	0.161683
Matn4	142.46	0.556029	0.906979	0.613056	0.539839	0.86117
Trp53tg5	17.6145	1.18005	1.73325	0.680832	0.495978	0.835241
Sys1	20345.5	0.400217	0.147971	2.70469	0.00683682	0.0747688
Pigt	4140.91	0.179837	0.268671	0.669358	0.503267	0.838658
Wfdc3	22.2439	0.936445	2.33595	0.400885	0.688505	0.927494
Snx21	918.567	-0.121155	0.355103	-0.341182	0.732967	0.939367
Zswim1	1554.9	0.225562	0.381721	0.590908	0.554582	0.869187
Zswim3	449.837	-0.632709	0.391091	-1.61781	0.105705	0.425679
Acot8	1351.52	0.214085	0.35774	0.598437	0.549548	0.865615
Ctsa	36246.7	0.199502	0.109392	1.82374	0.0681913	0.336687
Neurl2	55.0052	0.488812	1.18394	0.41287	0.679702	0.924513
Slc12a5	14.9409	-1.49376	2.03891	-0.732626	0.463786	0.811378
Zfp335	1996.76	0.199174	0.291947	0.682227	0.495095	0.834659
Elmo2	7252.68	0.108631	0.233177	0.465873	0.641306	0.905717
Zfp334	1771.2	-0.349326	0.443179	-0.788227	0.430564	0.789945
Ocstamp	19.6094	-1.2582	2.58287	-0.487133	0.626164	0.898542
Slc2a10	63.8461	9.91471	1.99564	4.96818	6.75843e-07	3.73301e-05
X2810408M09Rik	1181.2	-0.0583173	0.260789	-0.223619	0.823054	0.959433
Sulf2	38994.9	0.429566	0.237086	1.81186	0.0700086	0.341312
Trp53rk	104.323	0.563348	0.921036	0.611646	0.540772	0.861279
Cse1l	4900.71	-0.0884128	0.159945	-0.55277	0.580421	0.878706
X1500012F01Rik	1610.31	0.501078	0.353273	1.41839	0.156078	0.514682
Znfx1	7192	1.02015	0.241678	4.2211	2.43108e-05	0.000817753
Snord12	44.9492	0.151694	1.14015	0.133048	0.894156	0.976797
Ddx27	3271.78	-0.0885467	0.205187	-0.431541	0.666075	0.918253
B4galt5	48.5599	3.36361	1.5041	2.23629	0.025333	0.181884
Slc9a8	2726.76	0.184932	0.400204	0.462093	0.644014	0.906919
Spata2	4784.53	-0.170181	0.196736	-0.865022	0.387027	0.762343
Ube2v1	173.546	0.487763	0.648413	0.752242	0.451905	0.803424
A530013C23Rik	11.1597	7.39896	4.33309	1.70755	0.08772	0.386581
Cebpb	373.374	4.82173	1.05079	4.58865	4.46113e-06	0.00018171
Tmem189	7816.8	0.137346	0.157429	0.872433	0.382972	0.758741
Ptpn1	2504.13	-0.096188	0.202515	-0.474967	0.634811	0.902409
Fam65c	11.783	-4.761	4.36311	-1.09119	0.275187	0.660755
E130018N17Rik	8.99301	-6.15929	4.41214	-1.39599	0.162718	0.521321
Adnp	4515.04	-0.671463	0.313843	-2.13949	0.0323964	0.213468
Mocs3	191.328	0.877841	0.638741	1.37433	0.169339	0.528711
Dpm1	5708.72	-0.0917012	0.180405	-0.508308	0.611237	0.892739
Sall4	61.4469	-4.25006	2.38347	-1.78314	0.0745638	0.354315
Bcas1os2	818.476	-0.26792	0.337739	-0.793276	0.427617	0.788513
Pfdn4	666.036	-0.113627	0.325394	-0.349197	0.726941	0.937859
Cyp24a1	11.8631	-6.55902	4.41099	-1.48697	0.137022	0.481839
Fam210b	744.165	-0.625117	0.694522	-0.900068	0.368084	0.747029
Fam209	11.4712	-0.33297	2.61209	-0.127473	0.898566	0.978339
Cass4	11.1616	-1.01767	2.96895	-0.342771	0.731771	0.939056
Cstf1	1651.98	-0.248739	0.26619	-0.934442	0.350076	0.731823
Rtfdc1	8338.1	0.0151608	0.199103	0.0761457	0.939303	0.989151
Gcnt7	54.5178	0.466671	1.0694	0.436387	0.662556	0.916379
Rbm38	71.8246	-0.290089	1.062	-0.273154	0.784735	0.950689
Pmepa1	764.797	1.49584	0.433564	3.45009	0.000560393	0.011194
Zbp1	3384.34	13.7844	1.34979	10.2122	1.74811e-24	1.1083e-21
Ppp4r1l.ps	928.737	-0.106022	0.336386	-0.315178	0.752626	0.943176
Vapb	2778.41	0.0421657	0.242905	0.173589	0.862188	0.969571
Stx16	4599.35	0.163361	0.223171	0.731999	0.464169	0.811378
Npepl1	2298.84	-0.249559	0.304772	-0.818838	0.412879	0.779366
Gm10714	9.68294	-6.2665	4.4118	-1.4204	0.155492	0.513449
Nelfcd	3483.17	-0.236604	0.233522	-1.0132	0.310965	0.694942
Ctsz	11773.8	0.464751	0.209755	2.21568	0.0267132	0.188292
Atp5e	5030.24	-0.0451947	0.241557	-0.187098	0.851584	0.966938
Slmo2	4368.7	-0.210342	0.172023	-1.22275	0.221423	0.600438
Gm14305	33.7546	0.13978	1.33149	0.10498	0.916392	0.983299
Gm14295	88.929	-0.262158	0.857686	-0.305658	0.759865	0.943751
Gm14403	295.798	-0.668506	0.575537	-1.16153	0.245425	0.629845
Gm14322	40.1054	0.742121	1.22962	0.603539	0.54615	0.864428
Gm14325	346.362	0.209286	0.463735	0.451305	0.65177	0.91034
Gm14326	131.144	-0.32819	0.70044	-0.468548	0.639392	0.905113
Etohi1	328.99	0.0891996	0.835529	0.106758	0.914981	0.982969
Zfp931	159.057	0.182112	0.824421	0.220896	0.825173	0.960841
Ppp1r3d	40.5683	1.18399	2.39354	0.494659	0.620841	0.896039
Fam217b	12.4327	-1.68461	2.33987	-0.719958	0.471551	0.816645
X4930591A17Rik	11.8134	-0.498738	4.18579	-0.11915	0.905156	0.979456
Psma7	18269.6	0.324164	0.126427	2.56403	0.0103463	0.0999031
Lsm14b	613.376	-0.492516	0.435655	-1.13052	0.258258	0.644016
Ss18l1	1051.8	-1.17889	0.303234	-3.88772	0.000101189	0.0027788
Mtg2	1428.37	-0.361317	0.40432	-0.893642	0.371514	0.749875
X4921531C22Rik	818.412	0.886051	0.612387	1.44688	0.14793	0.500503
Adrm1	1013.12	0.176576	0.275868	0.640076	0.522123	0.850112
Osbpl2	4708.26	-0.236288	0.23224	-1.01743	0.308949	0.69279
Cables2	677.091	-1.29436	0.489287	-2.6454	0.00815938	0.0840849
Mir3091	8.1686	0.347039	2.18907	0.158533	0.874037	0.972174
Rps21	1363.58	-0.446024	0.376792	-1.18374	0.236517	0.619676
[truncated: 12,583 more rows]

## Sheet: Meijer_mol_DGE
	meijer_EAEvsCtrl_p_val	meijer_EAEvsCtrl_log2FoldChange	meijer_EAEvsCtrl_pct.1	meijer_EAEvsCtrl_pct.2	meijer_EAEvsCtrl_padj
Stat1	0	2.82166	0.9	76	0
B2m	0	5.22106	0.99	0.14	0
Zbp1	0	1.30607	468	0	0
Gbp7	0	2.18022	0.71	1	0
Gbp3	0	1.99963	619	0	0
Oasl2	0	1.42729	493	0	0
Parp12	0	1.18016	509	26	0
Snx10	0	1.46874	566	13	0
Herc6	0	1.63396	581	24	0
Aplp1	0	-1.18235	909	992	0
Bst2	0	1.74331	621	5	0
Nlrc5	0	1.45754	574	6	0
Psmb10	0	1.71985	673	32	0
Tubb3	0	2.1213	812	163	0
Cryab	0	-1.63865	919	0.99	0
Stat2	0	1.45536	642	68	0
Irgm1	0	2.76954	877	4	0
Irf1	0	1.46694	517	2	0
Igtp	0	3.3271	881	4	0
Irgm2	0	1.57956	0.59	2	0
Rnf213	0	1.6388	588	17	0
Ifi27l2a	0	2.65977	584	8	0
Serpina3n	0	2.82937	612	33	0
Psme1	0	1.56625	0.6	42	0
Psme2	0	1.6032	0.71	114	0
Rtp4	0	1.22859	513	22	0
Parp14	0	1.16738	439	1	0
Tapbp	0	1.56841	644	46	0
H2-K1	0	3.57636	967	0.17	0
Psmb9	0	1.54997	588	0	0
Tap1	0	2.07303	738	1	0
Psmb8	0	3.34359	905	1	0
Tap2	0	1.78729	699	12	0
C4b	0	2.78583	918	156	0
H2-D1	0	4.44475	972	0.17	0
H2-Q4	0	1.48675	575	2	0
H2-Q7	0	1.68261	517	0	0
H2-T23	0	4.31004	925	9	0
H2-T22	0	1.27265	506	15	0
Gm4951	0	2.24556	0.56	0	0
Iigp1	0	3.66581	764	0	0
Cd274	0	1.47551	492	3	0
Ifit3	0	1.92175	569	2	0
Sept4	7.34342e-299	-1.06459	898	983	2.37082e-294
Grik2	6.47426e-283	1.87816	0.95	769	2.09021e-278
Plp1	3.54677e-276	-0.913869	967	998	1.14508e-271
Ctnna2	4.73723e-267	2.01121	0.86	454	1.52941e-262
Klk6	5.71051e-266	3.16282	558	93	1.84364e-261
Zc3hav1	5.49722e-265	1.14923	446	25	1.77478e-260
Mt1	3.16048e-264	1.54659	0.97	775	1.02036e-259
Ifi35	6.82904e-264	0.970807	416	15	2.20475e-259
Ifi27	3.84139e-263	1.63165	769	293	1.24019e-258
Parp3	7.53242e-263	1.01287	0.4	9	2.43184e-258
Parp9	1.44936e-254	0.952931	369	2	4.67926e-250
Phyhd1	6.63363e-254	1.02495	0.44	29	2.14167e-249
Xaf1	2.38881e-252	1.25119	781	284	7.71226e-248
Cd81	6.93263e-252	-0.946569	905	985	2.2382e-247
Gbp6	3.72087e-251	1.12502	373	5	1.20128e-246
Samd9l	1.69845e-244	0.981094	356	2	5.48343e-240
Ifi47	1.30893e-243	1.37467	348	0	4.22587e-239
Tgtp2	4.44803e-242	1.0097	346	0	1.43605e-237
Ddx60	1.64662e-241	0.964469	0.35	1	5.31612e-237
Serping1	3.54914e-240	1.11078	347	1	1.14584e-235
Qdpr	9.23411e-235	-1.09065	846	958	2.98123e-230
Malat1	9.92412e-233	-0.654939	996	1	3.204e-228
Ifit1	3.87836e-231	0.994415	334	1	1.25213e-226
Cebpd	3.03969e-229	1.17913	512	78	9.81364e-225
Irf7	1.48579e-226	0.835367	333	2	4.79687e-222
Stat3	6.31939e-226	1.1476	0.69	206	2.04021e-221
Stmn4	3.88513e-225	-1.055	0.81	957	1.25431e-220
App	1.65796e-215	-0.670995	973	996	5.35273e-211
C030029H02Rik	5.43546e-215	-1.58691	0.21	672	1.75484e-210
Gpr37	1.73963e-213	-0.975074	807	947	5.61639e-209
Tmsb4x	5.22929e-211	1.16802	991	0.95	1.68828e-206
Il12rb1	2.25481e-205	0.907994	374	28	7.27966e-201
Opalin	2.80432e-203	-1.24476	719	926	9.05375e-199
Lbh	1.01464e-202	1.11486	483	85	3.27577e-198
Cebpb	1.20603e-202	0.900683	0.31	5	3.89367e-198
Dtx3l	5.92078e-202	0.737464	297	1	1.91152e-197
Tapbpl	2.07268e-200	0.746266	319	9	6.69165e-196
mt-Cytb	3.60525e-200	-0.703858	952	994	1.16396e-195
Isg15	8.46766e-200	0.890193	292	0	2.73378e-195
Tspo	1.34524e-194	0.955305	334	17	4.34311e-190
Syt11	2.99006e-194	-0.767077	893	981	9.65341e-190
Fkbp5	2.65751e-191	0.864969	398	44	8.57979e-187
Gbp2	8.17676e-189	2.6381	276	0	2.63987e-184
Gm12185	6.65291e-186	0.95916	272	0	2.14789e-181
mt-Nd3	3.85835e-184	-0.738151	936	994	1.24567e-179
Lyz2	2.80966e-183	0.760021	272	1	9.07098e-179
Rgs20	5.73795e-183	1.5488	284	5	1.8525e-178
Txn1	9.50349e-183	1.09629	611	185	3.0682e-178
Erap1	6.54717e-182	0.82082	372	38	2.11375e-177
Cd74	9.80836e-178	0.96749	264	1	3.16663e-173
Vwa5a	2.65198e-176	0.820537	404	57	8.56193e-172
Kctd13	6.32713e-176	-1.03226	734	883	2.04271e-171
Ifit3b	5.91886e-175	0.70472	0.26	1	1.9109e-170
Cadps2	6.26346e-174	0.851366	0.33	26	2.02216e-169
Gpd1	8.99701e-174	1.11555	601	0.19	2.90468e-169
Gatm	1.03091e-173	-0.755362	926	975	3.32828e-169
Tspan4	1.40486e-173	0.860669	272	5	4.5356e-169
mt-Nd4	3.26009e-173	-0.66198	943	994	1.05252e-168
Fnbp1	7.06183e-172	-0.844887	875	0.95	2.27991e-167
Eif2ak2	1.86034e-171	0.686033	279	8	6.00611e-167
Mt2	5.78586e-171	1.41841	556	155	1.86797e-166
Adam9	2.15985e-170	1.02333	665	251	6.97307e-166
F830016B08Rik	4.88443e-170	0.762429	0.25	0	1.57694e-165
Slc39a14	2.89351e-167	0.900996	341	34	9.3417e-163
Ptprd	1.98307e-163	-0.691631	0.95	996	6.40235e-159
Plin4	8.71837e-163	0.829393	0.34	36	2.81473e-158
Pros1	2.60399e-162	0.861177	327	31	8.40697e-158
Irf9	3.41967e-162	0.654901	282	13	1.10404e-157
Nmi	5.63499e-161	0.678449	323	29	1.81926e-156
Evi2a	7.06898e-161	-1.05155	0.56	794	2.28222e-156
Neat1	9.66583e-159	0.976771	943	812	3.12061e-154
Gpm6b	1.66461e-158	-0.756282	903	976	5.37418e-154
Tmem140	1.14551e-156	0.71005	243	3	3.6983e-152
Serpinb1a	4.47943e-156	-1.58382	269	624	1.44618e-151
Trf	2.61952e-155	1.17996	962	993	8.45712e-151
Cdkn1a	5.17091e-154	0.969287	276	16	1.66943e-149
Parp11	2.36552e-153	0.739396	272	15	7.63709e-149
Fos	1.08554e-150	0.836646	365	55	3.50467e-146
Usp18	7.88575e-149	0.575484	0.23	2	2.54591e-144
Lamp2	4.46882e-147	0.878725	909	728	1.44276e-142
Zbtb16	1.54267e-146	0.861932	612	213	4.98052e-142
Rnf13	1.49132e-145	-0.816146	849	924	4.81474e-141
Tnfaip6	4.1718e-144	-0.904159	742	892	1.34687e-139
Kcnma1	6.65377e-143	1.08495	382	73	2.14817e-138
Rtkn2	7.39048e-142	0.906818	517	155	2.38602e-137
Hsp90aa1	1.22591e-141	-0.690043	958	981	3.95785e-137
Lgals3bp	2.58359e-141	0.537121	216	1	8.34111e-137
Lpar1	2.60987e-141	-1.11958	382	688	8.42598e-137
Hsp90ab1	4.10274e-141	-0.693243	944	984	1.32457e-136
Apoe	4.32811e-140	-1.77635	609	782	1.39733e-135
Mvp	4.42049e-139	0.771755	399	81	1.42716e-134
Rhoj	6.33909e-139	1.05398	521	158	2.04657e-134
Rbm3	8.02539e-138	0.794198	445	107	2.591e-133
Dgki	1.04477e-137	0.963679	864	593	3.37304e-133
mt-Nd2	5.94881e-137	-0.579714	957	995	1.92057e-132
Ifih1	1.24876e-136	0.525762	213	2	4.03163e-132
Il18bp	1.84899e-135	0.543256	218	5	5.96946e-131
Scd2	1.55945e-134	-0.610453	941	987	5.03469e-130
Ttyh2	7.74239e-134	-0.95689	564	784	2.49963e-129
Shisa5	8.44011e-134	0.54921	251	17	2.72489e-129
Cd63	8.38484e-133	1.64746	848	658	2.70705e-128
Ddx58	1.04391e-132	0.526797	218	6	3.37026e-128
Bcl3	1.07899e-132	0.510858	212	4	3.48352e-128
Stmn1	1.89517e-132	-1.0037	724	859	6.11855e-128
Asap2	2.72897e-131	1.015	445	123	8.81047e-127
Bin1	5.7588e-130	-0.80619	784	903	1.85923e-125
Clasp2	3.1633e-129	-0.776304	842	929	1.02127e-124
Galnt17	8.29057e-129	0.822764	266	26	2.67661e-124
S100a6	1.53077e-128	1.51525	455	128	4.94209e-124
Arap2	1.01445e-127	0.91258	905	676	3.27515e-123
Aspa	8.60035e-126	-0.781828	807	0.93	2.77662e-121
Cmpk2	1.18898e-125	0.450263	191	1	3.83864e-121
Pllp	6.13515e-124	-0.851928	701	862	1.98073e-119
Parp10	4.41774e-123	0.462994	187	1	1.42627e-118
Slc9a3r2	5.69961e-123	0.655896	313	49	1.84012e-118
Gm12216	2.23924e-122	0.555107	197	4	7.22937e-118
S100a10	5.18704e-122	0.826126	207	7	1.67464e-117
Arpc1b	1.5939e-120	0.842728	579	223	5.14592e-116
Cmtm5	1.87434e-120	-1.001	633	815	6.0513e-116
Bmp2k	7.55054e-120	0.851255	766	0.44	2.43769e-115
Ascc3	7.72028e-120	1.05823	618	267	2.49249e-115
Ctss	1.3922e-119	0.897414	197	5	4.49473e-115
Idnk	1.64666e-119	0.631773	0.32	55	5.31624e-115
Socs3	4.10555e-119	0.53778	192	4	1.32548e-114
Vmp1	4.42107e-119	-0.724934	873	922	1.42734e-114
Phlpp1	4.62677e-119	-0.672955	913	968	1.49375e-114
St3gal3	6.57965e-119	0.826894	629	266	2.12424e-114
Zfand4	1.58243e-118	0.653369	279	37	5.10886e-114
AW112010	1.80591e-118	0.561331	181	1	5.83038e-114
Maml2	3.39385e-118	0.935335	553	208	1.0957e-113
mt-Nd4l	3.52431e-118	-0.721932	838	928	1.13782e-113
Clmn	8.12221e-117	-0.989928	315	619	2.62226e-112
Trim12a	2.38704e-116	0.493502	177	1	7.70657e-112
H2-M3	3.24838e-115	0.421107	174	0	1.04874e-110
Gadd45b	1.69272e-114	1.64448	279	41	5.46493e-110
Gprc5b	5.25312e-114	-0.830898	0.59	781	1.69597e-109
Cacna2d3	1.48957e-113	0.99754	486	168	4.80907e-109
Ptgds	2.13497e-113	-1.06759	969	996	6.89274e-109
Fez1	3.09231e-112	-0.79485	763	867	9.98352e-108
Mog	3.63227e-112	-0.654163	849	963	1.17268e-107
Ttll7	9.68593e-112	-0.778397	785	877	3.1271e-107
Car2	2.70704e-109	-0.526516	0.97	989	8.73966e-105
Tagln2	1.89463e-108	0.548847	239	26	6.1168e-104
Tmsb10	2.56321e-108	0.79882	0.38	0.1	8.27531e-104
Ckb	9.63025e-108	-0.607882	915	976	3.10913e-103
Zfp536	9.99198e-108	0.697632	948	0.84	3.22591e-103
Ifit2	1.83359e-107	0.616882	215	18	5.91975e-103
H2-Ab1	3.51434e-107	0.605409	163	0	1.1346e-102
Tvp23a	4.71407e-106	0.435638	196	11	1.52194e-101
Setd5	1.48207e-105	0.790101	777	456	4.78487e-101
Bcat1	1.98321e-105	0.731596	453	0.15	6.4028e-101
Etv6	2.43542e-105	0.667694	0.35	82	7.86275e-101
Lamp1	4.18051e-105	-0.644996	875	938	1.34968e-100
Syne2	4.63231e-105	0.614991	239	28	1.49554e-100
Csf1	4.60892e-104	0.639634	0.49	166	1.48799e-99
Mal	1.33205e-103	-0.769853	903	982	4.30053e-99
Fkbp1a	8.41276e-103	0.725575	0.7	367	2.71606e-98
Mlkl	8.52725e-102	0.450537	176	7	2.75302e-97
Ncoa2	2.35657e-101	0.869148	733	0.42	7.60817e-97
Sik3	4.62158e-101	0.786167	879	652	1.49208e-96
Lgals3	5.22621e-101	0.54347	162	3	1.68728e-96
Sbno2	1.14547e-100	0.567974	283	51	3.69816e-96
Vim	1.29868e-100	0.948234	226	26	4.1928e-96
Trim21	1.37864e-100	0.404706	169	5	4.45093e-96
Junb	1.05268e-99	0.667214	254	38	3.39858e-95
Slc12a2	1.38971e-99	-0.582853	905	967	4.48669e-95
Arg1	1.4073e-99	0.486704	163	4	4.54346e-95
Trim12c	2.66145e-99	0.407414	155	1	8.59249e-95
1700025G04Rik	1.90272e-98	0.728497	477	173	6.14292e-94
Gpx1	7.6531e-98	0.572618	301	62	2.4708e-93
Ccp110	1.09003e-97	-0.886238	506	701	3.51915e-93
Mllt3	3.34513e-97	0.746572	443	151	1.07998e-92
Ly6a	7.67226e-97	1.25623	147	0	2.47699e-92
Cnp	1.66663e-96	-0.519222	932	987	5.3807e-92
Dip2c	2.25337e-96	1.2915	651	331	7.27501e-92
Mvb12b	2.58294e-96	0.718807	563	242	8.33902e-92
Tnfrsf1a	3.58871e-96	0.378333	155	2	1.15862e-91
Tafa5	3.8132e-96	0.848119	571	249	1.23109e-91
Klf9	3.12506e-95	0.775681	793	504	1.00893e-90
Ptprk	4.97344e-95	0.653086	926	787	1.60568e-90
Gbp4	1.26613e-94	0.75197	144	0	4.08769e-90
Rb1	1.37818e-94	0.960926	654	354	4.44945e-90
Gm20559	2.17147e-94	0.380712	147	1	7.01059e-90
Nav2	4.33255e-94	1.45741	368	111	1.39876e-89
Nampt	5.62384e-94	0.696808	576	0.25	1.81566e-89
Znfx1	6.88124e-94	0.634866	449	155	2.22161e-89
Plvap	6.88666e-94	0.413966	149	2	2.22336e-89
Pigz	9.62873e-93	-0.924705	397	621	3.10864e-88
Daam1	9.92652e-93	-0.819135	609	775	3.20478e-88
Cd52	1.05822e-92	0.564467	154	4	3.41648e-88
Rps21	2.98021e-92	-0.519714	959	972	9.62162e-88
A230001M10Rik	3.36935e-92	-0.911232	391	0.66	1.08779e-87
Mobp	6.50543e-92	0.644614	955	966	2.10028e-87
Aplp2	1.33217e-91	-0.686343	802	881	4.30091e-87
Ptn	2.02827e-91	-0.758727	739	875	6.54827e-87
Grm3	8.80567e-91	-0.795248	612	813	2.84291e-86
Pmepa1	9.07217e-91	0.539263	311	73	2.92895e-86
Uba7	2.44998e-90	0.318385	141	1	7.90976e-86
Trim56	3.01945e-90	0.373622	167	9	9.7483e-86
Jade2	3.36919e-90	0.556213	352	97	1.08774e-85
Degs1	6.79513e-89	-0.708208	754	836	2.19381e-84
Slc16a1	9.11443e-89	-0.906654	0.27	514	2.94259e-84
Sec62	4.97762e-88	-0.649431	849	0.89	1.60703e-83
Endod1	5.76936e-88	1.00784	727	473	1.86264e-83
AI506816	2.767e-87	0.55297	0.29	66	8.93324e-83
Fcer1g	3.34104e-87	0.525456	145	4	1.07866e-82
Sort1	3.44868e-87	-0.785743	444	0.66	1.11341e-82
Aldoc	4.91877e-87	0.940299	527	235	1.58802e-82
Ndst1	2.82876e-86	0.632265	443	163	9.13264e-82
Tyrobp	1.11098e-85	0.521965	142	3	3.5868e-81
Ifnar2	1.3461e-84	0.510926	356	105	4.34587e-80
Anks1b	5.57945e-84	0.804586	821	0.63	1.80133e-79
Ralgps1	5.74341e-84	0.731862	646	342	1.85426e-79
Trib1	8.94076e-84	0.353352	134	2	2.88652e-79
H2-Aa	1.34391e-83	0.463428	129	0	4.33882e-79
4930420G21Rik	2.72598e-83	0.801959	493	212	8.80083e-79
Gjc2	2.92873e-83	-0.802269	472	666	9.45541e-79
Gbp5	3.58192e-83	0.527822	127	0	1.15642e-78
Rnf19b	4.18315e-83	0.46774	195	24	1.35053e-78
Spock3	2.54936e-82	-0.920402	463	692	8.23059e-78
Sema5a	3.13813e-82	0.711321	254	54	1.01315e-77
Ube2l6	4.49419e-82	0.322998	134	2	1.45095e-77
Plekhh1	5.30833e-82	-0.732977	592	739	1.71379e-77
Lmna	6.23529e-82	0.646752	334	97	2.01306e-77
Elmo1	8.18877e-82	0.622934	911	753	2.64375e-77
Nod1	3.59174e-81	0.508904	298	75	1.15959e-76
Fam13a	6.29497e-81	0.470506	197	26	2.03233e-76
Oxr1	2.09082e-80	0.745128	832	641	6.75021e-76
Plekha1	5.4645e-80	0.857789	798	556	1.76422e-75
Gab2	1.28799e-79	0.851069	476	207	4.15826e-75
Dtnb	1.72404e-79	0.593766	324	92	5.56607e-75
Fabp5	2.47353e-79	0.823485	902	722	7.98578e-75
Sec61g	4.82367e-79	0.620331	627	323	1.55732e-74
Nde1	7.64456e-79	0.540968	429	0.16	2.46805e-74
Fgfr2	1.05398e-78	-0.591465	843	895	3.40278e-74
Tmod2	1.06224e-78	0.64231	869	692	3.42944e-74
Chst2	1.07149e-78	0.44944	269	62	3.4593e-74
Cipc	1.34275e-78	-0.843466	429	624	4.33506e-74
Maml3	1.55247e-78	0.64431	248	53	5.01214e-74
Aff2	3.98411e-78	0.975059	244	52	1.28627e-73
Arid5b	4.11075e-78	0.800538	648	359	1.32716e-73
Adar	1.57852e-77	0.389393	235	44	5.09625e-73
Trim25	2.52874e-77	0.340668	162	14	8.16402e-73
AU020206	4.41672e-77	0.379073	123	1	1.42594e-72
Trim34a	5.02127e-77	0.296283	121	1	1.62112e-72
Irf2	1.24148e-76	0.61029	535	246	4.00812e-72
Msrb1	2.69086e-76	0.646002	0.59	299	8.68744e-72
Ifitm3	2.92425e-76	0.67522	159	13	9.44095e-72
Gbp9	3.43267e-76	0.348517	116	0	1.10824e-71
Klk8	3.43267e-76	0.93541	116	0	1.10824e-71
Piezo2	5.06769e-76	0.638792	0.19	28	1.6361e-71
Gm50237	9.33974e-76	0.293939	115	0	3.01534e-71
Enpp2	1.12608e-75	-0.434026	0.91	0.99	3.63556e-71
Pomp	2.40039e-75	0.587149	578	0.28	7.74967e-71
Cox6c	2.55025e-75	-0.60521	831	891	8.23347e-71
4930599N23Rik	3.10257e-75	0.353448	146	0.01	1.00167e-70
Rsad2	6.96607e-75	0.450173	117	1	2.24899e-70
Becn1	1.94934e-74	0.510749	363	121	6.29345e-70
Rtn4	2.02754e-74	-0.440927	954	0.98	6.54592e-70
Hspb1	2.81878e-74	0.615075	122	2	9.10042e-70
Mcl1	4.90296e-74	0.605765	517	233	1.58292e-69
Apod	6.86124e-74	2.41304	951	959	2.21515e-69
Saa3	1.28738e-73	0.32945	114	0	4.15631e-69
Fgl2	3.75423e-73	0.523555	112	0	1.21205e-68
Hif3a	4.86004e-73	0.374234	181	24	1.56906e-68
Zfp365	1.81597e-72	0.554925	391	145	5.86286e-68
Slc6a8	2.36293e-72	0.549615	427	167	7.62873e-68
Dpysl2	2.99825e-72	-0.561218	842	893	9.67987e-68
Selenow	6.35178e-72	0.609878	767	521	2.05067e-67
Galnt7	6.80695e-72	0.668914	595	319	2.19762e-67
Klhl2	8.88087e-72	0.574639	896	769	2.86719e-67
Gltp	9.74651e-72	0.657855	663	397	3.14666e-67
4933412E12Rik	2.14321e-71	0.248894	0.11	0	6.91936e-67
Ikzf2	2.84236e-71	0.567704	559	268	9.17655e-67
Cyba	3.9346e-71	0.436726	116	2	1.27028e-66
Gadd45g	4.20957e-71	0.977172	142	11	1.35906e-66
AA467197	4.41082e-71	0.397448	119	3	1.42403e-66
Atp1b3	7.04034e-71	-0.65487	795	865	2.27297e-66
Lgi4	7.52137e-71	0.326839	157	16	2.42827e-66
Soga3	7.76933e-71	0.589123	607	312	2.50833e-66
Samhd1	1.20014e-70	0.457801	226	47	3.87467e-66
Cd44	1.79572e-70	0.859455	144	12	5.79749e-66
Ldlrap1	2.14333e-70	0.380042	222	45	6.91974e-66
Cdh22	2.46839e-70	0.337206	126	6	7.96918e-66
Tlr3	3.42292e-70	0.289845	129	7	1.10509e-65
Shtn1	5.39926e-70	-0.800095	529	687	1.74315e-65
Jph4	1.36608e-69	-0.756582	73	295	4.41039e-65
Desi1	2.48345e-69	-0.740356	564	702	8.01783e-65
Acsl5	2.51058e-69	0.26352	111	1	8.10541e-65
Magi2	3.14652e-69	-0.402142	973	994	1.01585e-64
Ogfr	4.97691e-69	0.437979	291	83	1.6068e-64
Odc1	5.04694e-69	0.729719	236	55	1.6294e-64
Nav1	5.98209e-69	0.631438	399	157	1.93132e-64
Large1	2.15278e-68	0.625983	401	159	6.95024e-64
C1qb	4.54092e-68	0.574349	112	2	1.46604e-63
A930037H05Rik	1.75425e-67	0.371004	171	24	5.66359e-63
Tubb4b	1.90096e-67	0.575146	512	244	6.13726e-63
Zfp281	7.54877e-67	0.658016	493	232	2.43712e-62
Nme2	3.82395e-66	0.61528	674	387	1.23456e-61
Man1a	7.55707e-66	0.629689	288	86	2.4398e-61
Tpm3	1.45998e-65	0.495079	446	189	4.71353e-61
Ier5l	1.86542e-65	0.300243	117	5	6.02252e-61
H2-T24	2.35637e-65	0.291231	119	6	7.60753e-61
H2-Eb1	5.50615e-65	0.351305	103	1	1.77766e-60
Klhl32	6.67736e-65	0.54213	0.16	22	2.15579e-60
Fgfrl1	1.85285e-64	0.420217	252	67	5.98193e-60
Taldo1	1.89219e-64	-0.512727	842	893	6.10893e-60
Ggta1	2.77451e-64	0.283385	102	1	8.95751e-60
Garnl3	2.93095e-64	0.502268	237	59	9.46256e-60
Tmem59	4.48533e-64	-0.58114	767	0.84	1.44809e-59
Bcl6	5.6678e-64	0.513086	0.29	89	1.82985e-59
Col16a1	6.25185e-64	0.424718	202	42	2.01841e-59
Tecr	9.00474e-64	-0.601859	782	861	2.90718e-59
Exoc4	3.42238e-63	0.564728	776	498	1.10491e-58
Nfasc	4.288e-63	0.528651	0.92	858	1.38438e-58
Runx1	5.27049e-63	0.398356	104	2	1.70158e-58
Prkce	1.30585e-62	0.371924	213	47	4.21594e-58
Ak2	1.71282e-62	0.409837	261	73	5.52984e-58
Cela1	6.61702e-62	0.32502	187	35	2.1363e-57
Cmip	1.31472e-61	0.560496	493	235	4.24457e-57
Rnpep	1.82916e-61	0.499203	399	163	5.90545e-57
Aldh1l2	2.17336e-61	0.399805	214	0.05	7.01671e-57
Cpeb4	2.51842e-61	0.541969	658	377	8.13073e-57
Ogdhl	2.53076e-61	0.637765	338	126	8.17056e-57
Nkx2-2os	2.78191e-61	0.495417	299	99	8.98139e-57
Igsf8	4.44502e-61	-0.788927	232	437	1.43507e-56
Sox4	4.55095e-61	0.778073	112	6	1.46927e-56
Ano4	5.32371e-61	-0.566469	714	881	1.71876e-56
Pou6f1	6.41728e-61	0.393101	194	0.04	2.07182e-56
Me1	7.66886e-61	0.382956	277	84	2.47589e-56
Astn2	7.67352e-61	0.693697	243	68	2.4774e-56
Glul	1.12612e-60	-0.495976	944	968	3.63567e-56
St6galnac3	2.13573e-60	0.606909	884	0.8	6.89522e-56
Phgdh	4.66062e-60	-0.614522	648	757	1.50468e-55
C1qa	4.97562e-60	0.697103	0.1	2	1.60638e-55
Txnrd1	7.13326e-60	0.384248	276	83	2.30297e-55
Ankrd13a	8.12277e-60	0.488648	521	253	2.62244e-55
Ak3	8.29437e-60	0.504211	533	264	2.67784e-55
Galnt2	1.27701e-59	0.525555	415	177	4.12284e-55
Atp8a2	2.15247e-59	0.35239	134	14	6.94925e-55
Sgk1	2.44401e-59	0.519404	907	833	7.89047e-55
Abca1	4.19188e-59	0.70327	251	74	1.35335e-54
Arih1	4.21753e-59	0.544739	678	0.4	1.36163e-54
Dusp3	7.17123e-58	0.492481	498	238	2.31523e-53
mt-Co3	2.94925e-57	-0.33136	971	998	9.52165e-53
Slain1	3.034e-57	-0.586848	718	795	9.79528e-53
Vamp8	6.98464e-57	0.333507	138	18	2.25499e-52
Acsl3	8.83351e-57	-0.684761	521	664	2.8519e-52
Arhgef12	1.29217e-56	0.54121	716	449	4.17178e-52
Lgals1	1.32848e-56	0.283259	101	4	4.289e-52
Klf6	1.45176e-56	0.594909	258	79	4.68701e-52
Gm44148	2.41169e-56	0.268905	123	12	7.78615e-52
Agpat4	2.52192e-56	-0.542919	747	809	8.14201e-52
Tnfrsf12a	2.73697e-56	0.971839	134	17	8.8363e-52
Mbp	3.14885e-56	-0.329127	967	994	1.0166e-51
Mag	3.1535e-56	-0.412189	0.9	988	1.01811e-51
Manf	4.41214e-56	0.572813	592	331	1.42446e-51
Vps8	1.16908e-55	0.505137	679	408	3.77439e-51
Cdc14a	1.99138e-55	0.516658	244	72	6.42916e-51
Ctnna1	2.63297e-55	0.505965	588	325	8.50054e-51
H3f3b	2.73064e-55	0.969426	0.86	0.65	8.81588e-51
Tanc1	5.10152e-55	0.515976	577	317	1.64703e-50
Flot1	1.45685e-54	0.357717	0.19	44	4.70343e-50
Gjc3	1.72938e-54	-0.52273	694	824	5.58329e-50
Tmem132d	2.39499e-54	0.651994	553	306	7.73223e-50
Gm42413	2.44299e-54	-0.756518	0.2	398	7.88719e-50
Ndrg1	3.31725e-54	-0.598771	599	711	1.07097e-49
2810468N07Rik	4.39724e-54	-0.721394	333	505	1.41965e-49
Mitd1	5.03496e-54	0.393088	254	79	1.62554e-49
Nrcam	5.35619e-54	0.474053	0.13	17	1.72925e-49
Dock2	8.3099e-54	0.287206	126	15	2.68285e-49
Wipf1	1.6393e-53	0.497317	581	318	5.29248e-49
Spsb1	2.17568e-53	0.406342	377	157	7.02417e-49
Adam23	2.36276e-53	0.348158	245	73	7.62816e-49
Src	4.04547e-53	0.23313	114	11	1.30608e-48
Nav3	4.42592e-53	0.832862	586	364	1.42891e-48
Mcam	4.8314e-53	-0.69705	183	382	1.55982e-48
Map7d2	5.03379e-53	0.45196	379	164	1.62516e-48
Itgad	7.66661e-53	0.445727	272	92	2.47517e-48
mt-Nd1	1.13787e-52	-0.326577	958	995	3.6736e-48
Sat1	1.28949e-52	0.499567	369	156	4.16312e-48
Dbi	1.43503e-52	0.456664	971	968	4.63298e-48
Ralgps2	1.51043e-52	0.330867	103	7	4.87643e-48
Psmb2	1.78053e-52	0.45102	678	0.4	5.74845e-48
Rnf217	3.12085e-52	0.316019	116	12	1.00757e-47
Prdx5	3.26834e-52	0.435253	407	0.18	1.05518e-47
Gstm5	3.49815e-52	-0.628202	535	662	1.12938e-47
2210408F21Rik	4.04747e-52	0.282833	124	15	1.30672e-47
Bicra	6.11622e-52	0.421179	294	107	1.97462e-47
Adipor2	7.26199e-52	0.506288	872	713	2.34453e-47
Olfml1	7.41898e-52	-0.703088	284	473	2.39522e-47
Sbf1	9.38921e-52	-0.675152	455	593	3.03131e-47
Sez6l2	1.06848e-51	-0.514387	821	901	3.44959e-47
Cldn14	1.1766e-51	0.500083	248	82	3.79866e-47
Mat2a	1.23186e-51	0.549313	875	689	3.97707e-47
Gng12	1.50732e-51	0.503979	574	322	4.8664e-47
Slc16a2	2.50813e-51	0.252369	115	12	8.09749e-47
Pls1	2.7351e-51	-0.642631	0.48	624	8.83027e-47
Irf2bpl	2.90006e-51	0.390787	179	41	9.36284e-47
Ddx3x	4.40105e-51	0.467339	556	0.3	1.42088e-46
Gna13	4.83981e-51	0.447468	271	94	1.56253e-46
Map2k1	5.1481e-51	0.410647	427	195	1.66206e-46
Anxa2	6.39808e-51	0.441376	0.15	28	2.06562e-46
Fmnl2	7.32228e-51	0.588549	0.81	624	2.364e-46
A630089N07Rik	1.85616e-50	0.338365	176	0.04	5.99263e-46
Mdm2	2.87781e-50	1.10566	486	262	9.29101e-46
Brinp3	3.69009e-50	0.674618	0.37	169	1.19135e-45
Lmo4	3.74304e-50	0.618724	281	102	1.20844e-45
Rnf125	5.43909e-50	0.299017	118	14	1.75601e-45
Add3	7.11662e-50	0.856213	777	592	2.2976e-45
Fam171a1	8.75352e-50	0.365988	286	104	2.82607e-45
Actb	1.64119e-49	0.399912	982	976	5.29858e-45
Ermard	2.25344e-49	0.510581	282	106	7.27524e-45
Pnpla2	2.41601e-49	0.322618	238	75	7.80008e-45
Sec11c	2.49829e-49	-0.564534	856	895	8.06572e-45
Hspa8	6.2815e-49	-0.384278	941	966	2.02798e-44
Rapgef1	6.98845e-49	0.387142	338	137	2.25622e-44
Faim2	8.38632e-49	-0.648411	414	569	2.70752e-44
Fam168a	1.02737e-48	0.460195	0.68	427	3.31686e-44
Tle3	2.00457e-48	0.34968	243	79	6.47176e-44
Hepacam	2.93172e-48	-0.555044	614	725	9.46506e-44
Gm10863	3.98249e-48	0.572355	443	226	1.28575e-43
Pde8a	6.26851e-48	-0.570461	666	769	2.02379e-43
Tiparp	6.99244e-48	0.575862	204	59	2.25751e-43
Cstb	9.62656e-48	0.545305	525	285	3.10793e-43
Gm45356	1.20715e-47	0.376404	262	92	3.89729e-43
Olig1	2.27357e-47	-0.568729	598	715	7.34021e-43
Cntn3	2.34752e-47	0.705982	204	61	7.57896e-43
Cox4i1	2.37049e-47	-0.426049	884	927	7.65314e-43
Ccny	4.47422e-47	0.402982	0.37	163	1.4445e-42
Psmb4	9.93411e-47	0.458117	742	507	3.20723e-42
Nfic	1.01627e-46	0.400079	432	207	3.28104e-42
Trim2	1.11114e-46	-0.54384	703	773	3.58732e-42
Unc5b	1.40744e-46	-0.648644	361	0.51	4.54392e-42
Nme1	1.44879e-46	0.423314	468	236	4.67743e-42
Ankrd17	2.04397e-46	0.47747	628	0.37	6.59896e-42
Pias2	2.45951e-46	0.476011	446	219	7.94054e-42
Robo1	2.52089e-46	-0.798365	352	0.54	8.1387e-42
Adamts2	2.80869e-46	-0.512562	45	203	9.06787e-42
Gstp1	3.00658e-46	-0.697819	413	553	9.70676e-42
Cebpg	4.82981e-46	0.460505	0.23	75	1.5593e-41
Eif4e3	5.20163e-46	0.262502	143	28	1.67935e-41
Lrrtm2	5.39351e-46	0.383532	216	68	1.74129e-41
Fyb	5.90568e-46	0.412103	0.12	18	1.90665e-41
St8sia5	1.04458e-45	0.322286	108	13	3.37243e-41
Ctsb	1.07075e-45	0.592718	0.82	697	3.45692e-41
March5	1.27158e-45	0.41419	406	192	4.1053e-41
Pgs1	1.44071e-45	0.327751	242	81	4.65133e-41
Rab3b	1.51798e-45	0.233034	121	18	4.9008e-41
Abca2	1.62137e-45	-0.484732	745	815	5.2346e-41
Galnt6	1.76679e-45	0.524134	686	478	5.70407e-41
Sbf2	2.94407e-45	0.500708	634	393	9.50494e-41
Slc48a1	5.35753e-45	-0.598139	616	693	1.72968e-40
Pkig	6.03457e-45	0.360932	274	102	1.94826e-40
Atf4	8.2319e-45	0.534589	371	171	2.65767e-40
Slc22a17	1.17977e-44	-0.649717	371	515	3.80887e-40
Pcsk1n	1.55347e-44	-0.563982	661	757	5.01537e-40
Matn2	1.55902e-44	0.321279	212	66	5.03329e-40
Ypel2	1.8873e-44	-0.575701	611	719	6.09315e-40
Arhgap35	1.91338e-44	0.324551	419	197	6.17736e-40
Efhd1	3.40609e-44	-0.640288	246	416	1.09966e-39
Pou3f1	4.05545e-44	0.691872	372	177	1.3093e-39
Bmp1	4.51374e-44	0.421174	265	0.1	1.45726e-39
Aatk	6.81671e-44	-0.534552	646	0.72	2.20078e-39
Pcgf5	7.53157e-44	0.380938	204	62	2.43157e-39
Fndc3a	7.79737e-44	0.448178	403	196	2.51738e-39
Sec24d	8.31733e-44	0.29397	151	34	2.68525e-39
Efr3b	8.86967e-44	0.396678	273	106	2.86357e-39
Sema3e	1.05749e-43	0.336242	0.13	24	3.41409e-39
Msn	1.59249e-43	0.452591	243	89	5.14135e-39
Cyfip1	1.69199e-43	0.361332	401	188	5.46259e-39
Ppm1l	2.05712e-43	0.472876	309	131	6.64142e-39
Gfap	2.30091e-43	0.42264	0.27	102	7.42848e-39
Cpq	3.05227e-43	0.373681	276	107	9.85427e-39
Flnc	3.1187e-43	0.265934	107	14	1.00687e-38
Cflar	4.51073e-43	0.321763	175	47	1.45629e-38
Dbndd2	4.9561e-43	0.409988	0.95	926	1.60008e-38
Cadps	5.68871e-43	0.54139	0.45	244	1.8366e-38
Cdh19	5.76666e-43	0.528509	721	522	1.86176e-38
Myo6	6.06926e-43	-0.501538	778	0.81	1.95946e-38
Rchy1	6.65131e-43	0.376643	367	169	2.14737e-38
Heg1	8.56097e-43	0.442148	545	0.31	2.76391e-38
Dnm2	9.59425e-43	0.438145	669	424	3.0975e-38
Arsg	1.06573e-42	-0.58151	487	616	3.44069e-38
Ric3	1.30344e-42	0.287505	209	66	4.20814e-38
Cd200	1.52575e-42	0.298824	122	21	4.9259e-38
Ube2d1	1.71855e-42	-0.611357	469	592	5.54833e-38
Kif1b	2.78294e-42	-0.346844	945	973	8.98471e-38
Fbn2	3.18166e-42	-0.682364	52	204	1.0272e-37
Gde1	1.20999e-41	-0.613646	508	608	3.90647e-37
Slc10a7	1.30455e-41	0.327737	294	119	4.21175e-37
Rnf130	1.66551e-41	-0.445845	781	831	5.3771e-37
Slc39a1	1.93879e-41	0.368648	342	152	6.25939e-37
Spry2	2.41022e-41	0.415199	282	114	7.7814e-37
Marcksl1	3.36674e-41	0.316403	285	114	1.08695e-36
Tspan2	3.40217e-41	-0.428476	853	934	1.09839e-36
Frmd4a	3.64921e-41	0.624774	509	291	1.17815e-36
Tenm2	3.73808e-41	-0.637234	466	646	1.20684e-36
Xrn1	3.82745e-41	0.363552	525	291	1.23569e-36
Kctd4	4.34685e-41	-0.529733	67	0.22	1.40338e-36
Wscd1	4.7567e-41	-0.528419	662	725	1.5357e-36
Grm8	1.45958e-40	-0.434039	32	168	4.71227e-36
Bicc1	1.66237e-40	0.322618	325	141	5.36696e-36
Cldn11	2.46309e-40	0.471798	921	0.97	7.95209e-36
Eif5a	2.63975e-40	0.388192	461	247	8.52243e-36
Aprt	3.53483e-40	0.300639	162	43	1.14122e-35
Tmem151a	3.62193e-40	-0.520361	674	743	1.16934e-35
Gli2	3.83923e-40	0.236823	123	23	1.2395e-35
Blvra	4.04662e-40	0.276889	218	74	1.30645e-35
Lrrc8a	4.04913e-40	0.297272	188	57	1.30726e-35
Hist1h1c	4.6792e-40	0.440238	284	0.12	1.51068e-35
Zfand3	4.89714e-40	0.373198	485	261	1.58104e-35
Rab5c	6.68322e-40	0.325649	354	162	2.15768e-35
Mapt	8.5506e-40	-0.370662	905	951	2.76056e-35
Ywhaq	1.13084e-39	-0.347452	931	936	3.6509e-35
Gnai1	1.15544e-39	-0.660779	508	593	3.73032e-35
Gpd2	1.27353e-39	0.356604	354	163	4.11158e-35
Omg	1.7039e-39	-0.580805	396	535	5.50104e-35
Tbl1x	1.98049e-39	0.368733	395	193	6.39402e-35
Plgrkt	2.12875e-39	0.336249	318	138	6.87267e-35
Laptm4a	2.25618e-39	0.424479	0.71	0.49	7.28406e-35
Tab2	2.42231e-39	0.387178	416	0.21	7.82044e-35
Fa2h	2.57114e-39	-0.46783	735	808	8.30092e-35
Enah	2.66601e-39	0.496287	0.39	201	8.60723e-35
B3galt5	2.74869e-39	0.404328	628	397	8.87413e-35
Actg1	2.9306e-39	0.535708	742	539	9.46143e-35
Rhoc	3.58845e-39	0.286375	245	92	1.15853e-34
Efnb3	4.14514e-39	-0.48631	0.62	709	1.33826e-34
Ncam1	6.66483e-39	-0.34802	916	945	2.15174e-34
Selenom	8.22038e-39	0.450411	772	604	2.65395e-34
Sdf2l1	1.00726e-38	0.315506	328	147	3.25193e-34
Elmsan1	1.06465e-38	0.350627	262	106	3.43724e-34
Dnah14	1.20518e-38	0.305961	269	108	3.89091e-34
Dnajb2	1.2165e-38	-0.56832	506	608	3.92748e-34
Pde4b	1.59702e-38	0.329751	972	991	5.15599e-34
Ptprf	1.64893e-38	0.300535	247	95	5.32356e-34
Sgk3	1.69507e-38	0.40012	414	216	5.47253e-34
Zfpm2	3.65174e-38	0.489063	271	115	1.17896e-33
Bbx	3.67045e-38	0.383409	395	201	1.18501e-33
A930015D03Rik	4.16338e-38	0.333874	239	0.09	1.34415e-33
Rngtt	4.29213e-38	0.307584	0.4	195	1.38571e-33
Timp2	1.08266e-37	-0.611407	449	563	3.49538e-33
BC005537	1.47821e-37	0.399233	432	227	4.77239e-33
Msra	1.60424e-37	0.292561	0.21	74	5.17929e-33
Prickle1	1.62237e-37	-0.607683	328	492	5.23782e-33
Ppa1	1.638e-37	0.250229	185	58	5.28827e-33
H3f3a	1.65486e-37	0.386641	897	762	5.34271e-33
Dcaf17	2.36448e-37	0.608079	684	452	7.63373e-33
Ptpn12	2.64073e-37	0.353827	226	84	8.5256e-33
Tdrd7	2.98665e-37	0.297623	249	97	9.64239e-33
Slmap	3.59776e-37	0.330155	445	234	1.16154e-32
Atxn1	3.69662e-37	0.423742	194	65	1.19345e-32
Gm39469	4.7363e-37	0.273745	179	56	1.52912e-32
Anxa5	5.75692e-37	0.400177	237	93	1.85862e-32
Appl2	5.8043e-37	-0.557625	216	378	1.87392e-32
Ankrd28	9.823e-37	0.504317	896	768	3.17136e-32
Rap1gds1	1.26366e-36	0.390585	541	325	4.07972e-32
Ube2d3	1.52285e-36	0.386594	546	323	4.91651e-32
Gadd45a	1.67497e-36	0.306488	114	22	5.40764e-32
Ybx1	1.90043e-36	0.38518	575	344	6.13555e-32
Psmd1	2.05942e-36	0.368413	0.58	352	6.64885e-32
Hmgcll1	2.0779e-36	0.312834	156	44	6.7085e-32
Trim44	2.79858e-36	0.333021	426	223	9.03523e-32
Uchl1	2.90031e-36	0.306778	153	42	9.36364e-32
Rc3h1	3.1611e-36	0.38283	529	309	1.02056e-31
Zfas1	3.39329e-36	0.410567	258	106	1.09552e-31
Psma3	3.58897e-36	0.439273	654	425	1.1587e-31
Cenpj	4.25722e-36	0.200915	121	26	1.37444e-31
Med13	4.27756e-36	0.397225	0.53	309	1.38101e-31
Ankfy1	4.88951e-36	0.288584	305	135	1.57858e-31
Parvb	4.91381e-36	0.2684	156	44	1.58642e-31
Ktn1	6.27929e-36	-0.421249	841	865	2.02727e-31
Plcb4	6.31115e-36	0.313051	233	0.09	2.03756e-31
Acadl	8.05497e-36	0.34763	341	162	2.60055e-31
Cggbp1	8.20299e-36	0.34148	284	124	2.64833e-31
Ppp6r3	8.6539e-36	0.333747	524	294	2.79391e-31
Rassf4	9.02052e-36	0.243589	172	53	2.91227e-31
Scg5	9.05547e-36	-0.593383	357	487	2.92356e-31
Pten	1.03488e-35	0.400704	488	278	3.34111e-31
Zfp521	1.18631e-35	0.281522	136	34	3.83e-31
9530077C05Rik	1.24939e-35	0.306785	172	54	4.03365e-31
Zfp407	1.35465e-35	0.360994	364	181	4.37349e-31
Sccpdh	1.35545e-35	-0.655071	202	351	4.37607e-31
Pbrm1	2.0163e-35	0.334766	0.61	382	6.50961e-31
Inpp4a	2.66557e-35	0.239082	0.13	31	8.6058e-31
Ehbp1	3.5508e-35	0.435815	498	0.29	1.14637e-30
Sdcbp	3.6446e-35	0.286747	246	99	1.17666e-30
Ptbp3	6.44178e-35	0.367234	311	145	2.07973e-30
Dner	8.27434e-35	0.437145	197	71	2.67137e-30
Clock	8.73328e-35	0.387495	538	317	2.81954e-30
Car14	9.059e-35	-0.564642	354	491	2.9247e-30
Tnik	9.85842e-35	0.424254	427	238	3.18279e-30
Tmem176b	1.10689e-34	0.230639	0.1	17	3.5736e-30
Zc3h7a	1.28699e-34	0.316496	341	163	4.15504e-30
Dennd1a	1.63656e-34	0.352349	613	386	5.28362e-30
Pnpt1	1.82078e-34	0.324664	286	127	5.87837e-30
Phldb1	1.94929e-34	-0.41992	746	788	6.29329e-30
Arid1b	2.28626e-34	0.401271	595	379	7.38118e-30
Capza1	2.41881e-34	0.34726	342	167	7.80912e-30
Snd1	2.99856e-34	0.329493	451	246	9.68084e-30
Pabpc1	3.46987e-34	0.440672	609	391	1.12025e-29
Edem1	3.64944e-34	0.274515	319	147	1.17822e-29
Josd2	3.7508e-34	-0.45714	699	754	1.21095e-29
Elf2	4.30267e-34	0.384354	437	241	1.38912e-29
Cyp2j6	4.54499e-34	-0.591237	231	377	1.46735e-29
Nfkbia	4.74489e-34	0.444503	445	245	1.53189e-29
Psma5	4.96042e-34	0.362163	543	319	1.60147e-29
Serinc1	6.41523e-34	-0.438982	0.77	802	2.07116e-29
Sept7	6.84757e-34	-0.31177	945	979	2.21074e-29
Wfdc18	7.72279e-34	-0.400285	31	148	2.4933e-29
Tmeff1	8.09635e-34	-0.502118	503	598	2.61391e-29
Actr3	8.48909e-34	0.320955	408	211	2.7407e-29
Nras	9.98867e-34	0.283648	261	111	3.22484e-29
Scfd2	1.0158e-33	0.322998	331	161	3.27951e-29
Psma7	1.09821e-33	0.37879	663	443	3.54557e-29
Gnb1	1.19818e-33	0.369049	519	307	3.86832e-29
Pbxip1	1.33311e-33	0.204407	121	28	4.30394e-29
Vti1a	1.53904e-33	0.356738	0.52	309	4.9688e-29
1700047M11Rik	1.54386e-33	-0.549081	429	555	4.98435e-29
Ywhab	1.90163e-33	0.355156	0.56	341	6.13941e-29
Aak1	2.14139e-33	0.305759	401	208	6.91349e-29
Spata13	2.16557e-33	0.268456	0.13	34	6.99153e-29
Plcl1	2.19147e-33	0.413775	953	977	7.07517e-29
Itih3	2.60112e-33	-0.6076	115	257	8.3977e-29
Togaram1	3.32933e-33	0.255156	234	94	1.07487e-28
Cd59a	3.41095e-33	0.300662	158	49	1.10122e-28
Lncpint	3.60469e-33	0.370006	371	194	1.16377e-28
Bcl2l1	5.08966e-33	0.415933	689	475	1.6432e-28
Trip12	5.74456e-33	0.369235	629	408	1.85463e-28
Paqr8	7.78667e-33	0.345903	362	187	2.51393e-28
Sestd1	7.95073e-33	0.220076	175	58	2.56689e-28
Tyro3	8.63028e-33	-0.512626	252	395	2.78629e-28
Lcorl	1.07415e-32	0.54843	614	404	3.46791e-28
Otud7a	1.15719e-32	0.465247	599	406	3.73598e-28
Nxpe4	1.72702e-32	0.282582	216	85	5.57567e-28
Fth1	1.82676e-32	-0.291731	995	996	5.89768e-28
Psmd14	2.26437e-32	0.34469	493	291	7.31052e-28
Lnpep	2.28964e-32	0.313799	0.52	306	7.39211e-28
Ctdsp2	2.89784e-32	0.266617	312	146	9.35568e-28
Hs2st1	2.90702e-32	0.404377	265	119	9.38532e-28
Zcchc7	4.23829e-32	0.399758	0.78	588	1.36833e-27
Ncor2	4.94798e-32	0.30097	335	166	1.59745e-27
Ptpn4	4.98727e-32	0.338834	369	192	1.61014e-27
Map1a	5.76173e-32	-0.460367	0.67	739	1.86018e-27
Tmem144	6.30688e-32	-0.582091	203	343	2.03618e-27
Ext1	7.6802e-32	0.387893	455	264	2.47955e-27
Ppp2r5e	8.00272e-32	0.290746	0.37	189	2.58368e-27
Ftl1	8.53441e-32	0.684007	796	598	2.75533e-27
Hnrnpa2b1	9.29664e-32	-0.351079	819	833	3.00142e-27
Zfp609	9.68278e-32	0.334865	389	207	3.12609e-27
Xylt1	9.90549e-32	0.553886	128	35	3.19799e-27
Snca	1.31868e-31	0.351737	224	93	4.25737e-27
Rab10	1.54584e-31	0.318521	695	485	4.99074e-27
Ugt8a	1.58638e-31	-0.335562	892	943	5.12161e-27
Ccdc25	1.65572e-31	0.20146	177	61	5.34548e-27
Ywhaz	1.78552e-31	0.375468	579	369	5.76454e-27
Kras	1.89724e-31	0.296787	265	118	6.12525e-27
Jak2	1.934e-31	0.349064	607	388	6.24393e-27
Snhg3	2.00956e-31	0.362787	324	161	6.48787e-27
Lrch1	2.8819e-31	0.229243	143	43	9.30423e-27
Itpr1	3.04362e-31	0.283538	241	102	9.82631e-27
Etf1	3.16928e-31	0.311725	295	141	1.0232e-26
Fam219a	3.22761e-31	0.283612	297	0.14	1.04203e-26
Saraf	3.42181e-31	-0.48113	579	648	1.10473e-26
Klf13	3.99829e-31	0.322262	885	756	1.29085e-26
Traf5	4.54061e-31	-0.614163	341	459	1.46593e-26
Psmd7	5.20597e-31	0.325379	488	284	1.68075e-26
Nrxn1	5.31096e-31	0.572976	0.25	116	1.71464e-26
Unc93b1	5.60452e-31	0.241615	148	46	1.80942e-26
Brd4	5.86841e-31	0.295541	492	284	1.89462e-26
Unc5c	6.384e-31	0.518318	873	789	2.06108e-26
Pak1	6.52063e-31	-0.396585	809	836	2.10518e-26
Map2	9.72723e-31	0.33973	341	175	3.14044e-26
Capn5	1.06861e-30	0.252932	203	78	3.45002e-26
Prox1	1.13657e-30	0.363728	649	446	3.66942e-26
Pfkfb4	1.23848e-30	0.258867	123	32	3.99845e-26
Qpct	1.29051e-30	-0.460566	155	297	4.16642e-26
Psme4	1.43562e-30	0.409946	0.63	0.42	4.6349e-26
Ptp4a2	1.44516e-30	0.311312	431	238	4.6657e-26
Ddx21	1.71738e-30	0.346734	307	153	5.54457e-26
Atf7ip	1.7349e-30	0.333127	539	331	5.60112e-26
Rtn3	1.80793e-30	-0.435738	697	729	5.83691e-26
Pkp4	1.8791e-30	0.491718	808	631	6.06667e-26
Uba1	1.90017e-30	0.336736	529	322	6.13471e-26
Akap13	2.31604e-30	0.250797	184	68	7.47734e-26
Enox1	2.3252e-30	0.416324	803	617	7.50692e-26
Tut7	2.43121e-30	0.29876	354	184	7.84917e-26
Dexi	2.45263e-30	0.252126	193	73	7.91831e-26
Elovl7	2.50998e-30	-0.492515	589	0.66	8.10348e-26
Snx15	2.53384e-30	-0.552086	0.29	422	8.1805e-26
Chchd3	2.56949e-30	0.287794	468	271	8.2956e-26
Aopep	2.64764e-30	0.421993	652	443	8.54792e-26
Ap2a1	2.76159e-30	-0.593949	358	465	8.91579e-26
Rad23b	2.81408e-30	0.269349	317	154	9.08526e-26
Negr1	3.62569e-30	0.49717	411	244	1.17055e-25
Mkln1	3.85609e-30	0.347798	622	402	1.24494e-25
Spry1	4.08239e-30	0.223482	136	0.04	1.318e-25
Wbp1l	4.11553e-30	0.238721	262	117	1.3287e-25
Celf1	4.54726e-30	0.348624	425	238	1.46808e-25
Caprin1	4.76373e-30	0.340371	522	312	1.53797e-25
Edil3	5.04095e-30	-0.268955	0.93	988	1.62747e-25
Gclm	5.2467e-30	0.287879	454	256	1.6939e-25
Xpr1	5.43164e-30	0.345649	261	119	1.75361e-25
Gnao1	5.45938e-30	0.310267	899	835	1.76256e-25
Cotl1	5.71385e-30	0.229745	107	25	1.84472e-25
Dcp2	5.79639e-30	0.216923	122	33	1.87136e-25
Kif13b	8.73707e-30	-0.422802	779	799	2.82076e-25
Anks1	8.824e-30	0.237052	0.25	0.11	2.84883e-25
Samd4b	9.46834e-30	0.233416	256	113	3.05685e-25
Tmem160	1.00786e-29	0.284239	384	207	3.25388e-25
Mapk1	1.3036e-29	0.30155	448	253	4.20867e-25
Tns3	1.48012e-29	0.356461	463	276	4.77857e-25
Wdtc1	1.50752e-29	0.227104	231	97	4.86704e-25
Hebp1	1.51059e-29	-0.521101	167	303	4.87695e-25
Mrpl51	1.51744e-29	0.251892	0.29	138	4.89907e-25
Dclk2	1.87293e-29	0.249723	144	45	6.04674e-25
Wdpcp	2.27344e-29	0.29912	272	128	7.3398e-25
Atp5g1	2.57888e-29	0.342491	637	421	8.3259e-25
Sulf2	2.57905e-29	0.369872	736	0.55	8.32647e-25
Dera	2.72299e-29	0.159059	0.11	27	8.79119e-25
Wdr7	3.06861e-29	0.269455	417	231	9.90701e-25
Rab18	3.12493e-29	0.286862	431	241	1.00888e-24
Erc1	3.2497e-29	0.284505	0.24	107	1.04917e-24
Hexb	3.61051e-29	0.370466	605	398	1.16565e-24
Enpp1	4.15434e-29	-0.40784	63	181	1.34123e-24
Rab5a	4.38876e-29	0.321819	404	223	1.41691e-24
Rnf38	4.80779e-29	0.317204	335	172	1.55219e-24
Rbms1	5.41277e-29	0.187284	105	25	1.74751e-24
Hnrnpab	5.43373e-29	0.27365	322	163	1.75428e-24
Nfia	5.53407e-29	0.410462	818	0.67	1.78667e-24
Alcam	5.74215e-29	-0.518661	382	513	1.85385e-24
Gm47283	6.44774e-29	0.332799	245	109	2.08165e-24
Gamt	6.56653e-29	-0.506033	414	537	2.12001e-24
Ube2k	6.60033e-29	0.267146	455	259	2.13092e-24
Ldha	6.7719e-29	0.220771	181	67	2.18631e-24
Mir100hg	7.46016e-29	0.374123	751	559	2.40851e-24
B3gnt2	8.27674e-29	0.374992	231	102	2.67215e-24
Chchd10	1.09641e-28	0.263347	159	55	3.53976e-24
Atraid	1.49782e-28	-0.478739	531	602	4.8357e-24
Hist1h4h	1.75051e-28	0.269519	222	96	5.65154e-24
Susd6	1.77968e-28	0.296685	337	175	5.74571e-24
Pfn1	1.80198e-28	0.361182	628	424	5.8177e-24
Snrnp70	1.97064e-28	-0.436978	671	711	6.36221e-24
Aars	2.37265e-28	0.291844	318	161	7.66011e-24
Eif1a	2.61491e-28	0.2971	144	47	8.44223e-24
Aida	2.78807e-28	0.201239	183	69	9.0013e-24
Zfp945	3.25789e-28	0.21796	144	47	1.05181e-23
Fbxo7	3.27402e-28	-0.458051	521	615	1.05702e-23
Rhog	3.31473e-28	-0.463749	637	672	1.07016e-23
Rps6ka3	3.41852e-28	0.279265	239	107	1.10367e-23
Tet3	3.80129e-28	0.282511	366	196	1.22725e-23
Arf4	3.89415e-28	0.349563	411	239	1.25723e-23
Tspan3	4.10636e-28	-0.506573	553	612	1.32574e-23
Cnksr3	4.29325e-28	0.237103	189	74	1.38608e-23
Itpk1	4.45339e-28	0.297455	577	365	1.43778e-23
Enpp5	4.94208e-28	-0.528417	345	451	1.59555e-23
Hspa5	5.36803e-28	0.42503	838	749	1.73307e-23
Prrt1	5.37912e-28	-0.546809	219	346	1.73665e-23
1190005I06Rik	5.72166e-28	-0.498667	115	241	1.84724e-23
Psmc6	6.62119e-28	0.318018	558	343	2.13765e-23
Fyn	7.63075e-28	0.308345	414	231	2.46359e-23
Tceal9	8.85616e-28	0.275891	259	121	2.85921e-23
Rps8	1.05867e-27	-0.215773	947	943	3.4179e-23
Copb2	1.07205e-27	0.304	372	205	3.46113e-23
Fam172a	1.24748e-27	0.313544	614	408	4.02749e-23
Camk2d	1.28556e-27	0.473049	209	0.09	4.15045e-23
Nat8f1	1.35066e-27	-0.35666	46	154	4.3606e-23
Gm42418	1.46819e-27	0.25703	1	996	4.74004e-23
Sec61b	1.54731e-27	0.260101	362	194	4.99549e-23
Rab31	1.64959e-27	0.338307	817	646	5.32572e-23
Nkain2	1.76608e-27	-0.236724	971	993	5.7018e-23
Rab21	1.82648e-27	0.295767	501	306	5.89678e-23
Phc2	1.97735e-27	0.279449	499	302	6.38388e-23
Psma6	1.98739e-27	0.284904	552	344	6.4163e-23
Pstpip2	2.43568e-27	0.364757	633	437	7.86359e-23
Arpp19	2.58095e-27	0.307789	449	261	8.3326e-23
Pik3c2b	2.68582e-27	-0.480145	458	0.56	8.67119e-23
Psma4	3.30715e-27	0.243862	433	244	1.06771e-22
Htt	3.393e-27	0.225137	341	177	1.09543e-22
Cab39l	3.52507e-27	0.368311	468	289	1.13807e-22
Ralgds	3.8762e-27	0.343432	614	425	1.25143e-22
Snx24	3.97082e-27	0.332965	438	258	1.28198e-22
Dyrk1a	4.11592e-27	0.322214	446	256	1.32882e-22
Nmral1	4.1885e-27	-0.498179	335	456	1.35226e-22
Cdc42se1	4.21053e-27	0.208316	222	95	1.35937e-22
Gm10701	4.7813e-27	0.352719	252	0.12	1.54364e-22
Acot7	5.05411e-27	0.337577	656	462	1.63172e-22
Impad1	5.05772e-27	0.256125	387	214	1.63288e-22
Kdm1a	5.48442e-27	0.268795	346	185	1.77064e-22
Hnrnpd	5.96176e-27	0.341526	414	234	1.92475e-22
Dnajc13	7.0177e-27	0.295889	389	217	2.26567e-22
Bsg	9.81155e-27	-0.443391	677	714	3.16766e-22
Cox16	9.91266e-27	0.283173	0.53	334	3.2003e-22
Eif5	1.33096e-26	0.413668	474	285	4.29702e-22
Arl1	1.43596e-26	0.243347	308	157	4.63598e-22
Gsn	1.50302e-26	0.457571	797	708	4.85251e-22
Azi2	1.66938e-26	0.21867	0.25	115	5.38959e-22
Rell1	1.99109e-26	0.315667	228	103	6.42822e-22
Cic	2.06053e-26	0.236806	232	105	6.65244e-22
Gpatch2l	2.09314e-26	0.215786	234	104	6.75772e-22
Ripk2	2.2111e-26	0.211345	0.14	47	7.13852e-22
Rpl30	2.35105e-26	-0.29213	888	888	7.59037e-22
Ambra1	2.94707e-26	0.268297	507	311	9.51461e-22
Hip1	3.0672e-26	0.323899	642	434	9.90246e-22
Ywhag	3.11323e-26	0.276003	294	149	1.0051e-21
Btbd9	3.13423e-26	0.328733	386	0.22	1.01189e-21
Fam222a	3.22205e-26	0.227718	299	0.15	1.04024e-21
Prpf40a	3.46539e-26	0.285762	587	378	1.1188e-21
Setd7	3.83195e-26	0.288174	406	231	1.23714e-21
Csnk1g1	4.42546e-26	0.23795	0.28	139	1.42876e-21
mt-Nd5	4.60403e-26	-0.292034	896	937	1.48641e-21
Wars	4.93754e-26	0.318636	194	83	1.59409e-21
Htra1	5.24529e-26	0.378446	721	544	1.69344e-21
Map6	5.24552e-26	0.255981	275	135	1.69352e-21
Adgrv1	5.35576e-26	-0.376877	83	202	1.72911e-21
Sh3bgrl	5.4374e-26	0.193893	134	44	1.75547e-21
Birc6	5.47569e-26	0.330627	735	535	1.76783e-21
Akap9	6.05512e-26	0.310668	599	395	1.9549e-21
Fam214a	6.6186e-26	0.31625	361	203	2.13682e-21
Smurf1	6.74345e-26	0.307941	162	62	2.17712e-21
Rpl36al	6.9097e-26	0.374194	639	0.44	2.2308e-21
Zbtb7b	7.69269e-26	0.174046	125	39	2.48359e-21
Rab1a	7.99452e-26	0.304491	365	201	2.58103e-21
Epb41l3	8.32982e-26	-0.478111	0.58	644	2.68928e-21
Zfp771	8.6686e-26	0.42955	476	305	2.79866e-21
Nup93	1.01721e-25	0.207918	144	0.05	3.28408e-21
Bicd1	1.12795e-25	0.299676	516	327	3.64158e-21
Dennd6a	1.20291e-25	0.230996	376	207	3.88359e-21
Rps29	1.23123e-25	-0.237023	0.97	957	3.97503e-21
Sec23b	1.32264e-25	0.241275	297	151	4.27013e-21
Slc31a2	1.34059e-25	0.230447	226	103	4.3281e-21
Smoc1	1.37883e-25	0.264865	197	84	4.45154e-21
Flnb	1.539e-25	0.340297	418	252	4.96867e-21
Tanc2	1.75061e-25	0.491344	514	341	5.65184e-21
Sarnp	1.78801e-25	0.272314	451	265	5.77259e-21
Slc12a4	1.80968e-25	0.168882	121	37	5.84256e-21
Wdr70	1.82728e-25	0.224924	325	0.17	5.89938e-21
2610507B11Rik	1.88082e-25	0.279591	357	195	6.07223e-21
Atp6v1g1	2.08415e-25	0.31753	541	343	6.72868e-21
Ecpas	2.11979e-25	0.298072	596	391	6.84375e-21
Pik3ca	2.16229e-25	0.238575	374	206	6.98096e-21
Dync1li2	2.29979e-25	-0.505056	393	486	7.42488e-21
Arhgdia	2.42406e-25	0.266015	0.47	285	7.82608e-21
Spop	2.50464e-25	0.286578	427	253	8.08623e-21
Fto	2.75825e-25	0.286133	571	371	8.90501e-21
Abi1	2.97636e-25	0.252974	342	184	9.60917e-21
Crem	3.36558e-25	0.212935	192	81	1.08658e-20
Lrrc8c	3.49779e-25	0.24525	356	196	1.12926e-20
Rnf31	3.58735e-25	0.147284	0.1	26	1.15818e-20
Pdap1	3.59005e-25	0.250798	382	216	1.15905e-20
Osbpl1a	3.73972e-25	-0.467264	607	655	1.20737e-20
Ptbp1	3.84334e-25	0.191839	0.1	27	1.24082e-20
Peak1	4.02078e-25	0.303735	315	168	1.29811e-20
Kif21b	4.50586e-25	-0.384865	78	191	1.45472e-20
Akr1a1	4.96026e-25	0.260509	469	284	1.60142e-20
Fbxw7	5.36709e-25	0.256566	218	99	1.73276e-20
Brd2	6.17301e-25	0.368078	393	227	1.99296e-20
Spg20	6.23622e-25	-0.517688	338	438	2.01336e-20
Tspan9	6.64804e-25	0.219887	162	62	2.14632e-20
Bcap31	6.81486e-25	-0.435501	644	685	2.20018e-20
Gm37459	7.04375e-25	-0.500647	381	483	2.27407e-20
Iars	7.39307e-25	0.278759	491	308	2.38685e-20
Zfp148	7.58128e-25	0.255633	0.4	231	2.44762e-20
Jakmip2	7.68689e-25	0.26755	307	162	2.48171e-20
Grn	7.86325e-25	0.283734	267	131	2.53865e-20
Cerk	8.46452e-25	0.308375	517	321	2.73277e-20
Pla2g3	8.66698e-25	0.277766	219	101	2.79813e-20
Ndufa11	9.27266e-25	0.313531	594	404	2.99368e-20
Hcn2	9.37961e-25	-0.487329	0.74	0.78	3.02821e-20
3300002I08Rik	9.56832e-25	0.172256	0.13	43	3.08913e-20
Spidr	9.91943e-25	0.229558	195	84	3.20249e-20
Tcf20	1.24782e-24	0.248843	359	199	4.02859e-20
Trps1	1.30918e-24	0.336129	0.57	388	4.2267e-20
Tuba1b	1.32487e-24	0.277006	468	281	4.27733e-20
Nsmce2	1.4694e-24	0.268511	412	242	4.74397e-20
Efl1	1.53458e-24	0.229345	228	106	4.95439e-20
Psmd12	1.79207e-24	0.256017	377	209	5.78569e-20
Smarca4	2.08452e-24	0.209556	383	216	6.72986e-20
Arl2	2.13538e-24	-0.461026	459	541	6.89407e-20
Ripk1	2.20387e-24	0.197917	156	59	7.1152e-20
Fam193a	2.20436e-24	0.289454	483	297	7.11676e-20
Eps15l1	2.40447e-24	0.255549	275	138	7.76282e-20
Helz	2.87186e-24	0.17375	128	43	9.27179e-20
Pdxk	2.9302e-24	0.223472	185	78	9.46014e-20
Mapk6	3.06276e-24	0.243085	247	0.12	9.88811e-20
Gsr	3.19282e-24	0.215956	217	99	1.0308e-19
Rhbdd1	3.20432e-24	0.201467	162	63	1.03452e-19
Pacsin1	3.50917e-24	0.176077	175	72	1.13294e-19
Rptor	3.96754e-24	0.217172	309	162	1.28092e-19
1110008P14Rik	4.0297e-24	0.173459	155	59	1.30099e-19
Serinc5	4.23204e-24	-0.440824	629	671	1.36631e-19
Golph3	4.31425e-24	0.205629	205	0.09	1.39286e-19
Sumf1	4.42734e-24	0.217023	164	66	1.42937e-19
Hnrnpa3	4.70555e-24	0.30491	645	437	1.51919e-19
Nfil3	5.16055e-24	0.249333	102	29	1.66608e-19
Mtpn	5.21534e-24	0.221777	199	87	1.68377e-19
Kif5b	5.60251e-24	0.327919	599	401	1.80877e-19
Scfd1	5.7853e-24	0.230579	417	0.24	1.86779e-19
Agps	6.15201e-24	0.258938	434	261	1.98618e-19
Cpe	7.03805e-24	0.657917	275	0.15	2.27224e-19
Angpt1	7.04423e-24	0.306207	151	58	2.27423e-19
Ndufa1	7.11242e-24	0.277843	489	305	2.29625e-19
Myo1e	7.35956e-24	0.33785	362	207	2.37603e-19
Tenm3	7.41116e-24	0.947524	154	63	2.39269e-19
4930511M06Rik	7.6395e-24	-0.528095	271	385	2.46641e-19
Ehd1	8.08864e-24	0.235851	349	194	2.61142e-19
Lcor	8.6962e-24	0.302381	0.44	267	2.80757e-19
Wdr26	8.95342e-24	0.282315	476	298	2.89061e-19
Ptpn13	9.38502e-24	0.255377	168	68	3.02995e-19
Sox2	9.62683e-24	0.458271	364	212	3.10802e-19
Stk39	9.666e-24	0.329112	531	353	3.12067e-19
Slc35f5	1.01719e-23	0.199946	181	76	3.28399e-19
Csrp1	1.06937e-23	-0.329705	867	883	3.45245e-19
Dip2a	1.09566e-23	-0.404491	612	0.66	3.53735e-19
Fbxo38	1.14015e-23	0.229015	0.32	172	3.68098e-19
Copa	1.16211e-23	0.250329	433	0.26	3.75188e-19
Bmpr1a	1.18426e-23	0.266719	351	197	3.82337e-19
Inpp5a	1.25496e-23	0.283237	335	185	4.05163e-19
Sys1	1.2746e-23	0.287742	546	0.35	4.11504e-19
Rpl21	1.30482e-23	-0.342239	813	819	4.21262e-19
Kars	1.30514e-23	0.204309	0.22	102	4.21366e-19
Pdgfc	1.33319e-23	0.266387	0.29	153	4.30419e-19
Ssh2	1.37108e-23	0.309765	0.74	566	4.42653e-19
Pkm	1.4107e-23	0.298997	481	303	4.55445e-19
Ddhd1	1.49419e-23	0.575824	462	292	4.82399e-19
Mapk14	1.54656e-23	0.226688	0.25	124	4.99306e-19
Cux1	1.68889e-23	0.280848	331	182	5.45257e-19
Dock1	1.75695e-23	0.322378	824	667	5.6723e-19
Sema4d	1.76871e-23	-0.451746	0.47	559	5.71029e-19
Ppp3ca	1.78232e-23	0.340024	0.72	532	5.75423e-19
Phf21a	1.79518e-23	0.262492	536	347	5.79573e-19
Gnaq	1.80164e-23	0.240807	659	452	5.81658e-19
Cfl1	1.85554e-23	0.283078	0.86	741	5.9906e-19
Nipa1	1.95952e-23	-0.497814	468	538	6.3263e-19
Amer2	1.97505e-23	-0.484042	207	324	6.37646e-19
Cfap36	1.99366e-23	0.199647	0.35	191	6.43655e-19
Arhgef11	1.99577e-23	0.220252	0.33	179	6.44333e-19
Tars	2.12534e-23	0.181646	141	52	6.86167e-19
Aebp1	2.22243e-23	-0.429126	93	207	7.1751e-19
Fscn1	2.3727e-23	-0.473805	462	0.54	7.66025e-19
Prxl2a	2.45931e-23	-0.444766	143	256	7.93989e-19
Zswim6	2.51164e-23	0.363708	488	314	8.10882e-19
Pibf1	2.58232e-23	0.231035	371	0.21	8.33703e-19
Smg7	2.89499e-23	0.255977	339	0.19	9.34649e-19
Agfg1	2.97677e-23	0.306685	343	191	9.61051e-19
Smco3	3.04114e-23	-0.434029	125	239	9.81831e-19
Slc45a4	3.11376e-23	0.138403	108	32	1.00528e-18
Cst3	3.23022e-23	0.334826	629	445	1.04288e-18
Mark3	3.26076e-23	0.271429	471	0.29	1.05274e-18
Osbpl9	3.27864e-23	0.2637	264	136	1.05851e-18
Zhx2	3.28972e-23	0.225402	0.2	89	1.06209e-18
Rnf115	3.46149e-23	0.235627	273	139	1.11754e-18
Ypel3	3.5082e-23	-0.506846	0.38	464	1.13262e-18
Mapk10	3.90783e-23	0.270973	0.23	113	1.26164e-18
Hif1a	4.15357e-23	0.265921	388	225	1.34098e-18
Itih5	4.41522e-23	0.177789	105	31	1.42545e-18
Pithd1	4.4242e-23	0.204683	292	154	1.42835e-18
Usp24	4.42732e-23	0.257599	506	324	1.42936e-18
Dnajc5	4.65354e-23	0.202106	262	0.13	1.5024e-18
Mbd2	5.00959e-23	0.264638	343	193	1.61735e-18
Git2	5.25653e-23	0.196009	386	218	1.69707e-18
Slc30a4	5.61091e-23	0.28642	173	73	1.81148e-18
Atxn7	5.68928e-23	0.205873	262	133	1.83678e-18
Arf1	5.98955e-23	0.294385	491	0.31	1.93373e-18
Plekha5	6.71209e-23	0.374809	0.44	278	2.167e-18
Ier3ip1	7.01592e-23	0.212083	318	173	2.26509e-18
Btg1	7.02882e-23	0.630113	0.28	155	2.26925e-18
Gbf1	7.7891e-23	0.238889	408	0.24	2.51471e-18
Mecp2	8.30869e-23	0.224775	0.37	212	2.68246e-18
Pbdc1	8.36903e-23	0.239007	234	112	2.70194e-18
Acyp2	8.8232e-23	0.307062	483	305	2.84857e-18
Msantd4	9.23173e-23	0.226043	0.23	112	2.98047e-18
Bclaf1	9.30005e-23	0.325461	539	346	3.00252e-18
Trafd1	9.68063e-23	0.246953	236	116	3.12539e-18
Ubash3b	9.7934e-23	0.292072	506	326	3.1618e-18
Cox6a1	9.91738e-23	-0.317833	849	0.87	3.20183e-18
Arid4b	1.02224e-22	0.278152	746	542	3.30031e-18
B4gat1	1.04458e-22	-0.474116	256	359	3.37243e-18
Tnpo1	1.05194e-22	0.24562	408	242	3.39619e-18
Ptprs	1.09178e-22	0.234971	212	0.1	3.52482e-18
Cep97	1.12556e-22	-0.516169	0.29	395	3.63386e-18
Fer	1.21324e-22	0.240214	307	167	3.91695e-18
Limch1	1.24059e-22	0.294725	894	809	4.00525e-18
Phyhipl	1.25132e-22	-0.339292	571	633	4.03989e-18
Ap1s1	1.54511e-22	0.193328	0.2	91	4.98839e-18
Kdm4a	1.5905e-22	0.200864	303	162	5.13492e-18
Aacs	1.79989e-22	0.2118	0.19	85	5.81096e-18
Stx18	2.06998e-22	0.247031	272	142	6.68293e-18
Wapl	2.1445e-22	0.323855	461	285	6.92351e-18
Ncoa1	2.19e-22	0.290976	518	337	7.07041e-18
Cachd1	2.49876e-22	0.227802	301	162	8.06724e-18
Vps13d	2.75633e-22	0.196117	324	178	8.89881e-18
Kcmf1	2.84353e-22	0.249808	312	172	9.18035e-18
Rars	3.05599e-22	0.216079	223	106	9.86626e-18
Opcml	3.21637e-22	-0.482383	215	337	1.03841e-17
Bax	3.31855e-22	0.214873	306	166	1.07139e-17
Klf7	3.53611e-22	0.279664	585	404	1.14163e-17
Mta3	3.66316e-22	0.255663	436	267	1.18265e-17
Lrrc4b	3.7011e-22	-0.493467	238	347	1.1949e-17
Jmjd1c	3.80244e-22	0.386165	621	431	1.22762e-17
Dynll1	4.10941e-22	0.338658	0.64	464	1.32672e-17
Msi2	4.51889e-22	0.356842	431	269	1.45892e-17
Stmn3	4.53428e-22	0.139006	0.1	29	1.46389e-17
Cdh13	4.71642e-22	0.470365	0.1	31	1.5227e-17
Pfdn5	4.74451e-22	-0.422146	538	594	1.53177e-17
Ccdc6	4.79001e-22	0.139473	105	32	1.54645e-17
Phactr1	4.97673e-22	0.327998	814	665	1.60674e-17
mt-Atp6	5.18012e-22	-0.204529	978	997	1.6724e-17
Nup153	5.2541e-22	0.182517	247	123	1.69629e-17
Lmbrd1	5.64408e-22	-0.39666	604	641	1.82219e-17
Mif	5.89991e-22	-0.39668	583	643	1.90479e-17
Phka2	6.59391e-22	0.207305	195	89	2.12884e-17
B3galt1	6.71499e-22	0.373452	0.76	619	2.16793e-17
Meis1	6.79077e-22	0.24572	425	257	2.1924e-17
Mllt6	7.11355e-22	0.186991	172	73	2.29661e-17
Stk3	8.40864e-22	0.225574	288	155	2.71473e-17
Psmc2	8.56119e-22	0.261958	583	392	2.76398e-17
Mast3	9.15509e-22	-0.420923	0.55	614	2.95572e-17
Wac	9.62775e-22	0.273967	585	395	3.10832e-17
Higd1a	9.79535e-22	0.254132	437	268	3.16243e-17
Hdlbp	1.01932e-21	0.220947	459	282	3.29089e-17
Snap91	1.02725e-21	0.284104	277	148	3.31646e-17
Lin52	1.06561e-21	0.204019	269	141	3.44032e-17
Crip2	1.07085e-21	0.180246	117	0.04	3.45724e-17
Atp6v1h	1.16009e-21	0.447892	466	305	3.74536e-17
Wasf2	1.1619e-21	0.183379	339	0.19	3.7512e-17
Pnp	1.17517e-21	0.202492	153	62	3.79404e-17
Syncrip	1.28484e-21	0.304541	364	213	4.14811e-17
Iqgap1	1.34862e-21	0.19888	199	92	4.35402e-17
Cd9	1.37034e-21	0.275273	938	928	4.42413e-17
Gm15417	1.38531e-21	0.143645	149	59	4.47248e-17
Lrrc49	1.50282e-21	0.231288	311	172	4.85185e-17
4931406C07Rik	1.5395e-21	0.163427	215	102	4.97028e-17
Klhdc10	1.56244e-21	0.224947	213	102	5.04434e-17
Rbpj	1.66155e-21	0.209906	318	176	5.36431e-17
Rap1b	1.70034e-21	0.218038	275	143	5.48954e-17
Ubr5	1.72091e-21	0.298207	0.53	353	5.55595e-17
Mllt10	1.83266e-21	0.215141	547	353	5.91674e-17
Keap1	1.91323e-21	0.147904	205	94	6.17687e-17
Dync2h1	1.93959e-21	0.17239	278	146	6.26197e-17
Snhg1	2.02692e-21	0.322452	213	103	6.5439e-17
Vps13b	2.07346e-21	0.253228	578	396	6.69416e-17
Rab22a	2.12883e-21	0.215	252	129	6.87294e-17
Brip1os	2.29522e-21	0.220205	226	112	7.41011e-17
Tmem167	2.38016e-21	0.275073	0.42	256	7.68434e-17
Aftph	2.48406e-21	0.232074	309	171	8.0198e-17
Naa50	3.45374e-21	0.250131	182	82	1.11504e-16
Cnot1	3.5907e-21	0.244962	481	303	1.15926e-16
Atp1a2	3.60247e-21	-0.380832	49	139	1.16306e-16
Eci2	3.9773e-21	0.203685	238	0.12	1.28407e-16
Dnttip1	4.04105e-21	0.220159	243	124	1.30465e-16
Pum2	4.10088e-21	0.226549	0.51	0.33	1.32397e-16
1810058I24Rik	4.15071e-21	0.235344	341	193	1.34006e-16
Pikfyve	4.30283e-21	0.207597	384	225	1.38917e-16
Rab28	4.59478e-21	0.240293	327	185	1.48342e-16
B230307C23Rik	4.64736e-21	0.16875	125	46	1.5004e-16
Tbrg1	4.7146e-21	0.20976	223	0.11	1.52211e-16
Wsb2	4.83822e-21	0.196706	224	0.11	1.56202e-16
Hk1	4.94567e-21	0.176087	184	83	1.59671e-16
Fam222b	5.10285e-21	0.205244	193	0.09	1.64745e-16
Lrrc59	5.68534e-21	0.112953	0.14	54	1.83551e-16
Rock1	5.7838e-21	0.238399	654	464	1.8673e-16
Rsrc1	6.36706e-21	0.220584	0.5	322	2.05561e-16
Elf1	6.71634e-21	0.216313	269	145	2.16837e-16
Herc3	6.76137e-21	0.168383	0.16	68	2.18291e-16
Uhrf1bp1l	6.77755e-21	0.263632	179	81	2.18813e-16
Plaa	7.16182e-21	0.222992	252	131	2.31219e-16
Nfat5	8.08867e-21	0.301357	534	364	2.61143e-16
Cryzl1	8.72295e-21	0.227998	299	165	2.81621e-16
Ppard	8.74256e-21	0.165806	179	0.08	2.82254e-16
Gm11149	8.86149e-21	-0.476459	219	328	2.86093e-16
Bfsp2	9.28091e-21	-0.516306	217	324	2.99634e-16
1700063D05Rik	9.46808e-21	-0.373264	0.04	126	3.05677e-16
Lars	1.00984e-20	0.232267	341	195	3.26026e-16
Slc4a8	1.05932e-20	0.184396	152	63	3.42001e-16
Nploc4	1.08307e-20	0.202742	261	138	3.49668e-16
Nfkb1	1.10234e-20	0.184566	202	95	3.55891e-16
Cmtr1	1.10701e-20	0.140304	224	109	3.574e-16
Cs	1.15152e-20	0.225616	244	126	3.71767e-16
Cyb5b	1.18449e-20	0.191981	275	146	3.82411e-16
Morf4l2	1.23787e-20	0.280373	438	274	3.99647e-16
Parp4	1.25187e-20	0.212356	235	0.12	4.04166e-16
Rbbp4	1.34079e-20	0.282209	631	443	4.32875e-16
Calm1	1.40619e-20	0.269171	794	639	4.53988e-16
Slc35b1	1.51602e-20	0.220006	444	272	4.89446e-16
Rpe	1.52172e-20	0.163642	182	82	4.91286e-16
Zfp207	1.56372e-20	0.296042	533	352	5.04847e-16
Cntn1	1.83598e-20	0.418955	344	213	5.92746e-16
Def8	1.85607e-20	0.136109	112	38	5.99232e-16
1110038B12Rik	1.85763e-20	0.226816	125	47	5.99737e-16
Lypla2	1.88666e-20	0.160049	104	34	6.09107e-16
Irak4	2.01086e-20	0.123831	0.1	31	6.49207e-16
Arf3	2.07747e-20	0.140865	127	47	6.70712e-16
Fn3k	2.1447e-20	-0.349378	95	197	6.92417e-16
Cpped1	2.20581e-20	0.175268	153	65	7.12144e-16
Arel1	2.21948e-20	0.181511	245	124	7.16558e-16
Errfi1	2.35291e-20	0.173545	395	235	7.59636e-16
Psmd2	2.68436e-20	0.248004	481	313	8.66645e-16
Rasal1	2.73507e-20	-0.487274	187	295	8.83017e-16
Fhit	3.00556e-20	0.339774	144	61	9.70345e-16
Cdc73	3.05646e-20	0.182768	0.39	0.23	9.86778e-16
Uqcrq	3.17416e-20	0.257903	646	455	1.02478e-15
Sparc	3.50083e-20	0.274793	479	317	1.13024e-15
Rbfox2	3.89364e-20	0.204517	204	99	1.25706e-15
Nufip2	3.96198e-20	0.294949	545	364	1.27912e-15
Plekhh2	3.97267e-20	0.20489	162	71	1.28258e-15
Rps27a	4.02564e-20	-0.216413	913	907	1.29968e-15
Grid2	4.15129e-20	0.430285	0.75	635	1.34024e-15
Samd8	4.60494e-20	0.221833	356	208	1.4867e-15
Zfand6	4.6528e-20	0.237686	513	333	1.50216e-15
Chmp2a	4.75607e-20	0.24501	593	404	1.5355e-15
Zmat1	4.875e-20	-0.434383	99	199	1.57389e-15
Uvrag	4.88709e-20	0.191711	0.28	153	1.5778e-15
Usp25	5.02359e-20	0.228131	449	283	1.62187e-15
Ss18	5.20866e-20	0.20326	375	223	1.68161e-15
Rbm8a	5.76442e-20	0.268861	374	227	1.86104e-15
Rps27	5.99634e-20	-0.207842	875	0.87	1.93592e-15
Rusc2	6.13717e-20	0.199313	308	173	1.98139e-15
Mfsd2a	6.27392e-20	0.235085	243	129	2.02554e-15
Smad7	6.31916e-20	-0.369491	669	0.69	2.04014e-15
Zfp488	6.53431e-20	0.151839	151	63	2.1096e-15
Wipf2	6.57411e-20	0.152281	228	113	2.12245e-15
Gna12	7.03823e-20	-0.431349	0.53	576	2.27229e-15
Larp4b	7.06275e-20	0.220884	393	0.24	2.28021e-15
Kdm3a	7.22698e-20	0.221636	337	197	2.33323e-15
Rpl28	8.35695e-20	-0.249668	906	911	2.69804e-15
Nipa2	8.41104e-20	0.160115	169	75	2.7155e-15
Mbd5	8.41682e-20	0.235063	615	431	2.71737e-15
Gfra1	8.98227e-20	0.282701	205	101	2.89992e-15
March6	9.12001e-20	0.243235	0.39	239	2.9444e-15
Faf1	9.2921e-20	0.244626	553	368	2.99995e-15
Efr3a	9.62471e-20	0.140232	247	128	3.10734e-15
Pcyt1a	9.84627e-20	0.172943	0.25	0.13	3.17887e-15
Nol3	1.22057e-19	0.134618	111	39	3.94061e-15
Vps13a	1.23341e-19	0.25218	343	202	3.98205e-15
Ap2a2	1.25482e-19	0.192544	377	225	4.05119e-15
Eif4g2	1.30011e-19	0.322841	673	494	4.1974e-15
Lrp4	1.38166e-19	-0.404306	113	216	4.46068e-15
Pvt1	1.41327e-19	0.415788	423	273	4.56275e-15
Cobll1	1.42689e-19	0.408616	594	419	4.6067e-15
Hs3st1	1.44189e-19	-0.482482	374	454	4.65514e-15
Cox7c	1.48032e-19	-0.269412	879	866	4.77923e-15
Grb14	1.49817e-19	-0.333032	801	826	4.83686e-15
Jund	1.5505e-19	-0.418386	0.54	592	5.0058e-15
Snx7	1.55573e-19	0.146516	106	36	5.02268e-15
Prkacb	1.66767e-19	-0.415747	496	553	5.38408e-15
Pkn2	1.69258e-19	0.244005	479	309	5.4645e-15
Pdlim5	1.74472e-19	0.24654	0.34	203	5.63283e-15
Purb	1.7536e-19	0.212892	298	167	5.6615e-15
Sppl2a	1.7784e-19	0.217333	367	0.22	5.74155e-15
Ddx6	1.79548e-19	0.251703	518	343	5.7967e-15
Agap1	1.93729e-19	0.27962	864	0.75	6.25454e-15
Cers2	1.97559e-19	-0.307648	792	809	6.37819e-15
Ube2n	1.98862e-19	0.187888	389	232	6.42026e-15
Dynlrb1	2.00617e-19	0.217222	441	277	6.47691e-15
Nsa2	2.06487e-19	0.204319	404	244	6.66643e-15
Smpd3	2.15897e-19	0.181306	145	0.06	6.97025e-15
Acer3	2.2145e-19	0.201986	152	66	7.14953e-15
Rnf135	2.22307e-19	0.151806	115	41	7.17717e-15
Eif1ax	2.30191e-19	0.231518	297	168	7.43173e-15
Akt2	2.34888e-19	0.125526	142	57	7.58335e-15
Tmem63a	2.83145e-19	-0.341948	681	711	9.14133e-15
Eif2s2	2.84019e-19	0.325917	644	466	9.16955e-15
Armc8	2.9225e-19	0.175072	0.31	176	9.43531e-15
Zmiz1	3.09327e-19	0.243477	0.26	143	9.98663e-15
Parp8	3.13896e-19	0.235135	228	119	1.01341e-14
Ola1	3.18365e-19	0.190788	284	155	1.02784e-14
Myo5a	3.2923e-19	0.285434	441	279	1.06292e-14
Prdm5	3.305e-19	0.194117	236	123	1.06702e-14
Mindy3	3.37467e-19	0.214208	312	0.18	1.08951e-14
Rbm27	3.4333e-19	0.198623	337	196	1.10844e-14
Sec11a	3.47938e-19	0.184757	347	203	1.12332e-14
Psen2	3.53451e-19	0.164637	256	136	1.14112e-14
Naa15	3.73197e-19	0.254882	439	276	1.20487e-14
Gars	3.83674e-19	0.197936	0.31	175	1.23869e-14
Rhpn2	3.9748e-19	0.146781	199	96	1.28326e-14
Nr3c2	4.29233e-19	0.207216	237	126	1.38578e-14
Tpp2	4.54652e-19	0.225586	0.35	207	1.46784e-14
Tlk1	4.7615e-19	0.220588	371	225	1.53725e-14
Med27	4.8692e-19	0.1899	259	0.14	1.57202e-14
Mtif2	4.9134e-19	0.155345	187	88	1.58629e-14
Tulp3	5.19045e-19	0.148506	216	109	1.67574e-14
Ap3b2	5.30866e-19	0.164975	204	0.1	1.7139e-14
Usp34	5.31452e-19	0.265563	726	548	1.71579e-14
Birc2	5.44755e-19	0.183918	261	141	1.75874e-14
Abcb8	5.57225e-19	-0.464622	192	289	1.799e-14
Ssna1	5.85703e-19	0.227584	355	213	1.89094e-14
Ascc2	5.85796e-19	0.166828	0.18	84	1.89124e-14
Cul3	6.08656e-19	0.252342	484	313	1.96505e-14
Aff3	6.25526e-19	0.352719	111	41	2.01951e-14
Desi2	6.32105e-19	0.225024	0.28	158	2.04075e-14
8030462N17Rik	6.53716e-19	0.22986	0.22	113	2.11052e-14
P3h4	6.75002e-19	-0.451236	0.25	343	2.17924e-14
Fnip2	6.82677e-19	0.304398	351	213	2.20402e-14
Bag3	6.92502e-19	0.199583	142	0.06	2.23574e-14
Cnot4	6.9379e-19	0.227092	506	334	2.2399e-14
Esd	6.96067e-19	0.246223	412	0.26	2.24725e-14
Rbbp6	7.06895e-19	0.260978	452	0.29	2.28221e-14
Serp1	7.32718e-19	0.174841	0.17	77	2.36558e-14
Hmgcs1	8.14564e-19	-0.398791	688	737	2.62982e-14
Arl15	9.6538e-19	0.214069	192	94	3.11673e-14
Tcirg1	9.87224e-19	0.141683	163	73	3.18725e-14
Stag1	1.01738e-18	0.275855	642	0.47	3.2846e-14
Baz2a	1.02955e-18	0.174481	233	122	3.3239e-14
4930453N24Rik	1.06587e-18	0.155411	157	69	3.44117e-14
Rnf14	1.07899e-18	0.195379	0.26	141	3.48352e-14
Diaph2	1.13916e-18	0.283619	0.36	222	3.67779e-14
Acbd3	1.28597e-18	0.173857	249	132	4.15174e-14
Dnajc1	1.29303e-18	0.247424	521	349	4.17454e-14
Eed	1.29726e-18	0.225448	222	114	4.18822e-14
Gm1976	1.31071e-18	0.147927	119	46	4.23164e-14
Ube4b	1.3887e-18	0.21635	0.33	194	4.4834e-14
4930419G24Rik	1.43601e-18	-0.450237	349	445	4.63616e-14
Mocs2	1.51177e-18	0.141334	176	82	4.88074e-14
N4bp2l2	1.60665e-18	0.241433	0.45	287	5.18707e-14
Gng11	1.68647e-18	-0.327874	675	706	5.44476e-14
Actn4	1.74589e-18	0.228335	432	275	5.6366e-14
Myh14	1.75011e-18	-0.441208	226	319	5.65022e-14
Trpc1	1.81105e-18	0.183155	337	0.2	5.84696e-14
Arpc1a	1.85757e-18	0.268787	771	625	5.99716e-14
Eya3	1.88542e-18	0.175723	235	123	6.08708e-14
Tmem67	1.95813e-18	0.150119	103	36	6.32181e-14
Zfp654	1.964e-18	0.202998	243	131	6.34078e-14
Acaca	2.06023e-18	0.326581	0.67	0.52	6.65144e-14
mt-Atp8	2.20448e-18	-0.24304	892	927	7.11715e-14
Phactr4	2.22323e-18	0.179234	433	276	7.1777e-14
Psmd11	2.32549e-18	0.242527	0.48	312	7.50786e-14
Akap6	2.38472e-18	0.373056	647	493	7.69908e-14
Ube2l3	2.46073e-18	0.203267	435	273	7.94447e-14
Ccdc50	2.48689e-18	0.287955	684	517	8.02894e-14
Gnb2	2.4926e-18	0.232295	562	386	8.04737e-14
Lsm14a	2.55608e-18	0.174974	308	175	8.25229e-14
Fndc3b	2.63816e-18	0.186873	147	64	8.5173e-14
Sh3glb1	2.66143e-18	0.256778	662	483	8.59242e-14
Numb	2.69339e-18	0.146637	363	217	8.69559e-14
Whamm	2.84041e-18	0.219156	144	62	9.17027e-14
Eif4g1	2.97101e-18	0.209193	534	351	9.5919e-14
Fars2	2.97251e-18	0.214587	283	162	9.59676e-14
Capza2	3.00628e-18	0.264236	468	307	9.70577e-14
Nt5c3	3.07291e-18	0.211681	341	203	9.92089e-14
Uso1	3.56292e-18	0.125641	347	203	1.15029e-13
Pcbp3	3.6884e-18	0.173275	147	64	1.1908e-13
Gapdh	3.78072e-18	0.214796	853	714	1.22061e-13
Sema6a	3.91165e-18	-0.361974	549	626	1.26288e-13
Peg10	4.08122e-18	-0.274571	39	116	1.31762e-13
Zfhx3	4.11668e-18	0.152505	114	43	1.32907e-13
Mtmr10	4.24309e-18	0.233847	373	231	1.36988e-13
Esyt2	4.26095e-18	0.211693	341	207	1.37565e-13
Asrgl1	4.54768e-18	-0.425638	226	323	1.46822e-13
Emc7	4.65997e-18	-0.407679	605	624	1.50447e-13
Tspan15	5.02992e-18	-0.429179	372	438	1.62391e-13
Kyat3	5.36124e-18	0.120611	115	44	1.73088e-13
2210408I21Rik	5.63743e-18	0.266612	356	221	1.82004e-13
S100a16	5.80936e-18	-0.338413	676	704	1.87555e-13
Rab6a	5.82226e-18	0.188104	474	303	1.87972e-13
Pdxdc1	6.03705e-18	0.161155	352	208	1.94906e-13
Nudt7	6.38152e-18	0.127986	107	39	2.06027e-13
Atg10	6.93538e-18	0.182434	225	119	2.23909e-13
Timm23	6.97028e-18	0.177365	323	189	2.25036e-13
Wwox	7.01526e-18	0.286939	468	0.32	2.26488e-13
Vps54	7.03639e-18	0.223174	0.3	174	2.2717e-13
Agfg2	7.36907e-18	0.183989	115	45	2.37911e-13
Fip1l1	7.37404e-18	0.201728	425	269	2.38071e-13
Lyst	7.62694e-18	0.173323	245	133	2.46236e-13
Nfix	8.37417e-18	-0.362744	643	659	2.7036e-13
Tcerg1	8.43556e-18	0.196138	0.32	188	2.72342e-13
Dpy19l1	8.53161e-18	-0.172699	811	838	2.75443e-13
Smchd1	8.53935e-18	0.15973	412	257	2.75693e-13
Tmem150a	8.71074e-18	0.158388	0.16	73	2.81226e-13
Xbp1	9.32473e-18	0.211912	385	242	3.01049e-13
Romo1	9.73037e-18	0.178904	378	227	3.14145e-13
Capzb	9.77312e-18	0.248958	371	229	3.15525e-13
Jak1	9.96459e-18	0.173263	237	127	3.21707e-13
Cdk19	1.01257e-17	0.259494	883	805	3.26907e-13
Rbm6	1.03727e-17	0.225131	527	358	3.34883e-13
Cox7b	1.0627e-17	0.223865	526	356	3.43094e-13
Cpne1	1.09363e-17	0.179456	0.26	144	3.53079e-13
Usp4	1.1282e-17	0.166762	256	0.14	3.64239e-13
Ibtk	1.17278e-17	0.176814	277	156	3.78633e-13
Ndufb1-ps	1.22312e-17	0.229373	579	397	3.94884e-13
Tnpo3	1.24968e-17	0.175328	354	214	4.03458e-13
Thada	1.26602e-17	0.159346	301	174	4.08736e-13
Psmc4	1.38787e-17	0.194646	371	227	4.48074e-13
Ttyh1	1.40606e-17	-0.395662	0.28	381	4.53946e-13
Cdyl	1.41201e-17	0.163363	182	89	4.55867e-13
Hmbox1	1.41523e-17	0.171424	305	176	4.56908e-13
Myh9	1.41876e-17	0.161762	237	127	4.58047e-13
Ppp3cc	1.53057e-17	0.164866	206	106	4.94144e-13
Chmp2b	1.56686e-17	0.142808	205	103	5.05859e-13
H2afj	1.60724e-17	0.222161	717	0.54	5.18897e-13
Spata5	1.62544e-17	0.197461	269	151	5.24774e-13
Tfg	1.64997e-17	0.18885	0.3	174	5.32694e-13
Cdk5	1.80026e-17	-0.41192	309	397	5.81215e-13
Hsdl2	1.85762e-17	0.152986	182	88	5.99731e-13
Cycs	1.87744e-17	0.240403	365	228	6.0613e-13
G6pdx	2.08627e-17	0.155916	177	86	6.73554e-13
Snrpd1	2.13381e-17	0.217527	298	173	6.88899e-13
Camk1d	2.1577e-17	0.327276	879	776	6.96614e-13
Sugt1	2.31644e-17	0.168008	387	238	7.47864e-13
Uap1	2.33516e-17	0.18611	237	129	7.53908e-13
Wdr37	2.3688e-17	0.178004	262	146	7.64768e-13
Ppp1r16b	2.37086e-17	0.254513	833	739	7.65433e-13
Gm20732	2.42515e-17	0.184111	206	107	7.82961e-13
Ift74	2.51985e-17	0.146483	168	79	8.13534e-13
Dnajc8	2.51987e-17	0.181855	387	238	8.1354e-13
Fnip1	2.53043e-17	0.424006	599	434	8.1695e-13
Stxbp1	2.55024e-17	0.154804	121	49	8.23346e-13
Rpl37	2.6162e-17	-0.195052	0.9	895	8.44641e-13
Nab1	2.72814e-17	0.173889	194	98	8.80779e-13
Fry	2.75973e-17	0.166318	0.25	138	8.9098e-13
Cyp51	2.80965e-17	-0.416993	545	601	9.07095e-13
Eprs	2.87113e-17	0.207808	569	387	9.26943e-13
Ash1l	2.92855e-17	0.205264	598	417	9.45482e-13
Nedd4l	2.93365e-17	0.339438	151	71	9.4713e-13
Atp6v1f	2.95033e-17	0.213575	498	324	9.52515e-13
Csnk1g3	3.07043e-17	0.196144	374	231	9.91289e-13
Dmd	3.22574e-17	0.254646	353	221	1.04143e-12
Prr18	3.40657e-17	-0.407851	179	274	1.09981e-12
Znrf3	3.45763e-17	0.162308	239	131	1.11629e-12
Uap1l1	3.48598e-17	0.162671	114	44	1.12545e-12
Rit1	3.50116e-17	0.192739	156	72	1.13035e-12
Clic4	3.50706e-17	0.229931	772	606	1.13226e-12
Marf1	3.53866e-17	0.586452	427	285	1.14246e-12
Myo9b	3.54516e-17	0.169218	0.2	102	1.14455e-12
Atf6	3.63178e-17	0.186782	305	179	1.17252e-12
Eef2k	3.63984e-17	0.162084	134	57	1.17512e-12
Strn3	3.71429e-17	0.260397	628	451	1.19916e-12
Atp6v1a	3.93786e-17	0.222378	449	289	1.27134e-12
Apbb2	4.10525e-17	0.340795	622	0.47	1.32538e-12
Micu1	4.14789e-17	0.206986	423	0.27	1.33915e-12
Rab5if	4.18378e-17	0.189638	346	0.21	1.35073e-12
Homer1	4.21025e-17	0.170912	201	102	1.35928e-12
Ptpn2	4.21284e-17	0.147018	162	76	1.36012e-12
Hipk1	4.3603e-17	0.18804	0.29	169	1.40772e-12
Pcgf3	4.47326e-17	0.114744	136	58	1.44419e-12
Sertad2	4.52272e-17	0.211213	246	136	1.46016e-12
Rb1cc1	4.95895e-17	0.218799	518	353	1.601e-12
Ctsf	5.00926e-17	-0.362705	119	0.21	1.61724e-12
Cttn	5.20917e-17	0.186915	196	101	1.68178e-12
Hdac8	5.33073e-17	0.231318	307	186	1.72103e-12
Col4a3bp	5.47025e-17	0.183492	371	229	1.76607e-12
Btbd7	5.64726e-17	0.233693	369	229	1.82322e-12
Wrn	5.83955e-17	0.17589	297	173	1.8853e-12
Tcf4	5.9434e-17	0.242305	941	847	1.91883e-12
Ilvbl	6.01969e-17	-0.407703	166	256	1.94346e-12
Zup1	6.22433e-17	0.163464	211	111	2.00952e-12
Ccnl1	6.34716e-17	0.310183	332	206	2.04918e-12
Dscaml1	6.35034e-17	0.362357	742	649	2.05021e-12
Sh3kbp1	6.50462e-17	0.276216	513	357	2.10002e-12
Qk	6.5999e-17	-0.164666	992	995	2.13078e-12
Mitf	6.60513e-17	0.258467	0.34	212	2.13247e-12
Ikbkg	6.78606e-17	0.13149	101	37	2.19088e-12
Matn4	6.8753e-17	-0.443892	163	255	2.21969e-12
Nek7	6.89133e-17	0.231927	371	234	2.22487e-12
Sra1	6.95754e-17	0.172662	351	214	2.24624e-12
Tgfa	7.25993e-17	0.347689	303	186	2.34387e-12
Mrtfa	7.26971e-17	0.121741	157	73	2.34703e-12
Enox2	7.34757e-17	0.200219	287	168	2.37216e-12
Ankhd1	7.42504e-17	0.205724	581	399	2.39718e-12
St3gal5	7.50374e-17	0.166177	0.21	109	2.42258e-12
Myo18a	7.54813e-17	0.278493	707	554	2.43691e-12
Hnrnph1	7.83253e-17	0.334115	599	429	2.52873e-12
Nap1l5	7.87502e-17	0.312143	587	433	2.54245e-12
Pdia4	7.98271e-17	0.212175	479	321	2.57722e-12
Cwf19l2	8.40162e-17	0.221148	352	219	2.71246e-12
Stk19	8.50117e-17	0.163693	198	102	2.7446e-12
Prpf38a	8.58179e-17	0.135443	169	81	2.77063e-12
Atp2c1	9.56668e-17	-0.406965	517	557	3.0886e-12
Rhob	9.84782e-17	-0.349135	688	709	3.17937e-12
Mtmr3	9.98326e-17	0.209142	424	275	3.22309e-12
Rundc3a	1.00323e-16	0.14365	188	93	3.23894e-12
Psmg4	1.06069e-16	0.190048	238	132	3.42443e-12
Zfp160	1.06619e-16	0.149276	196	101	3.44219e-12
Prpf4b	1.06971e-16	-0.3922	573	597	3.45356e-12
Mlec	1.09289e-16	0.114207	183	0.09	3.52838e-12
Coa3	1.14743e-16	0.155248	357	217	3.70448e-12
Pan3	1.17274e-16	0.188743	506	336	3.78618e-12
Atox1	1.18119e-16	0.212671	424	276	3.81346e-12
Srgap3	1.19677e-16	0.219469	267	155	3.86377e-12
Riok3	1.22367e-16	0.200815	344	207	3.95062e-12
Ndufs6	1.2584e-16	0.158647	459	294	4.06273e-12
Pcca	1.33223e-16	0.154571	0.35	215	4.30111e-12
Sec22b	1.33625e-16	0.193174	0.18	0.09	4.31409e-12
Mien1	1.50634e-16	0.203697	367	0.23	4.86321e-12
Gdi2	1.52872e-16	0.18783	438	283	4.93549e-12
Abl2	1.53814e-16	0.219922	197	104	4.9659e-12
Sppl3	1.55265e-16	0.166799	346	208	5.01274e-12
Rps15	1.58947e-16	-0.200363	918	909	5.1316e-12
Ppp1r15b	1.6033e-16	0.183296	281	162	5.17625e-12
Rexo2	1.64152e-16	0.180856	414	267	5.29965e-12
Vcp	1.65348e-16	0.247755	716	563	5.33825e-12
Gm26917	1.6693e-16	0.57351	423	278	5.38934e-12
Mrps6	1.68467e-16	0.273453	327	203	5.43897e-12
Sh3d19	1.71087e-16	0.209178	646	473	5.52353e-12
Cd151	1.72783e-16	0.147614	0.1	38	5.5783e-12
Sec24c	1.85738e-16	0.15784	164	79	5.99654e-12
Rbx1	1.8648e-16	0.221735	639	0.46	6.02052e-12
Cadm1	1.87809e-16	0.586279	727	598	6.0634e-12
Ccdc47	1.95225e-16	-0.350253	592	618	6.30284e-12
Peli2	1.9732e-16	0.148499	211	111	6.37047e-12
Coro1c	2.02644e-16	0.253987	389	249	6.54237e-12
Fam76a	2.10394e-16	0.145397	247	136	6.79256e-12
Ctnnd1	2.24394e-16	0.158621	372	228	7.24455e-12
Pias1	2.29759e-16	0.202861	436	283	7.41777e-12
Ttc3	2.35775e-16	-0.411713	297	385	7.612e-12
Mroh1	2.3688e-16	0.130465	116	47	7.64767e-12
Cab39	2.44173e-16	0.18338	318	0.19	7.88312e-12
Glrb	2.52531e-16	-0.413038	373	452	8.15295e-12
Psma1	2.65172e-16	0.212523	367	226	8.56108e-12
Card19	2.76336e-16	0.243209	324	202	8.9215e-12
Depdc5	2.84096e-16	0.161329	324	197	9.17204e-12
Nrf1	2.8971e-16	0.199143	242	136	9.35329e-12
Nlk	2.89938e-16	0.14781	468	307	9.36066e-12
Usp6nl	2.91525e-16	0.249416	331	205	9.41188e-12
Ccz1	2.92012e-16	0.27112	309	187	9.42762e-12
Csmd3	2.93915e-16	-0.228044	841	887	9.48905e-12
Camsap2	3.05328e-16	0.209542	295	176	9.85751e-12
Setbp1	3.13438e-16	0.207171	244	0.14	1.01193e-11
Srek1	3.15066e-16	0.206046	0.53	359	1.01719e-11
Eny2	3.23125e-16	0.149977	307	181	1.04321e-11
Txndc11	3.26028e-16	0.133848	0.19	97	1.05258e-11
Usp32	3.43946e-16	0.214504	489	331	1.11043e-11
Armh3	3.49589e-16	0.120467	252	139	1.12865e-11
Lclat1	3.53667e-16	0.129635	115	48	1.14181e-11
Rps6kb1	3.54537e-16	0.15605	423	269	1.14462e-11
Lrrfip2	3.59545e-16	0.151888	286	168	1.16079e-11
Psat1	3.62507e-16	-0.307173	676	707	1.17035e-11
Sparcl1	3.67216e-16	-0.360074	55	131	1.18556e-11
Ggnbp2	3.7117e-16	0.169838	431	0.28	1.19832e-11
Chm	3.7795e-16	0.146192	391	244	1.22021e-11
Shisa4	3.84054e-16	-0.354916	611	642	1.23992e-11
Sptlc2	4.21321e-16	0.18896	416	268	1.36024e-11
Map6d1	4.30217e-16	-0.405155	185	273	1.38895e-11
Fbxo11	4.42311e-16	0.196298	402	257	1.428e-11
Nsrp1	4.45781e-16	0.16073	243	136	1.43921e-11
Tmem33	4.5776e-16	-0.375779	504	546	1.47788e-11
Clasp1	4.73824e-16	0.134076	0.23	125	1.52974e-11
Tmem135	4.76283e-16	0.188879	376	238	1.53768e-11
Msmo1	5.03936e-16	-0.332365	683	718	1.62696e-11
Reps2	5.18841e-16	0.317992	0.26	155	1.67508e-11
Jakmip3	5.20689e-16	0.205388	412	267	1.68105e-11
Xkr6	5.28955e-16	0.160396	221	119	1.70773e-11
Slc30a7	5.34208e-16	0.162088	177	89	1.72469e-11
Stam	5.35361e-16	0.226315	319	194	1.72841e-11
Ago2	5.66993e-16	0.163462	193	0.1	1.83054e-11
Yipf1	5.93267e-16	0.179165	342	212	1.91536e-11
Rpl7l1	6.13882e-16	0.15108	192	99	1.98192e-11
Pqlc2	6.20022e-16	0.121885	111	44	2.00174e-11
Zfp292	6.31166e-16	0.288579	414	271	2.03772e-11
Gm13483	6.42964e-16	0.168253	151	72	2.07581e-11
Cnot2	6.60435e-16	0.209832	425	275	2.13222e-11
Gabarapl1	6.83051e-16	0.197928	283	167	2.20523e-11
Gm16286	7.22646e-16	0.178079	281	163	2.33306e-11
Rad54l2	7.97892e-16	0.140779	164	79	2.57599e-11
Lzts2	8.13566e-16	0.18602	516	354	2.6266e-11
Abce1	8.26475e-16	0.232335	262	152	2.66828e-11
Gphn	8.4703e-16	0.237078	909	812	2.73464e-11
Cltb	8.71596e-16	0.164993	369	229	2.81395e-11
Ranbp9	9.2504e-16	0.19638	406	0.26	2.98649e-11
Pml	9.32169e-16	0.112734	0.1	38	3.00951e-11
Ran	9.61649e-16	0.250535	483	334	3.10468e-11
Kpna4	9.91143e-16	0.199858	431	284	3.1999e-11
Kbtbd2	1.00942e-15	0.151992	144	66	3.25891e-11
Calm2	1.02749e-15	-0.321342	683	685	3.31727e-11
Fbxw11	1.029e-15	0.163553	272	158	3.32213e-11
Mnat1	1.09122e-15	0.167948	295	176	3.52302e-11
Ift57	1.10092e-15	0.148002	159	77	3.55431e-11
Pigt	1.1348e-15	0.133631	245	137	3.66371e-11
Mospd2	1.13877e-15	0.121274	256	144	3.67651e-11
Ube2a	1.18001e-15	0.125843	204	107	3.80966e-11
Zc3h15	1.20133e-15	0.17074	361	225	3.8785e-11
Dmtf1	1.2152e-15	0.211696	271	0.16	3.92327e-11
Ilrun	1.28281e-15	0.154531	212	114	4.14154e-11
Cul2	1.37938e-15	0.149981	0.23	128	4.45334e-11
Flot2	1.41476e-15	0.125658	121	52	4.56755e-11
Eif2s1	1.46332e-15	0.192844	247	139	4.72434e-11
Ap1g1	1.48729e-15	0.163714	361	224	4.8017e-11
G3bp2	1.49529e-15	0.17589	386	245	4.82753e-11
Hnrnpf	1.53792e-15	0.19997	434	284	4.96516e-11
Ppp3cb	1.6217e-15	0.156474	288	171	5.23566e-11
Pim3	1.686e-15	0.251235	577	0.42	5.44326e-11
Psmb5	1.69409e-15	0.1971	654	467	5.46938e-11
Tdrd3	1.82311e-15	0.154748	264	153	5.88589e-11
Chsy3	1.87688e-15	0.36445	216	122	6.05951e-11
Ift80	1.91292e-15	0.134812	164	0.08	6.17585e-11
Synj2bp	1.92181e-15	0.124643	215	116	6.20457e-11
Eif3k	1.953e-15	0.202831	612	435	6.30527e-11
AU040320	2.01607e-15	0.138796	333	203	6.50887e-11
Prelid1	2.1737e-15	0.137963	249	0.14	7.0178e-11
Tbk1	2.18541e-15	0.175853	279	165	7.0556e-11
Rapgef6	2.27186e-15	0.199874	435	0.29	7.3347e-11
Tank	2.34471e-15	0.176232	264	154	7.5699e-11
Lgals8	2.4301e-15	0.158238	245	139	7.84558e-11
Mpp5	2.48376e-15	0.205872	586	426	8.01882e-11
Cpne3	2.50058e-15	0.123504	178	0.09	8.07314e-11
Dcaf10	2.50166e-15	0.165576	157	77	8.07661e-11
Atp5l	2.5451e-15	0.231568	687	532	8.21684e-11
Prkcb	2.56838e-15	0.162705	354	0.22	8.29201e-11
Rxylt1	2.651e-15	-0.418607	276	352	8.55876e-11
Aff1	2.7683e-15	0.155934	162	0.08	8.93745e-11
Per1	2.78387e-15	0.211525	0.2	107	8.98772e-11
Pds5a	2.79603e-15	0.162712	402	263	9.02697e-11
Dnajc10	2.82368e-15	0.132854	288	169	9.11625e-11
Atp11c	2.8466e-15	0.183659	247	143	9.19025e-11
Zfp532	2.94868e-15	0.176744	515	353	9.5198e-11
Ccdc88a	3.12621e-15	0.24179	837	727	1.0093e-10
Tshz1	3.15268e-15	0.161244	254	147	1.01784e-10
Arfgef1	3.20247e-15	0.169389	463	305	1.03392e-10
Ankub1	3.22715e-15	-0.461355	232	319	1.04189e-10
Ints9	3.22929e-15	0.128099	0.17	85	1.04258e-10
Mettl7a1	3.39345e-15	-0.392807	241	326	1.09558e-10
Cyb5r4	3.40615e-15	0.146711	173	88	1.09967e-10
Tob1	3.50412e-15	-0.404354	265	345	1.1313e-10
Serbp1	3.64303e-15	0.251672	676	507	1.17615e-10
Usf1	3.64589e-15	0.136222	162	0.08	1.17708e-10
Slx4ip	3.66177e-15	0.118407	184	95	1.1822e-10
Npas3	3.81007e-15	-0.34486	672	0.73	1.23008e-10
Ppp6r1	3.92472e-15	0.110528	148	0.07	1.2671e-10
Trappc8	4.05448e-15	0.162408	382	242	1.30899e-10
Ppp1r12b	4.20031e-15	0.147895	301	183	1.35607e-10
Med1	4.21913e-15	0.155337	257	147	1.36215e-10
Ppfia1	4.75272e-15	0.170118	0.19	101	1.53442e-10
Ppp1r14a	5.07372e-15	-0.244083	841	907	1.63805e-10
Mosmo	5.29386e-15	0.148459	208	113	1.70912e-10
Uimc1	5.59049e-15	0.175022	275	164	1.80489e-10
Mvk	5.98519e-15	0.154323	201	108	1.93232e-10
Scand1	5.99471e-15	0.197599	531	361	1.93539e-10
Ppme1	6.31294e-15	0.130609	244	139	2.03813e-10
Fbxo2	6.44996e-15	0.180204	365	233	2.08237e-10
Arfgap3	6.62594e-15	0.109658	201	107	2.13919e-10
Slco3a1	6.63464e-15	0.208577	717	549	2.14199e-10
Crkl	7.18956e-15	0.146042	155	76	2.32115e-10
Ythdf2	7.72957e-15	0.194566	182	95	2.49549e-10
Ppp1cb	7.94479e-15	0.222819	438	291	2.56497e-10
Prdx1	8.25489e-15	-0.318289	815	812	2.66509e-10
P4ha1	8.42908e-15	-0.451062	243	322	2.72133e-10
Atp6v0e	8.49715e-15	0.168475	414	271	2.74331e-10
Dda1	8.55855e-15	0.131356	204	0.11	2.76313e-10
Ppp4r2	8.95113e-15	0.159865	302	182	2.88987e-10
Bdp1	9.17555e-15	0.193349	295	179	2.96233e-10
Psmc5	9.24373e-15	0.211592	474	327	2.98434e-10
Coq7	9.62867e-15	0.149578	216	0.12	3.10862e-10
Atp1a1	9.74301e-15	-0.29397	718	732	3.14553e-10
Rab3ip	9.83956e-15	0.129347	134	62	3.1767e-10
Abhd2	1.05337e-14	0.111795	205	0.11	3.4008e-10
Tor1aip2	1.08462e-14	0.204941	318	197	3.5017e-10
Arpc5	1.09905e-14	0.173767	401	258	3.54828e-10
Asxl3	1.1342e-14	0.207728	349	224	3.66176e-10
Creb1	1.13907e-14	0.189995	352	223	3.6775e-10
Rab39b	1.16295e-14	0.143485	144	69	3.7546e-10
Fen1	1.18819e-14	0.11978	112	48	3.83606e-10
Azin1	1.19244e-14	0.167783	258	151	3.84978e-10
Napb	1.20215e-14	0.148233	134	62	3.88115e-10
Wdr83os	1.21249e-14	0.149788	313	191	3.91453e-10
Tesk2	1.3466e-14	0.150284	271	163	4.34751e-10
Tent2	1.3489e-14	0.146059	338	209	4.35493e-10
Rims2	1.39487e-14	0.219911	159	81	4.50335e-10
Osbpl8	1.40117e-14	0.103985	292	175	4.52368e-10
Gatad2a	1.41378e-14	0.135665	207	113	4.56439e-10
Adgrl3	1.44192e-14	0.467266	614	495	4.65523e-10
Tulp4	1.45286e-14	0.230047	917	842	4.69055e-10
Ubap2	1.4559e-14	0.106902	196	105	4.70038e-10
Coq3	1.47784e-14	0.118845	112	48	4.77119e-10
Cdc42ep2	1.51087e-14	-0.384437	363	431	4.87786e-10
Resf1	1.54809e-14	0.138874	196	106	4.99802e-10
Il6st	1.55208e-14	0.144046	352	219	5.0109e-10
Fam104a	1.58328e-14	0.14401	193	104	5.11162e-10
Laptm4b	1.61657e-14	-0.396289	0.31	0.38	5.21911e-10
Farp1	1.65773e-14	0.184748	232	134	5.35198e-10
Lsm6	1.67796e-14	0.113864	247	141	5.41729e-10
Gigyf2	1.76859e-14	0.193646	494	342	5.70989e-10
Elmo2	1.77297e-14	0.121002	147	71	5.72404e-10
Slc8a3	1.78889e-14	0.222563	199	112	5.77543e-10
Arpc2	1.83223e-14	0.175088	369	236	5.91537e-10
Sept8	1.84708e-14	-0.340634	573	599	5.96331e-10
Ak6	1.86034e-14	0.105636	104	43	6.00612e-10
Ppp1r12a	1.90914e-14	0.214155	641	0.47	6.16365e-10
Rtl8a	1.96193e-14	-0.378929	266	342	6.33408e-10
Sypl	1.97506e-14	-0.385419	539	569	6.37648e-10
Dnm1l	2.01935e-14	0.160016	359	0.23	6.51946e-10
Trappc9	2.09538e-14	0.137597	305	187	6.76493e-10
Memo1	2.10192e-14	0.160304	282	0.17	6.78606e-10
Ube2v1	2.15402e-14	0.143352	167	85	6.95427e-10
R3hcc1l	2.20189e-14	0.125277	252	147	7.1088e-10
Ndufa12	2.24477e-14	0.165363	462	305	7.24723e-10
1810013L24Rik	2.3892e-14	0.218057	317	197	7.71354e-10
Pcnp	2.40229e-14	0.175185	0.44	292	7.75579e-10
Babam2	2.40651e-14	0.195833	484	0.33	7.76942e-10
Dync1i1	2.42856e-14	0.177507	315	0.2	7.84062e-10
Washc4	2.47645e-14	0.181623	461	312	7.99521e-10
Heatr1	2.49582e-14	0.148474	121	54	8.05774e-10
Usp7	2.52158e-14	0.160283	311	191	8.14092e-10
Elk4	2.6461e-14	0.14265	155	78	8.54294e-10
Purg	2.70121e-14	0.190121	251	147	8.72086e-10
Ago3	2.81624e-14	0.169262	561	391	9.09223e-10
Dek	2.82576e-14	0.171498	0.4	262	9.12298e-10
Gstm7	2.83166e-14	-0.421784	365	426	9.142e-10
Zkscan3	3.00992e-14	0.10979	294	176	9.71753e-10
Lmtk2	3.04484e-14	0.21365	171	0.09	9.83027e-10
Max	3.13396e-14	0.138531	184	97	1.0118e-09
AA465934	3.20472e-14	0.15484	0.27	161	1.03465e-09
Chmp4b	3.28723e-14	0.190442	417	274	1.06128e-09
Rnf4	3.30088e-14	0.143663	153	76	1.06569e-09
Bmpr2	3.31889e-14	0.126926	386	0.25	1.0715e-09
Pdlim2	3.3199e-14	-0.387327	478	536	1.07183e-09
Dop1a	3.46436e-14	0.164037	403	262	1.11847e-09
Crk	3.55623e-14	0.15225	224	127	1.14813e-09
Prdx2	3.56269e-14	0.185286	495	344	1.15022e-09
Lgmn	3.56986e-14	-0.328646	393	452	1.15253e-09
Tmem229a	3.57823e-14	-0.339175	421	482	1.15523e-09
Hint1	3.58205e-14	0.240806	799	675	1.15646e-09
Hpcal1	3.63014e-14	0.152041	144	0.07	1.17199e-09
Atp6v1d	3.66599e-14	0.191524	335	212	1.18357e-09
Vps26a	3.72521e-14	0.178049	228	0.13	1.20268e-09
Rc3h2	3.75494e-14	0.167372	381	249	1.21228e-09
Sumo2	3.79546e-14	0.184664	453	303	1.22537e-09
Dpyd	3.79883e-14	0.283157	398	278	1.22645e-09
Rnf121	3.87512e-14	0.110007	154	77	1.25108e-09
Fasn	3.9215e-14	0.187266	435	295	1.26606e-09
Sf3b3	3.97087e-14	0.174878	276	167	1.282e-09
Nalcn	4.0069e-14	0.199536	174	92	1.29363e-09
Smad1	4.12233e-14	0.156566	141	69	1.33089e-09
Gosr1	4.23235e-14	0.170463	289	175	1.36642e-09
Pcdh15	4.25741e-14	0.314596	412	287	1.3745e-09
Btaf1	4.31009e-14	0.226243	431	289	1.39151e-09
Tubb5	4.33879e-14	0.185045	341	217	1.40078e-09
Ezh2	4.39103e-14	0.174797	226	0.13	1.41765e-09
Taok1	4.41321e-14	0.157265	528	369	1.4248e-09
Ube2r2	4.52661e-14	0.129937	282	171	1.46142e-09
Tgfbr3	4.55075e-14	0.153418	107	45	1.46921e-09
Cnot6	4.77605e-14	0.152828	228	0.13	1.54195e-09
Ppp2r2a	4.79099e-14	0.218357	755	597	1.54677e-09
Vps50	4.86677e-14	0.199734	294	184	1.57124e-09
Tcea1	5.08951e-14	0.142638	429	279	1.64315e-09
Ubqln1	5.12661e-14	0.16567	315	196	1.65513e-09
Rala	5.58693e-14	0.121316	327	202	1.80374e-09
Pdpk1	5.74561e-14	0.146969	247	145	1.85497e-09
Casp8ap2	5.77243e-14	0.116528	196	106	1.86363e-09
Lars2	5.78376e-14	0.254805	705	562	1.86729e-09
Rab7	6.13482e-14	0.186825	468	317	1.98063e-09
Zfc3h1	6.2906e-14	0.171963	372	0.24	2.03092e-09
Macrod1	6.35717e-14	-0.312268	82	157	2.05241e-09
Arl8a	6.61552e-14	0.201602	499	342	2.13582e-09
Timm17a	6.69128e-14	0.138841	372	238	2.16028e-09
Med12l	6.87233e-14	0.117615	145	71	2.21873e-09
Myrf	7.03842e-14	0.210476	774	629	2.27235e-09
Dhx15	7.07071e-14	0.244	429	292	2.28278e-09
Rsf1	7.12725e-14	0.202974	519	367	2.30103e-09
Ptprm	7.16398e-14	0.394677	207	121	2.31289e-09
Magi1	7.29253e-14	-0.324341	615	654	2.35439e-09
Atg5	7.41132e-14	0.130875	153	77	2.39274e-09
Rps27l	7.57917e-14	0.243965	379	248	2.44693e-09
Ppp2r5a	8.10481e-14	0.152058	0.39	252	2.61664e-09
Cuedc1	8.13246e-14	0.126847	367	233	2.62557e-09
Cope	8.31177e-14	0.194236	569	406	2.68345e-09
Gpatch2	8.32294e-14	0.13813	264	158	2.68706e-09
Csad	8.65497e-14	0.150753	153	78	2.79426e-09
Vrk3	8.94629e-14	0.102307	175	91	2.88831e-09
Stx8	9.01312e-14	0.156765	337	216	2.90989e-09
Mtmr4	9.1469e-14	0.16671	179	96	2.95308e-09
Fbxo44	9.27972e-14	0.108203	212	118	2.99596e-09
Arhgap17	9.48257e-14	0.129653	246	144	3.06145e-09
Uck2	9.61671e-14	0.11154	0.11	48	3.10475e-09
Gatad2b	9.72536e-14	0.153138	488	336	3.13983e-09
Arl8b	9.88998e-14	0.16178	0.44	292	3.19298e-09
Trp53inp2	1.02309e-13	0.105236	124	57	3.30305e-09
Ralgapb	1.02638e-13	0.108671	345	219	3.31367e-09
Hist1h2bc	1.03434e-13	0.279461	0.69	554	3.33936e-09
Pdzrn4	1.04601e-13	0.370473	181	102	3.37704e-09
Myl6	1.05545e-13	0.25049	751	614	3.40752e-09
Ankrd11	1.08109e-13	0.170274	544	381	3.4903e-09
Fkbp2	1.10224e-13	0.166236	438	297	3.55859e-09
Gdpd1	1.13204e-13	-0.387987	168	249	3.65479e-09
Kdm5c	1.14465e-13	0.132165	313	195	3.6955e-09
Ncdn	1.14602e-13	0.137228	196	107	3.69992e-09
Lsm4	1.23241e-13	0.142854	303	185	3.97883e-09
Ythdf3	1.24193e-13	0.280409	472	327	4.00956e-09
Atf1	1.26016e-13	0.142345	153	78	4.06841e-09
Zwint	1.42485e-13	0.1619	237	138	4.60013e-09
Capns1	1.4989e-13	0.161623	431	292	4.8392e-09
Elob	1.55006e-13	0.229821	767	614	5.00438e-09
Ndufb9	1.56839e-13	-0.304957	611	627	5.06354e-09
Pcyox1l	1.57013e-13	0.119549	0.21	117	5.06917e-09
Zdhhc5	1.61093e-13	0.114535	0.12	55	5.20089e-09
Zfp346	1.6124e-13	0.162646	153	78	5.20562e-09
Sipa1l3	1.63003e-13	0.159105	209	119	5.26256e-09
Set	1.65609e-13	0.184652	441	301	5.34668e-09
Tmem132b	1.67489e-13	-0.325506	199	286	5.40738e-09
Umad1	1.69481e-13	0.17304	357	234	5.4717e-09
Rnf114	1.70124e-13	0.132942	181	97	5.49246e-09
Itpa	1.72323e-13	0.137731	163	85	5.56346e-09
Nars	1.7359e-13	0.166792	394	259	5.60434e-09
Ndufs7	1.73932e-13	-0.34395	657	657	5.61541e-09
Prxl2b	1.74034e-13	0.104363	117	53	5.61869e-09
Rab8a	1.74761e-13	0.101865	168	88	5.64215e-09
Cib1	1.76497e-13	0.11214	153	77	5.6982e-09
Snrpd3	1.7769e-13	0.17825	308	191	5.73673e-09
Srcin1	1.86388e-13	-0.313644	554	0.59	6.01755e-09
Galnt16	1.87341e-13	0.172934	227	134	6.04832e-09
Scrn1	1.88089e-13	0.132437	0.19	105	6.07246e-09
Gabpb2	1.89181e-13	0.10202	199	0.11	6.10772e-09
Ptpra	1.9509e-13	-0.302494	634	655	6.29849e-09
Mrps18c	1.97307e-13	0.126965	283	172	6.37005e-09
Ctps2	2.00261e-13	0.116137	147	73	6.46542e-09
Mob1a	2.00799e-13	0.136066	121	56	6.48281e-09
Ggct	2.13296e-13	0.153788	195	108	6.88625e-09
Ubxn2a	2.13338e-13	0.121664	165	86	6.88762e-09
Cox14	2.16264e-13	0.158876	359	229	6.98208e-09
Skap2	2.16959e-13	0.154241	502	347	7.00451e-09
Brix1	2.1964e-13	0.174321	203	114	7.09108e-09
Herc1	2.19767e-13	0.177155	564	398	7.09519e-09
Smad4	2.2788e-13	0.193552	338	216	7.3571e-09
Stk24	2.34915e-13	0.130916	121	56	7.58424e-09
Specc1	2.40703e-13	-0.350042	499	549	7.7711e-09
Fbl	2.42012e-13	0.13244	149	76	7.81335e-09
Chn2	2.44443e-13	-0.354194	468	518	7.89185e-09
Acaa1a	2.46924e-13	-0.351383	359	418	7.97195e-09
Cldnd1	2.49182e-13	-0.365991	506	537	8.04483e-09
Chmp1a	2.5789e-13	0.106188	121	56	8.32599e-09
Slc38a2	2.60713e-13	-0.191512	971	965	8.41713e-09
Calu	2.67879e-13	0.130788	287	176	8.64847e-09
Ftx	2.70153e-13	0.128422	173	92	8.72191e-09
Llph	2.72893e-13	0.195133	237	141	8.81035e-09
Vegfa	2.79197e-13	-0.337934	64	134	9.01388e-09
Eps15	2.7945e-13	-0.318284	632	636	9.02205e-09
Tasp1	2.81274e-13	0.168869	165	88	9.08095e-09
Prnp	2.85849e-13	-0.280481	771	765	9.22863e-09
Ppp1r2	2.92106e-13	0.200109	272	168	9.43064e-09
Eif2s3x	2.96653e-13	0.121311	247	146	9.57744e-09
Mtmr12	3.03667e-13	0.111804	131	63	9.80388e-09
Ctdspl	3.18959e-13	0.115855	179	97	1.02976e-08
Gapvd1	3.21745e-13	0.137346	465	315	1.03875e-08
Zfp944	3.23914e-13	0.126217	147	75	1.04576e-08
Zmym5	3.25944e-13	0.140146	268	162	1.05231e-08
Ywhae	3.36898e-13	0.209739	846	725	1.08767e-08
Dmxl1	3.36938e-13	0.20395	653	485	1.0878e-08
Eif5b	3.38425e-13	0.179149	504	354	1.09261e-08
Dcun1d3	3.43698e-13	0.114004	102	44	1.10963e-08
Usp38	3.47009e-13	0.107229	155	0.08	1.12032e-08
Mast2	3.5153e-13	0.12538	257	154	1.13491e-08
Gtf3c3	3.64482e-13	0.1361	198	0.11	1.17673e-08
Zcchc14	3.64967e-13	0.119266	184	0.1	1.1783e-08
Reck	3.71766e-13	0.125898	114	52	1.20025e-08
Mapkapk2	3.73689e-13	0.10664	145	72	1.20645e-08
Ubn1	3.74028e-13	0.171198	264	162	1.20755e-08
Lamtor3	3.80896e-13	0.167705	173	94	1.22972e-08
Tent5a	3.83812e-13	0.241846	303	193	1.23914e-08
Nkd1	4.0986e-13	-0.287381	89	162	1.32323e-08
2510009E07Rik	4.1114e-13	0.113826	156	0.08	1.32737e-08
Sp3	4.17896e-13	0.185188	297	184	1.34918e-08
Iqsec1	4.24619e-13	0.209945	576	421	1.37088e-08
Zzef1	4.27921e-13	0.157261	373	245	1.38154e-08
9330111N05Rik	4.46827e-13	-0.495614	0.05	116	1.44258e-08
Afdn	4.52052e-13	0.219692	412	281	1.45945e-08
Naa30	4.57575e-13	0.105641	168	88	1.47728e-08
Amd1	4.63414e-13	0.216043	438	301	1.49613e-08
Psmc1	4.79268e-13	0.145828	498	339	1.54732e-08
Rgmb	4.84535e-13	0.110251	127	61	1.56432e-08
Med15	4.86736e-13	0.127939	205	117	1.57143e-08
Twf1	4.90701e-13	0.151505	338	219	1.58423e-08
Kcnq1ot1	4.92816e-13	0.148396	311	0.2	1.59106e-08
Snhg12	4.97685e-13	0.273821	213	126	1.60678e-08
Sec61a1	5.25277e-13	0.150756	322	203	1.69586e-08
Ccdc167	5.26442e-13	0.13499	183	0.1	1.69962e-08
Api5	5.33735e-13	0.150013	315	199	1.72316e-08
Cars	5.34593e-13	0.109643	0.11	0.05	1.72593e-08
Golga4	5.36852e-13	0.141064	365	238	1.73323e-08
Tpd52	5.49362e-13	0.158063	338	218	1.77361e-08
Tex261	5.55366e-13	0.102061	216	123	1.793e-08
Spen	5.57862e-13	0.182414	315	201	1.80106e-08
Gpx4	5.59813e-13	-0.251574	817	829	1.80736e-08
Slc44a1	5.81698e-13	0.192083	921	907	1.87801e-08
Sar1a	5.81826e-13	0.1407	263	0.16	1.87842e-08
Eif3j1	5.89833e-13	0.179153	451	308	1.90427e-08
Ncoa6	5.92807e-13	0.106394	389	256	1.91388e-08
Dync1h1	6.04495e-13	0.203252	767	633	1.95161e-08
Nol8	6.0587e-13	0.118476	168	89	1.95605e-08
Usp15	6.0926e-13	0.188477	516	359	1.96699e-08
Pgp	6.10491e-13	-0.379548	343	0.4	1.97097e-08
Cep162	6.46891e-13	0.133221	152	78	2.08849e-08
Nrd1	6.47652e-13	0.137424	601	436	2.09094e-08
Tmem178b	6.7104e-13	0.239634	814	0.7	2.16645e-08
Retreg1	6.98564e-13	-0.375355	526	547	2.25531e-08
Mettl1	7.30646e-13	0.103787	0.12	56	2.35889e-08
Vezf1	7.39294e-13	0.200743	347	225	2.38681e-08
Larp7	7.40886e-13	0.113059	138	68	2.39195e-08
Chd7	7.48627e-13	0.179935	598	446	2.41694e-08
Stxbp5	7.52341e-13	0.197211	258	158	2.42893e-08
Nap1l3	7.52516e-13	0.134018	129	63	2.4295e-08
Avl9	7.82637e-13	0.152952	251	151	2.52674e-08
Pik3ip1	7.9074e-13	-0.343286	0.16	239	2.55291e-08
Nudt4	7.99723e-13	0.214599	479	335	2.58191e-08
Gng5	8.0116e-13	0.203163	425	285	2.58655e-08
Gls	8.14031e-13	0.204402	421	284	2.6281e-08
Tubb4a	8.14401e-13	-0.182575	909	0.96	2.62929e-08
Tbl1xr1	8.22025e-13	0.121559	474	321	2.65391e-08
Ubc	8.24511e-13	0.235617	901	0.84	2.66194e-08
Hmgn1	8.72761e-13	0.173012	216	125	2.81771e-08
Huwe1	8.7407e-13	0.189259	702	535	2.82193e-08
Psmb6	8.82148e-13	0.174545	603	433	2.84801e-08
Pcyt2	9.18329e-13	0.186011	569	412	2.96483e-08
Slc25a13	9.2368e-13	0.22339	481	347	2.9821e-08
Tlk2	9.23877e-13	0.142421	331	214	2.98274e-08
Slc24a3	9.2423e-13	-0.349707	95	169	2.98388e-08
Ebp	9.49913e-13	0.168644	479	332	3.06679e-08
Idh2	9.50935e-13	0.186107	142	73	3.07009e-08
Mark2	9.63518e-13	0.141697	331	212	3.11072e-08
Slc25a44	9.67713e-13	0.104825	151	77	3.12426e-08
Atp13a3	9.78239e-13	0.230302	258	161	3.15824e-08
Pnrc2	9.87682e-13	0.169636	158	83	3.18873e-08
Rapgef2	1.01107e-12	0.1536	376	0.25	3.26422e-08
Snapc3	1.06031e-12	0.146641	284	177	3.4232e-08
Zcchc24	1.06504e-12	0.169363	363	243	3.43849e-08
Tango2	1.06866e-12	0.132348	188	106	3.45018e-08
Ddrgk1	1.07989e-12	-0.329049	598	0.61	3.48641e-08
Zfx	1.09589e-12	0.141044	222	131	3.53808e-08
Ndfip1	1.12812e-12	-0.311568	624	631	3.64213e-08
Rictor	1.16044e-12	0.170823	459	315	3.74648e-08
Tmed9	1.17793e-12	0.177526	434	298	3.80296e-08
Coq10b	1.24087e-12	0.137872	112	52	4.00613e-08
Kansl1	1.25953e-12	0.158552	622	461	4.06639e-08
Snrpb2	1.27353e-12	0.141466	246	148	4.11159e-08
Gmfb	1.2929e-12	0.162727	217	128	4.17414e-08
Hist1h4d	1.29637e-12	0.126989	121	58	4.18534e-08
Xrn2	1.31178e-12	0.151057	0.42	281	4.23509e-08
Setd2	1.32967e-12	0.164367	459	312	4.29284e-08
Plekha3	1.38826e-12	0.11524	117	55	4.482e-08
Stk16	1.40287e-12	0.101956	162	85	4.52917e-08
Dicer1	1.40483e-12	0.142562	308	196	4.5355e-08
Polr3e	1.44787e-12	0.190728	429	0.3	4.67444e-08
Pard3	1.50642e-12	0.175663	692	536	4.86349e-08
Git1	1.55243e-12	0.153902	342	221	5.01203e-08
Ttc19	1.58314e-12	0.170728	191	0.11	5.11115e-08
Srsf10	1.6411e-12	0.172363	292	186	5.29829e-08
Caap1	1.66291e-12	0.110271	206	118	5.36869e-08
Stxbp5l	1.67084e-12	0.170759	179	0.1	5.39431e-08
Cnot7	1.74454e-12	0.120792	237	141	5.63226e-08
Gtf2h5	1.75193e-12	0.151176	318	203	5.65611e-08
Appbp2	1.75878e-12	0.163993	517	367	5.67822e-08
Cstf3	1.77415e-12	0.17489	278	175	5.72785e-08
Fnta	1.88865e-12	-0.362809	356	406	6.09751e-08
Dhx9	1.90729e-12	0.168054	395	263	6.15768e-08
Arid1a	1.90971e-12	0.120965	376	246	6.16549e-08
Ddx46	1.94894e-12	0.119431	361	233	6.29214e-08
Bmt2	2.01033e-12	0.125671	251	152	6.49035e-08
Tsc22d1	2.11046e-12	0.156613	106	48	6.81363e-08
Ssr4	2.11272e-12	0.164619	506	354	6.82092e-08
Eif2b2	2.14613e-12	0.109419	188	106	6.92879e-08
Creld2	2.28099e-12	0.160719	224	134	7.36417e-08
Dcun1d1	2.32194e-12	0.127862	233	138	7.4964e-08
Unc50	2.34284e-12	-0.369774	421	456	7.56384e-08
Wbp11	2.34416e-12	0.141224	0.33	212	7.56811e-08
Kpna3	2.35533e-12	0.12132	349	227	7.60419e-08
Cop1	2.36625e-12	0.131675	478	328	7.63943e-08
Prpf31	2.40372e-12	0.101997	143	74	7.76041e-08
Mtmr2	2.54308e-12	-0.2803	503	549	8.21033e-08
Vdac3	2.6616e-12	0.165245	403	275	8.59299e-08
Dnajc6	2.704e-12	-0.374149	275	351	8.72987e-08
Psmb3	2.81339e-12	0.181045	572	411	9.08302e-08
Nup98	2.98252e-12	0.120463	364	0.24	9.62907e-08
Igf2r	2.99046e-12	0.143961	133	67	9.65469e-08
Mrpl57	3.1183e-12	0.117304	243	147	1.00674e-07
Vamp7	3.12218e-12	0.110285	199	113	1.008e-07
Psmd9	3.17075e-12	0.10951	213	124	1.02368e-07
Ccdc186	3.17773e-12	0.128963	293	185	1.02593e-07
Galnt1	3.32523e-12	0.112859	329	212	1.07355e-07
G3bp1	3.33614e-12	0.142013	299	0.19	1.07707e-07
Fbxl17	3.35915e-12	0.169001	477	342	1.0845e-07
Brcc3	3.41006e-12	0.117054	192	109	1.10094e-07
Katna1	3.43281e-12	0.139116	132	67	1.10828e-07
Luc7l2	3.45074e-12	-0.302504	777	758	1.11407e-07
Galk1	3.60186e-12	-0.282773	95	164	1.16286e-07
Kat6b	3.65869e-12	0.156052	234	143	1.18121e-07
Fyttd1	3.6933e-12	0.153606	234	142	1.19238e-07
Crebrf	3.7316e-12	0.217105	477	339	1.20475e-07
Tsnax	3.82707e-12	0.114507	0.17	93	1.23557e-07
Prr5l	3.84089e-12	0.264732	873	868	1.24003e-07
Dip2b	4.09101e-12	-0.236406	792	787	1.32078e-07
Nt5c	4.17753e-12	0.102261	169	92	1.34872e-07
Golph3l	4.25073e-12	0.128772	168	93	1.37235e-07
Polk	4.266e-12	0.135726	141	74	1.37728e-07
Gabrr2	4.28362e-12	-0.236489	44	105	1.38297e-07
Dcaf13	4.39956e-12	0.109769	154	82	1.4204e-07
Yars	4.41858e-12	0.186003	219	133	1.42654e-07
Zbtb18	4.43857e-12	0.121584	112	53	1.43299e-07
Twsg1	4.47567e-12	0.110711	111	52	1.44497e-07
Tceal8	4.62349e-12	0.123434	138	71	1.49269e-07
Ccser2	4.69918e-12	0.153895	271	168	1.51713e-07
Dennd4c	4.71827e-12	0.124622	228	136	1.52329e-07
Apln	4.75723e-12	0.121645	149	79	1.53587e-07
Macf1	4.81084e-12	-0.303017	565	592	1.55318e-07
Tox4	4.81954e-12	0.104071	0.19	107	1.55599e-07
Bach1	4.94742e-12	0.198787	153	83	1.59727e-07
Cox20	4.9524e-12	0.158242	227	135	1.59888e-07
Fam133b	5.01081e-12	0.117117	245	149	1.61774e-07
Eif4b	5.05191e-12	0.139603	256	157	1.63101e-07
Smap1	5.18739e-12	0.122852	359	237	1.67475e-07
Lims1	5.22565e-12	0.147764	356	0.24	1.6871e-07
Igsf11	5.26209e-12	-0.346104	539	559	1.69887e-07
Anp32a	5.34203e-12	0.122361	274	0.17	1.72467e-07
Paf1	5.40545e-12	0.109695	0.2	116	1.74515e-07
Tmem126a	5.41334e-12	0.10431	274	169	1.7477e-07
Pcnx	5.46728e-12	0.19861	251	157	1.76511e-07
Vamp5	5.53618e-12	0.170309	163	0.09	1.78736e-07
Phtf1	5.5476e-12	0.10972	151	0.08	1.79104e-07
Rab12	5.58213e-12	0.128441	211	124	1.80219e-07
1110038F14Rik	5.60448e-12	0.110412	228	135	1.8094e-07
Slc35a2	5.849e-12	-0.363513	295	355	1.88835e-07
Mtln	6.14562e-12	0.113978	248	0.15	1.98411e-07
Fam120a	6.15819e-12	0.186241	354	236	1.98817e-07
Cdkal1	6.45395e-12	0.148652	426	296	2.08366e-07
Pdcd10	6.48766e-12	0.145061	382	256	2.09454e-07
Ccnt2	6.89062e-12	0.206735	0.38	259	2.22464e-07
Cdk12	6.96614e-12	0.121496	435	294	2.24902e-07
Phc3	7.11113e-12	0.152828	431	297	2.29583e-07
Vwa1	7.26289e-12	0.111903	107	0.05	2.34482e-07
Eef1a1	7.40026e-12	-0.14027	971	965	2.38917e-07
Manbal	7.45865e-12	0.10591	205	119	2.40802e-07
Derl1	7.48715e-12	0.146772	402	274	2.41723e-07
Trip11	7.56365e-12	0.148506	485	347	2.44193e-07
Lamtor4	7.73824e-12	0.123492	329	213	2.49829e-07
Ctif	7.7618e-12	0.120286	264	164	2.5059e-07
Itsn1	7.86931e-12	0.127345	162	88	2.54061e-07
Ssbp2	8.02982e-12	0.221834	316	211	2.59243e-07
1110004F10Rik	8.44559e-12	0.153725	366	242	2.72666e-07
Bcas3	8.4496e-12	0.142858	603	452	2.72795e-07
Abcf1	8.46084e-12	0.139441	461	318	2.73158e-07
Upf2	8.47672e-12	0.13343	336	221	2.73671e-07
Senp5	9.22888e-12	0.118574	265	166	2.97954e-07
Phf8	9.37512e-12	0.121678	243	149	3.02676e-07
Atp6v1b2	9.45748e-12	0.392027	315	208	3.05335e-07
Tbc1d20	9.54157e-12	0.124773	0.12	59	3.0805e-07
Rheb	9.55641e-12	0.155045	287	184	3.08529e-07
Phyh	1.0332e-11	0.105416	194	112	3.33569e-07
Lamtor5	1.08209e-11	0.137641	258	161	3.49354e-07
Dennd5a	1.08281e-11	-0.347905	508	0.53	3.49585e-07
Tma16	1.08401e-11	0.185161	143	77	3.49971e-07
Gpbp1	1.1147e-11	0.166703	377	255	3.5988e-07
D5Ertd579e	1.125e-11	0.117028	328	213	3.63207e-07
Ddr1	1.18856e-11	-0.271811	723	725	3.83727e-07
Abtb2	1.21448e-11	0.163695	245	154	3.92096e-07
Tasor2	1.24174e-11	0.129534	269	169	4.00896e-07
Mef2d	1.24523e-11	0.166502	211	127	4.02022e-07
Cand1	1.25521e-11	0.128093	219	129	4.05245e-07
Ankrd46	1.26294e-11	0.135559	215	129	4.07741e-07
Osbp	1.26531e-11	0.108566	312	199	4.08505e-07
Prrc2a	1.27497e-11	0.111585	261	161	4.11622e-07
Echs1	1.2796e-11	-0.327741	278	343	4.1312e-07
Larp6	1.30453e-11	-0.365191	313	372	4.21168e-07
Snx13	1.34102e-11	0.14727	0.34	225	4.32947e-07
Utp3	1.35487e-11	0.113359	155	84	4.3742e-07
Fam117b	1.36316e-11	0.135219	258	163	4.40095e-07
Crnkl1	1.38755e-11	0.102929	206	121	4.47969e-07
Aven	1.39779e-11	0.120377	137	72	4.51275e-07
Phrf1	1.40887e-11	0.115144	192	111	4.54854e-07
E130308A19Rik	1.41329e-11	0.181628	508	0.37	4.5628e-07
[truncated: 1,420 more rows]

## Sheet: Falcao_fc>0-padj<0.05_ORA-GOBP
	p_value	term_size	query_size	intersection_size	precision	recall	term_id	source	term_name	effective_domain_size	source_order	intersection
1	3.06607e-39	3494	539	212	0.393321	0.0606754	GO:0006950	GO:BP	response to stress	22758	2880	Traf5,Fcer1g,Usf1,Casq1,Eprs,Notch1,Gsn,Dnajc10,Rbl1,Vim,Lcn2,Nmi,Ifih1,Serping1,Cat,B2m,Cst3,Trib3,Samhd1,Src,Znfx1,Cebpb,Zbp1,Csf1,Camk2d,Lmna,Pbxip1,Adar,S100a10,Psmb4,Rhoc,Mov10,Chil3,Gclm,Gbp5,Gbp3,Gbp7,Gbp2,Ddx58,Abca1,Ptprf,Txn1,Akna,Plin2,Jun,Rnf19b,Laptm5,C1qa,Isg15,Cd36,Rell1,Abcb1b,Fosl2,Cxcl10,Cxcl9,Hpse,Spp1,Gbp10,Gbp6,Oasl2,Oasl1,Oas2,Oas1c,Oas1g,Oas1a,Alox5ap,Cadps2,Adipor2,Pdk4,Zc…
2	3.14987e-38	1508	539	133	0.246753	0.0881963	GO:0006952	GO:BP	defense response	22758	2881	Fcer1g,Eprs,Notch1,Gsn,Vim,Lcn2,Nmi,Ifih1,Serping1,B2m,Samhd1,Src,Znfx1,Cebpb,Zbp1,Pbxip1,Adar,Psmb4,Mov10,Chil3,Gbp5,Gbp3,Gbp7,Gbp2,Ddx58,Akna,Jun,Rnf19b,Laptm5,C1qa,Isg15,Cd36,Cxcl10,Cxcl9,Hpse,Gbp10,Gbp6,Oasl2,Oasl1,Oas2,Oas1c,Oas1g,Oas1a,Alox5ap,Zc3hav1,Nod1,Usp18,A2m,Tnfrsf1a,Bcl3,Pld3,Tyrobp,Cd37,Trim12a,Hpx,Irf7,Nlrc5,Tlr3,Il12rb1,Bst2,Hmox1,Tradd,Mlkl,Kars,Irf8,Cx3cr1,Pml,Trf,Gpx1,Trex1,C…
3	8.20432e-30	1020	539	98	0.181818	0.0960784	GO:0034097	GO:BP	response to cytokine	22758	9659	Traf5,Fcer1g,Eprs,Notch1,Gsn,Ccdc3,Vim,Ifih1,Fkbp1a,Samhd1,Src,Cebpb,Zbp1,Csf1,Adar,Gclm,Gbp5,Gbp3,Gbp7,Gbp2,Ddx58,Ptprf,Laptm5,Ldlrap1,Isg15,Cxcl10,Cxcl9,Spp1,Gbp10,Gbp6,Oasl2,Oasl1,Oas2,Oas1c,Oas1g,Oas1a,Adipor2,Snx10,Usp18,Tnfrsf1a,Actn4,Hpx,Irf7,Nlrc5,Adam9,Il12rb1,Bst2,Tradd,Nol3,Irf8,Keap1,Cx3cr1,Pml,Trex1,Myd88,Timp1,Sbno2,Cd24a,Gfpt2,Stat3,Irgm1,Gm12185,Ifi47,Irf1,Irgm2,Igtp,Xaf1,Myo1c,Cc…
4	1.28312e-29	2651	539	165	0.306122	0.0622407	GO:0002376	GO:BP	immune system process	22758	1027	Smap1,Fcer1g,Eprs,Notch1,Gsn,Vim,Lcn2,Nmi,Ifih1,Serping1,B2m,Sppl2a,Fkbp1a,Samhd1,Src,Znfx1,Cebpb,Zbp1,Csf1,Adar,Psmb4,Gbp5,Gbp3,Gbp7,Gbp2,Ifi44,Ddx58,Rab3b,Jun,Rnf19b,Laptm5,C1qa,C1qc,C1qb,Nbl1,Isg15,Cd36,Wdr1,Cxcl10,Cxcl9,Spp1,Gbp10,Gbp6,Oasl1,Oas2,Oas1c,Oas1g,Oas1a,Zc3hav1,Tmem176a,Gpnmb,Snx10,Nod1,Herc6,Usp18,A2m,Tapbpl,Ltbr,Cd9,Bcl3,Tyrobp,Cd37,Il18bp,Trim12a,Hpx,Irf7,Cd151,Nlrc5,Adam9,Tlr3,…
5	7.7192e-29	2663	539	164	0.304267	0.0615847	GO:0009605	GO:BP	response to external stimulus	22758	3973	Fcer1g,Usf1,Eprs,Notch1,Gsn,Vim,Lcn2,Nmi,Ifih1,Serping1,B2m,Samhd1,Src,Znfx1,Cebpb,Zbp1,Csf1,Adar,Psmb4,Mov10,Gbp5,Gbp3,Gbp7,Gbp2,Ifi44,Ddx58,Abca1,Ptprf,Akna,Plin2,Jun,AU040320,Rnf19b,Cd52,Nbl1,Isg15,Cd36,Cxcl10,Cxcl9,Hpse,Spp1,Gbp10,Gbp6,Oasl2,Oasl1,Oas2,Oas1c,Oas1g,Oas1a,Alox5ap,Ctnna2,Cadps2,Chl1,Pdk4,Zc3hav1,Nod1,Herc6,Usp18,A2m,Tnfrsf1a,Cd9,Bcl3,Tyrobp,Scn1b,Klk8,Cd37,Arrb1,Trim12a,Apbb1,Hp…
6	2.81653e-28	1003	539	95	0.176252	0.0947159	GO:0098542	GO:BP	defense response to other organism	22758	21964	Fcer1g,Eprs,Gsn,Vim,Lcn2,Nmi,Ifih1,Serping1,B2m,Samhd1,Src,Znfx1,Cebpb,Zbp1,Adar,Mov10,Gbp5,Gbp3,Gbp7,Gbp2,Ddx58,Rnf19b,Isg15,Cd36,Cxcl10,Cxcl9,Gbp10,Gbp6,Oasl2,Oasl1,Oas2,Oas1c,Oas1g,Oas1a,Zc3hav1,Nod1,Usp18,A2m,Tnfrsf1a,Bcl3,Tyrobp,Cd37,Trim12a,Hpx,Irf7,Nlrc5,Tlr3,Il12rb1,Bst2,Mlkl,Irf8,Cx3cr1,Pml,Trf,Trex1,Myd88,Cybb,Lyz2,Ifi35,Irgm1,Irf1,Irgm2,Igtp,Myo1c,Lgals9,Ccl5,Ccl6,Trim25,Gsdma,Dhx58,Gr…
7	2.30241e-27	1496	539	116	0.215213	0.0775401	GO:0009607	GO:BP	response to biotic stimulus	22758	3975	Fcer1g,Eprs,Notch1,Gsn,Vim,Lcn2,Nmi,Ifih1,Serping1,B2m,Samhd1,Src,Znfx1,Cebpb,Zbp1,Adar,Mov10,Gbp5,Gbp3,Gbp7,Gbp2,Ifi44,Ddx58,Abca1,Rnf19b,Laptm5,Cd52,Isg15,Cd36,Cxcl10,Cxcl9,Gbp10,Gbp6,Oasl2,Oasl1,Oas2,Oas1c,Oas1g,Oas1a,Zc3hav1,Nod1,Herc6,Usp18,A2m,Tnfrsf1a,Bcl3,Tyrobp,Cd37,Trim12a,Hpx,Irf7,Nlrc5,Adam9,Tlr3,Il12rb1,Bst2,Mt2,Mlkl,Irf8,Cx3cr1,Pml,Plscr2,Trf,Gpx1,Trex1,Myd88,Cybb,Sbno2,Cd24a,Lyz2,I…
8	2.47507e-27	1592	539	120	0.222635	0.0753769	GO:0044419	GO:BP	biological process involved in interspecies interaction between organisms	22758	12763	Fcer1g,Eprs,Gsn,Vim,Lcn2,Nmi,Ifih1,Serping1,B2m,Samhd1,Src,Znfx1,Cebpb,Zbp1,Adar,Mov10,Gbp5,Gbp3,Gbp7,Gbp2,Ifi44,Ddx58,Abca1,Jun,AU040320,Rnf19b,Cd52,Isg15,Cd36,Cxcl10,Cxcl9,Gbp10,Gbp6,Oasl2,Oasl1,Oas2,Oas1c,Oas1g,Oas1a,Zc3hav1,Nod1,Herc6,Usp18,A2m,Tnfrsf1a,Bcl3,Tyrobp,Cd37,Trim21,Trim12a,Hpx,Irf7,Nlrc5,Adam9,Tlr3,Il12rb1,Bst2,Mt2,Mlkl,Irf8,Cx3cr1,Pml,Plscr2,Trf,Gpx1,Trex1,Myd88,Cybb,Sbno2,Cd24a,…
9	6.27766e-27	1608	539	120	0.222635	0.0746269	GO:0006955	GO:BP	immune response	22758	2884	Fcer1g,Eprs,Notch1,Gsn,Vim,Lcn2,Nmi,Ifih1,Serping1,B2m,Sppl2a,Samhd1,Src,Znfx1,Zbp1,Adar,Psmb4,Gbp5,Gbp3,Gbp7,Gbp2,Ifi44,Ddx58,Rnf19b,Laptm5,C1qa,C1qc,C1qb,Isg15,Cd36,Cxcl10,Cxcl9,Gbp10,Gbp6,Oasl1,Oas2,Oas1c,Oas1g,Oas1a,Zc3hav1,Nod1,Usp18,A2m,Tapbpl,Bcl3,Tyrobp,Cd37,Il18bp,Trim12a,Hpx,Irf7,Nlrc5,Tlr3,Il12rb1,Bst2,Fcho1,Hmox1,Kars,Irf8,Cx3cr1,Pml,Plscr2,Trf,Parp3,Gpx1,Trex1,Ccrl2,Myd88,Cybb,Kdm5d,…
10	1.74503e-26	1459	539	113	0.209647	0.0774503	GO:0051707	GO:BP	response to other organism	22758	16036	Fcer1g,Eprs,Gsn,Vim,Lcn2,Nmi,Ifih1,Serping1,B2m,Samhd1,Src,Znfx1,Cebpb,Zbp1,Adar,Mov10,Gbp5,Gbp3,Gbp7,Gbp2,Ifi44,Ddx58,Abca1,Rnf19b,Cd52,Isg15,Cd36,Cxcl10,Cxcl9,Gbp10,Gbp6,Oasl2,Oasl1,Oas2,Oas1c,Oas1g,Oas1a,Zc3hav1,Nod1,Herc6,Usp18,A2m,Tnfrsf1a,Bcl3,Tyrobp,Cd37,Trim12a,Hpx,Irf7,Nlrc5,Adam9,Tlr3,Il12rb1,Bst2,Mt2,Mlkl,Irf8,Cx3cr1,Pml,Plscr2,Trf,Gpx1,Trex1,Myd88,Cybb,Sbno2,Cd24a,Lyz2,Ifi35,Irgm1,Irf…
11	2.09259e-26	1462	539	113	0.209647	0.0772914	GO:0043207	GO:BP	response to external biotic stimulus	22758	12178	Fcer1g,Eprs,Gsn,Vim,Lcn2,Nmi,Ifih1,Serping1,B2m,Samhd1,Src,Znfx1,Cebpb,Zbp1,Adar,Mov10,Gbp5,Gbp3,Gbp7,Gbp2,Ifi44,Ddx58,Abca1,Rnf19b,Cd52,Isg15,Cd36,Cxcl10,Cxcl9,Gbp10,Gbp6,Oasl2,Oasl1,Oas2,Oas1c,Oas1g,Oas1a,Zc3hav1,Nod1,Herc6,Usp18,A2m,Tnfrsf1a,Bcl3,Tyrobp,Cd37,Trim12a,Hpx,Irf7,Nlrc5,Adam9,Tlr3,Il12rb1,Bst2,Mt2,Mlkl,Irf8,Cx3cr1,Pml,Plscr2,Trf,Gpx1,Trex1,Myd88,Cybb,Sbno2,Cd24a,Lyz2,Ifi35,Irgm1,Irf…
12	3.02424e-26	3061	539	173	0.320965	0.0565175	GO:0010033	GO:BP	response to organic substance	22758	4303	Sulf1,Ncoa2,Traf5,Igfbp5,Rxrg,Fcer1g,Usf1,Eprs,Itga8,Notch1,Gsn,Dnajc10,Ccdc3,Vim,Ifih1,B2m,Fkbp1a,Trib3,Samhd1,Src,Slc2a10,Cebpb,Zbp1,Csf1,Spry1,Adar,Gclm,Gbp5,Gbp3,Gbp7,Gbp2,Ddx58,Abca1,Ptprf,Jun,Rbbp4,Col16a1,Laptm5,Ldlrap1,Nbl1,Isg15,Cd36,Ncor2,Ywhag,Fosl2,Cxcl10,Cxcl9,Hpse,Spp1,Gbp10,Gbp6,Oasl2,Oasl1,Oas2,Oas1c,Oas1g,Oas1a,Adipor2,Col1a2,Pdk4,Zc3hav1,Snx10,Nod1,Usp18,Tnfrsf1a,Cd9,Gabrb3,Actn…
13	3.83375e-26	3067	539	173	0.320965	0.0564069	GO:0070887	GO:BP	cellular response to chemical stimulus	22758	19091	Sulf1,Ncoa2,Traf5,Igfbp5,Fcer1g,Usf1,Eprs,Itga8,Notch1,Gsn,Dnajc10,Ccdc3,Vim,Lcn2,Ifih1,Cat,B2m,Fkbp1a,Trib3,Samhd1,Src,Slc2a10,Cebpb,Zbp1,Csf1,Spry1,Lmna,Adar,Gclm,Gbp5,Gbp3,Gbp7,Gbp2,Ddx58,Abca1,Ptprf,Txn1,Jun,Rbbp4,Col16a1,Laptm5,Ldlrap1,Nbl1,Isg15,Cd36,Ncor2,Ywhag,Cxcl10,Cxcl9,Spp1,Gbp10,Gbp6,Oasl2,Oasl1,Oas2,Oas1c,Oas1g,Oas1a,Alox5ap,Adipor2,Col1a2,Pdk4,Zc3hav1,Snx10,Nod1,Usp18,Tnfrsf1a,Gabr…
14	4.49806e-26	2447	539	151	0.280148	0.0617082	GO:0071310	GO:BP	cellular response to organic substance	22758	19316	Sulf1,Ncoa2,Traf5,Igfbp5,Fcer1g,Usf1,Eprs,Itga8,Notch1,Gsn,Dnajc10,Ccdc3,Vim,Ifih1,B2m,Fkbp1a,Trib3,Samhd1,Src,Slc2a10,Cebpb,Zbp1,Csf1,Spry1,Adar,Gclm,Gbp5,Gbp3,Gbp7,Gbp2,Ddx58,Abca1,Ptprf,Jun,Rbbp4,Col16a1,Laptm5,Ldlrap1,Nbl1,Isg15,Cd36,Ncor2,Ywhag,Cxcl10,Cxcl9,Spp1,Gbp10,Gbp6,Oasl2,Oasl1,Oas2,Oas1c,Oas1g,Oas1a,Adipor2,Col1a2,Pdk4,Zc3hav1,Snx10,Nod1,Usp18,Tnfrsf1a,Gabrb3,Actn4,Arrb1,Inppl1,Trim1…
15	4.57695e-25	15691	539	479	0.888683	0.0305271	GO:0009987	GO:BP	cellular process	22758	4269	Rgs20,Sulf1,Ncoa2,Smap1,Mitd1,Mdh1b,Dner,Psmd1,Traf5,Igfbp5,Tuba4a,Rxrg,Fcer1g,Usf1,Casq1,Tagln2,Eprs,Fam171a1,Frmd4a,Qsox2,Itga8,Notch1,Mvb12b,Gsn,Dnajc10,Ube2l6,Rbl1,Tox2,Phyh,Ccdc3,Vim,Ssna1,Uap1l1,Olfm1,Ralgds,Cercam,Zer1,Lcn2,Nmi,Ifih1,Fjx1,Cat,Map1a,B2m,Stk35,Cst3,Fkbp1a,Trib3,Tgif2,Samhd1,Src,Fam83d,Dbndd2,Slc2a10,Znfx1,Cebpb,Zbp1,Stmn3,Csf1,Camk2d,Cldn11,Spry1,Mfsd1,Bcan,Lmna,Pbxip1,Adar,…
16	5.21323e-25	935	539	87	0.16141	0.0930481	GO:0071345	GO:BP	cellular response to cytokine stimulus	22758	19349	Traf5,Fcer1g,Eprs,Notch1,Gsn,Ccdc3,Vim,Fkbp1a,Samhd1,Src,Cebpb,Zbp1,Csf1,Adar,Gclm,Gbp5,Gbp3,Gbp7,Gbp2,Ptprf,Laptm5,Ldlrap1,Isg15,Cxcl10,Cxcl9,Spp1,Gbp10,Gbp6,Oasl2,Oasl1,Oas2,Oas1c,Oas1g,Oas1a,Adipor2,Snx10,Usp18,Tnfrsf1a,Actn4,Hpx,Irf7,Nlrc5,Il12rb1,Tradd,Nol3,Irf8,Keap1,Cx3cr1,Pml,Trex1,Myd88,Sbno2,Cd24a,Gfpt2,Stat3,Irgm1,Gm12185,Ifi47,Irf1,Irgm2,Igtp,Myo1c,Ccl5,Ccl6,Trim25,P4hb,Ifi27,Il6st,Fl…
17	6.15827e-25	3998	539	201	0.372913	0.0502751	GO:0042221	GO:BP	response to chemical	22758	11605	Sulf1,Ncoa2,Traf5,Igfbp5,Rxrg,Fcer1g,Usf1,Eprs,Itga8,Notch1,Gsn,Dnajc10,Ccdc3,Vim,Lcn2,Ifih1,Cat,B2m,Fkbp1a,Trib3,Samhd1,Src,Slc2a10,Cebpb,Zbp1,Csf1,Spry1,Lmna,Adar,Gclm,Gbp5,Gbp3,Gbp7,Gbp2,Ddx58,Abca1,Ptprf,Txn1,Jun,Gjb4,Rbbp4,Col16a1,Laptm5,Ldlrap1,Nbl1,Isg15,Cd36,Ncor2,Ywhag,Abcb1b,Fosl2,Cxcl10,Cxcl9,Hpse,Spp1,Gbp10,Gbp6,Oasl2,Oasl1,Oas2,Oas1c,Oas1g,Oas1a,Alox5ap,Chl1,Adipor2,Col1a2,Pdk4,Zc3ha…
18	2.36234e-24	3692	539	190	0.352505	0.0514626	GO:0048583	GO:BP	regulation of response to stimulus	22758	14875	Sulf1,Ncoa2,Traf5,Igfbp5,Fcer1g,Itga8,Notch1,Mvb12b,Ccdc3,Nmi,Ifih1,Serping1,Cat,B2m,Sppl2a,Samhd1,Src,Fam83d,Slc2a10,Znfx1,Cebpb,Zbp1,Stmn3,Csf1,Camk2d,Spry1,Lmna,Pbxip1,Adar,Psmb4,Gclm,Gbp5,Gbp7,Ddx58,Abca1,Ptprf,Txn1,Akna,Jun,Rbbp4,Laptm5,C1qa,C1qc,C1qb,Nbl1,Dhrs3,Isg15,Cd36,Rell1,Ncor2,Abcb1b,Slc35f6,Cxcl10,Bmp2k,Hpse,Oasl1,Oas1c,Oas1g,Oas1a,Alox5ap,Ctnna2,Dgki,Zc3hav1,Gpnmb,Nod1,Gadd45a,Usp1…
19	3.89158e-24	6129	539	262	0.486085	0.0427476	GO:0048518	GO:BP	positive regulation of biological process	22758	14820	Sulf1,Ncoa2,Smap1,Traf5,Igfbp5,Rxrg,Fcer1g,Usf1,Casq1,Frmd4a,Itga8,Notch1,Gsn,Tox2,Ccdc3,Vim,Olfm1,Zer1,Lcn2,Nmi,Ifih1,Serping1,Cat,Map1a,B2m,Cst3,Trib3,Tgif2,Src,Fam83d,Slc2a10,Znfx1,Cebpb,Zbp1,Csf1,Camk2d,Spry1,Lmna,Pbxip1,Adar,S100a10,Rhoc,Mov10,Chil3,Gbp5,Gbp7,Ddx58,Abca1,Ift74,Rab3b,Ptprf,Txn1,Akna,Plin2,Jun,Pou3f1,Rnf19b,Rbbp4,Marcksl1,Col16a1,Laptm5,Ldlrap1,C1qa,C1qc,C1qb,Nbl1,Isg15,Cd36,R…
20	2.13808e-23	901	539	83	0.153989	0.0921199	GO:0032101	GO:BP	regulation of response to external stimulus	22758	8532	Fcer1g,Notch1,Nmi,Serping1,Samhd1,Znfx1,Cebpb,Zbp1,Csf1,Adar,Psmb4,Gbp5,Ddx58,Ptprf,Akna,Nbl1,Isg15,Cd36,Cxcl10,Hpse,Oasl1,Oas1c,Oas1g,Oas1a,Alox5ap,Ctnna2,Zc3hav1,Nod1,Usp18,A2m,Tnfrsf1a,Cd9,Tyrobp,Klk8,Cd37,Trim12a,Hpx,Irf7,Nlrc5,Il12rb1,Tradd,Kars,Map2k1,Anxa2,Cx3cr1,Pml,Gpx1,Trex1,Myd88,Sbno2,Cd24a,Gpx4,Ifi35,Irgm1,Irf1,Igtp,Lgals9,Ccl5,Dhx58,Grn,C1qtnf1,Ly86,Cxcl14,Prkcd,Lacc1,Trib1,Rac2,Lga…
21	2.28111e-23	302	539	49	0.0909091	0.162252	GO:0009615	GO:BP	response to virus	22758	3982	Lcn2,Nmi,Ifih1,Samhd1,Znfx1,Zbp1,Adar,Mov10,Gbp7,Ddx58,Isg15,Cxcl10,Cxcl9,Oasl2,Oasl1,Oas2,Oas1c,Oas1g,Oas1a,Zc3hav1,Bcl3,Cd37,Trim12a,Irf7,Nlrc5,Tlr3,Il12rb1,Bst2,Mlkl,Pml,Trex1,Myd88,Irgm1,Irf1,Igtp,Lgals9,Ccl5,Trim25,Dhx58,Ifi27l2a,Ifi27,Apobec3,Rtp4,Parp9,Dtx3l,Ifnar2,Eif2ak2,Ifit3,Ifit1
22	2.39037e-23	8931	539	333	0.617811	0.0372859	GO:0050896	GO:BP	response to stimulus	22758	15390	Rgs20,Sulf1,Ncoa2,Traf5,Igfbp5,Rxrg,Fcer1g,Usf1,Casq1,Eprs,Itga8,Notch1,Mvb12b,Gsn,Dnajc10,Rbl1,Ccdc3,Vim,Ssna1,Olfm1,Ralgds,Lcn2,Nmi,Ifih1,Serping1,Cat,B2m,Sppl2a,Cst3,Fkbp1a,Trib3,Tgif2,Samhd1,Src,Fam83d,Slc2a10,Znfx1,Cebpb,Zbp1,Stmn3,Csf1,Camk2d,Spry1,Lmna,Pbxip1,Adar,S100a10,Psmb4,Rhoc,Mov10,Chil3,Gclm,Gbp5,Gbp3,Gbp7,Gbp2,Ifi44,Ddx58,Abca1,Ift74,Ptprf,Txn1,Gng10,Akna,Plin2,Jun,AU040320,Gjb4,R…
23	1.7356e-21	695	539	70	0.12987	0.100719	GO:0045087	GO:BP	innate immune response	22758	13097	Fcer1g,Eprs,Gsn,Vim,Lcn2,Nmi,Ifih1,Serping1,B2m,Samhd1,Src,Znfx1,Zbp1,Adar,Gbp5,Gbp3,Gbp7,Gbp2,Ddx58,Rnf19b,Isg15,Gbp10,Gbp6,Oas2,Oas1c,Oas1g,Oas1a,Usp18,A2m,Tyrobp,Trim12a,Hpx,Irf7,Nlrc5,Tlr3,Il12rb1,Bst2,Irf8,Cx3cr1,Pml,Trex1,Myd88,Cybb,Ifi35,Irgm1,Irf1,Irgm2,Igtp,Myo1c,Lgals9,Ccl5,Ccl6,Trim25,Dhx58,Grn,Ifi27,Ly86,Flnb,Ang,Ciita,Parp14,Parp9,Ifnar2,Tap2,Tap1,Cfb,Aif1,Trem2,C3,Cd74
24	9.01527e-20	394	539	51	0.0946197	0.129442	GO:0019221	GO:BP	cytokine-mediated signaling pathway	22758	6469	Traf5,Fcer1g,Notch1,Ccdc3,Fkbp1a,Samhd1,Src,Zbp1,Csf1,Adar,Ptprf,Laptm5,Isg15,Cxcl10,Cxcl9,Oasl2,Oasl1,Oas2,Oas1c,Oas1g,Oas1a,Adipor2,Usp18,Tnfrsf1a,Actn4,Hpx,Irf7,Nlrc5,Il12rb1,Nol3,Cx3cr1,Trex1,Myd88,Cd24a,Stat3,Irgm1,Irf1,Igtp,Ccl5,Ccl6,Ifi27,Il6st,Irak4,Parp14,Parp9,Ifnar2,Trem2,Iigp1,Cd74,Csf1r,Wbp1l
25	9.37631e-20	331	539	47	0.0871985	0.141994	GO:0002831	GO:BP	regulation of response to biotic stimulus	22758	1463	Nmi,Serping1,Samhd1,Znfx1,Zbp1,Adar,Gbp5,Ddx58,Isg15,Oasl1,Oas1c,Oas1g,Oas1a,Zc3hav1,Nod1,Usp18,A2m,Tyrobp,Cd37,Trim12a,Hpx,Irf7,Nlrc5,Il12rb1,Pml,Trex1,Cd24a,Ifi35,Irgm1,Irf1,Igtp,Lgals9,Ccl5,Dhx58,Grn,Ly86,Trib1,Apobec3,Parp14,Parp9,Dtx3l,Tap2,Tap1,Trem2,C3,Cd74,Cd274
26	5.11171e-19	241	539	40	0.0742115	0.165975	GO:0051607	GO:BP	defense response to virus	22758	15949	Ifih1,Samhd1,Znfx1,Zbp1,Mov10,Gbp7,Ddx58,Isg15,Cxcl10,Cxcl9,Oasl2,Oasl1,Oas2,Oas1c,Oas1g,Oas1a,Zc3hav1,Cd37,Trim12a,Irf7,Nlrc5,Tlr3,Il12rb1,Bst2,Mlkl,Pml,Trex1,Myd88,Irf1,Ccl5,Trim25,Dhx58,Ifi27,Apobec3,Rtp4,Parp9,Dtx3l,Ifnar2,Ifit3,Ifit1
27	5.9236e-19	1482	539	101	0.187384	0.0681511	GO:0002682	GO:BP	regulation of immune system process	22758	1321	Smap1,Fcer1g,Nmi,Ifih1,Serping1,B2m,Sppl2a,Samhd1,Znfx1,Cebpb,Zbp1,Csf1,Adar,Psmb4,Gbp5,Ddx58,Jun,Laptm5,C1qa,C1qc,C1qb,Nbl1,Isg15,Cd36,Cxcl10,Oasl1,Oas1c,Oas1g,Oas1a,Zc3hav1,Tmem176a,Gpnmb,Nod1,Usp18,A2m,Tapbpl,Cd9,Tyrobp,Cd37,Trim12a,Hpx,Irf7,Nlrc5,Tlr3,Il12rb1,Bst2,Fcho1,Hmox1,Kars,Zbtb16,Cx3cr1,Plscr2,Chst2,Parp3,Gpx1,P4htm,Trex1,Myd88,Cd24a,Hk1,Icosl,Erbb2,Ifi35,Stat3,Irgm1,Irf1,Igtp,Supt6,L…
28	5.99195e-19	242	539	40	0.0742115	0.165289	GO:0140546	GO:BP	defense response to symbiont	22758	23124	Ifih1,Samhd1,Znfx1,Zbp1,Mov10,Gbp7,Ddx58,Isg15,Cxcl10,Cxcl9,Oasl2,Oasl1,Oas2,Oas1c,Oas1g,Oas1a,Zc3hav1,Cd37,Trim12a,Irf7,Nlrc5,Tlr3,Il12rb1,Bst2,Mlkl,Pml,Trex1,Myd88,Irf1,Ccl5,Trim25,Dhx58,Ifi27,Apobec3,Rtp4,Parp9,Dtx3l,Ifnar2,Ifit3,Ifit1
29	9.97342e-19	61	539	23	0.0426716	0.377049	GO:0035456	GO:BP	response to interferon-beta	22758	10385	Gbp3,Gbp7,Gbp2,Gbp6,Oas1c,Oas1g,Oas1a,Bst2,Trex1,Irgm1,Gm12185,Ifi47,Irf1,Irgm2,Igtp,Xaf1,Ifnar2,Gm4841,Gm4951,Iigp1,F830016B08Rik,Ifit3,Ifit1
30	7.04124e-18	1283	539	91	0.168831	0.0709275	GO:0080134	GO:BP	regulation of response to stress	22758	20849	Traf5,Fcer1g,Nmi,Serping1,Samhd1,Znfx1,Cebpb,Zbp1,Lmna,Adar,Psmb4,Gbp5,Ddx58,Ptprf,Txn1,Akna,Isg15,Cd36,Rell1,Abcb1b,Hpse,Oas1c,Oas1g,Oas1a,Alox5ap,Zc3hav1,Nod1,Gadd45a,Usp18,A2m,Ltbr,Tnfrsf1a,Cd9,Taok2,Tyrobp,Klk8,Cd37,Trim12a,Apbb1,Hpx,Irf7,Nlrc5,Tlr3,Il12rb1,Tradd,Nol3,Kars,Map2k1,Anxa2,Cx3cr1,Pml,Parp3,Gpx1,Trex1,Myd88,Abcd1,Grik2,Sh3rf3,Zfp365,Sbno2,Cd24a,Gpx4,Gadd45b,Ifi35,Irgm1,Irf1,Igtp,P…
31	1.11293e-17	5492	539	228	0.423006	0.0415149	GO:0048522	GO:BP	positive regulation of cellular process	22758	14824	Sulf1,Ncoa2,Smap1,Traf5,Igfbp5,Rxrg,Fcer1g,Usf1,Casq1,Frmd4a,Itga8,Notch1,Gsn,Tox2,Ccdc3,Vim,Olfm1,Zer1,Lcn2,Nmi,Cat,Map1a,B2m,Cst3,Trib3,Tgif2,Src,Fam83d,Slc2a10,Cebpb,Zbp1,Csf1,Camk2d,Lmna,Pbxip1,S100a10,Rhoc,Mov10,Gbp5,Ddx58,Abca1,Ift74,Ptprf,Txn1,Akna,Jun,Pou3f1,Rnf19b,Rbbp4,Marcksl1,Col16a1,Laptm5,Ldlrap1,C1qa,Nbl1,Isg15,Cd36,Rell1,Gsap,Wdr1,Coro1c,Abcb1b,Slc35f6,Fosl2,Cxcl10,Cxcl9,Bmp2k,Hps…
32	1.37736e-17	588	539	59	0.109462	0.10034	GO:0031347	GO:BP	regulation of defense response	22758	8272	Fcer1g,Nmi,Serping1,Samhd1,Znfx1,Cebpb,Zbp1,Adar,Psmb4,Gbp5,Ddx58,Akna,Isg15,Hpse,Oas1c,Oas1g,Oas1a,Alox5ap,Zc3hav1,Nod1,Usp18,A2m,Tnfrsf1a,Tyrobp,Cd37,Trim12a,Hpx,Irf7,Nlrc5,Il12rb1,Tradd,Kars,Cx3cr1,Pml,Gpx1,Trex1,Myd88,Sbno2,Cd24a,Gpx4,Ifi35,Irgm1,Irf1,Igtp,Lgals9,Ccl5,Dhx58,Grn,Lacc1,Lgals1,Apobec3,Parp14,Parp9,Dtx3l,Tap2,Tap1,Trem2,C3,Cd74
33	1.45951e-17	729	539	66	0.122449	0.090535	GO:0001817	GO:BP	regulation of cytokine production	22758	584	Sulf1,Fcer1g,Nmi,Ifih1,B2m,Src,Slc2a10,Cebpb,Chil3,Gbp5,Gbp7,Ddx58,Laptm5,Isg15,Cd36,Hpse,Oas2,Oas1c,Oas1g,Oas1a,Anxa4,Zc3hav1,Gpnmb,Nod1,Tnfrsf1a,Bcl3,Pld3,Tyrobp,Arrb1,Irf7,Tlr3,Il12rb1,Bst2,Hmox1,Irf8,Cx3cr1,Pml,Trex1,Myd88,Abcd1,Cd24a,Hk1,Icosl,Stat3,Irf1,Per1,Lgals9,Ccl5,Dhx58,Psen1,Pld4,Hfe,Cd83,Lacc1,Tspo,Apod,Aif1,Flot1,Trem2,Ptprs,C3,Eif2ak2,Mbp,Cd74,Csf1r,Cd274
34	1.63764e-17	880	539	73	0.135436	0.0829545	GO:0050776	GO:BP	regulation of immune response	22758	15293	Fcer1g,Nmi,Ifih1,Serping1,B2m,Sppl2a,Samhd1,Znfx1,Zbp1,Adar,Psmb4,Gbp5,Ddx58,Laptm5,C1qa,C1qc,C1qb,Isg15,Cd36,Oasl1,Oas1c,Oas1g,Oas1a,Zc3hav1,Nod1,Usp18,A2m,Tapbpl,Tyrobp,Cd37,Trim12a,Hpx,Irf7,Nlrc5,Tlr3,Il12rb1,Fcho1,Hmox1,Kars,Plscr2,Parp3,Gpx1,Trex1,Myd88,Cd24a,Icosl,Ifi35,Irgm1,Irf1,Igtp,Supt6,Lgals9,Dhx58,Grn,Psen1,Hfe,Lacc1,Rac2,Cacnb3,Parp14,Parp9,Tap2,C4b,C2,Tapbp,Tap1,Cfb,Flot1,Trem2,Ptp…
35	2.26359e-17	735	539	66	0.122449	0.0897959	GO:0001816	GO:BP	cytokine production	22758	583	Sulf1,Fcer1g,Nmi,Ifih1,B2m,Src,Slc2a10,Cebpb,Chil3,Gbp5,Gbp7,Ddx58,Laptm5,Isg15,Cd36,Hpse,Oas2,Oas1c,Oas1g,Oas1a,Anxa4,Zc3hav1,Gpnmb,Nod1,Tnfrsf1a,Bcl3,Pld3,Tyrobp,Arrb1,Irf7,Tlr3,Il12rb1,Bst2,Hmox1,Irf8,Cx3cr1,Pml,Trex1,Myd88,Abcd1,Cd24a,Hk1,Icosl,Stat3,Irf1,Per1,Lgals9,Ccl5,Dhx58,Psen1,Pld4,Hfe,Cd83,Lacc1,Tspo,Apod,Aif1,Flot1,Trem2,Ptprs,C3,Eif2ak2,Mbp,Cd74,Csf1r,Cd274
36	4.10982e-17	2808	539	145	0.269017	0.0516382	GO:0051239	GO:BP	regulation of multicellular organismal process	22758	15677	Sulf1,Ncoa2,Smap1,Igfbp5,Rxrg,Fcer1g,Casq1,Notch1,Vim,Olfm1,Lcn2,Nmi,Ifih1,B2m,Tgif2,Src,Slc2a10,Cebpb,Csf1,Camk2d,Spry1,Lmna,S100a10,Chil3,Gbp5,Gbp7,Ddx58,Abca1,Ptprf,Jun,Rbbp4,Laptm5,Ldlrap1,C1qc,Dhrs3,Isg15,Cd36,Coro1c,Cxcl10,Bmp2k,Hpse,Spp1,Oas2,Oas1c,Oas1g,Oas1a,Anxa4,Adipor2,Pdk4,Zc3hav1,Tmem176a,Gpnmb,Nod1,Gadd45a,Tnfrsf1a,Cd9,Lgi4,Bcl3,Pld3,Tyrobp,Fxyd1,Scn1b,Klk8,Map6,Arrb1,Irf7,Adam9,Tl…
37	3.23191e-16	52	539	20	0.0371058	0.384615	GO:0035458	GO:BP	cellular response to interferon-beta	22758	10387	Gbp3,Gbp7,Gbp2,Gbp6,Oas1c,Oas1g,Oas1a,Trex1,Irgm1,Gm12185,Ifi47,Irf1,Irgm2,Igtp,Gm4841,Gm4951,Iigp1,F830016B08Rik,Ifit3,Ifit1
38	4.94488e-16	2176	539	121	0.22449	0.0556066	GO:0048584	GO:BP	positive regulation of response to stimulus	22758	14876	Sulf1,Ncoa2,Traf5,Igfbp5,Fcer1g,Itga8,Notch1,Nmi,Ifih1,Serping1,Cat,B2m,Src,Slc2a10,Znfx1,Cebpb,Zbp1,Csf1,Camk2d,Pbxip1,Gbp5,Ddx58,Jun,Laptm5,C1qa,C1qc,C1qb,Cd36,Rell1,Cxcl10,Bmp2k,Hpse,Oasl1,Alox5ap,Dgki,Zc3hav1,Gpnmb,Nod1,Gadd45a,A2m,Ltbr,Tnfrsf1a,Taok2,Meis3,Actn4,Tyrobp,Arrb1,Trim12a,Apbb1,Hpx,Irf7,Nlrc5,Adam9,Tlr3,Il12rb1,Fcho1,Tradd,Kars,Map2k1,Cx3cr1,Pml,Plscr2,Parp3,Gpr62,Gpx1,Trex1,Myd88…
39	6.2527e-16	5200	539	215	0.398887	0.0413462	GO:0048519	GO:BP	negative regulation of biological process	22758	14821	Sulf1,Ncoa2,Traf5,Igfbp5,Fcer1g,Casq1,Eprs,Frmd4a,Notch1,Gsn,Dnajc10,Rbl1,Ccdc3,Vim,Olfm1,Lcn2,Nmi,Ifih1,Serping1,Cat,Map1a,B2m,Cst3,Fkbp1a,Trib3,Samhd1,Src,Dbndd2,Slc2a10,Znfx1,Cebpb,Stmn3,Csf1,Camk2d,Spry1,Lmna,Pbxip1,Adar,Psmb4,Mov10,Gclm,Gbp7,Ift74,Ptprf,Txn1,Akna,Jun,Pou3f1,Rbbp4,Laptm5,C1qc,Nbl1,Dhrs3,Isg15,Cd36,Coro1c,Ncor2,Slc35f6,Crmp1,Cxcl10,Cxcl9,Spp1,Ankrd13a,Oasl2,Oasl1,Oas2,Oas1c,Oa…
40	2.10026e-15	2687	539	137	0.254174	0.0509862	GO:0009966	GO:BP	regulation of signal transduction	22758	4262	Sulf1,Ncoa2,Traf5,Igfbp5,Itga8,Notch1,Mvb12b,Ccdc3,Nmi,Cat,Samhd1,Src,Fam83d,Slc2a10,Zbp1,Stmn3,Csf1,Camk2d,Spry1,Lmna,Pbxip1,Adar,Gclm,Gbp7,Abca1,Ptprf,Jun,Rbbp4,Laptm5,Nbl1,Dhrs3,Isg15,Cd36,Rell1,Ncor2,Slc35f6,Bmp2k,Hpse,Oasl1,Oas1c,Oas1g,Oas1a,Dgki,Zc3hav1,Gpnmb,Nod1,Gadd45a,Usp18,Ltbr,Tnfrsf1a,Taok2,Meis3,Bcl3,Actn4,Rasip1,Arrb1,Inppl1,Trim12a,Hpx,Irf7,Nlrc5,Adam9,Tlr3,Il12rb1,Hmox1,Hhip,Trad…
41	2.14381e-15	2538	539	132	0.244898	0.0520095	GO:0007166	GO:BP	cell surface receptor signaling pathway	22758	3062	Sulf1,Traf5,Igfbp5,Fcer1g,Itga8,Notch1,Mvb12b,Ccdc3,Vim,Ssna1,Lcn2,Fkbp1a,Tgif2,Samhd1,Src,Slc2a10,Zbp1,Csf1,Spry1,Lmna,Pbxip1,Adar,Gclm,Gbp7,Ift74,Ptprf,Jun,Rbbp4,Laptm5,Nbl1,Isg15,Cd36,Crmp1,Cxcl10,Cxcl9,Bmp2k,Oasl2,Oasl1,Oas2,Oas1c,Oas1g,Oas1a,Dgki,Anxa4,Adipor2,Col1a2,Pdk4,Gadd45a,Usp18,Ltbr,Tnfrsf1a,Gabrb3,Bcl3,Actn4,Tyrobp,Arrb1,Inppl1,Trim12a,Hpx,Irf7,Nlrc5,Adam9,Tlr3,Il12rb1,Fcho1,Hmox1,H…
42	2.66742e-15	6017	539	236	0.437848	0.0392222	GO:0032502	GO:BP	developmental process	22758	8795	Sulf1,Ncoa2,Smap1,Dner,Igfbp5,Rxrg,Fcer1g,Casq1,Tagln2,Fam171a1,Itga8,Notch1,Gsn,Rbl1,Ccdc3,Vim,Ssna1,Olfm1,Lcn2,Fjx1,Cat,Map1a,B2m,Fkbp1a,Trib3,Tgif2,Samhd1,Src,Fam83d,Slc2a10,Cebpb,Stmn3,Csf1,Camk2d,Cldn11,Spry1,Bcan,Lmna,Pbxip1,Adar,Slc39a1,S100a10,Rhoc,Mov10,Ift74,Ptprf,Ncdn,Akna,Jun,Pou3f1,AU040320,Rbbp4,Marcksl1,Laptm5,C1qa,C1qc,C1qb,Nbl1,Dhrs3,Isg15,Cd36,Wdr1,Coro1c,Ncor2,Ywhag,Abcb1b,Fosl…
43	3.06067e-15	136	539	28	0.0519481	0.205882	GO:0060759	GO:BP	regulation of response to cytokine stimulus	22758	17492	Ccdc3,Ifih1,Samhd1,Zbp1,Csf1,Adar,Ddx58,Ptprf,Laptm5,Isg15,Oas1c,Oas1g,Oas1a,Usp18,Tnfrsf1a,Hpx,Irf7,Nlrc5,Nol3,Trex1,Cd24a,Irgm1,Igtp,Il6st,Parp14,Parp9,Trem2,Cd74
44	1.2356e-14	131	539	27	0.0500928	0.206107	GO:0034341	GO:BP	response to interferon-gamma	22758	9844	Eprs,Gsn,Vim,Gbp5,Gbp3,Gbp7,Gbp2,Gbp10,Gbp6,Hpx,Nlrc5,Il12rb1,Bst2,Irf8,Irgm1,Irf1,Irgm2,Igtp,Myo1c,Ccl5,Ccl6,Flnb,Ciita,Parp14,Parp9,Aif1,Cd74
45	2.14835e-14	5604	539	222	0.411874	0.0396146	GO:0048856	GO:BP	anatomical structure development	22758	15126	Sulf1,Ncoa2,Smap1,Dner,Igfbp5,Rxrg,Fcer1g,Casq1,Tagln2,Fam171a1,Itga8,Notch1,Gsn,Vim,Ssna1,Olfm1,Lcn2,Fjx1,Cat,Map1a,B2m,Fkbp1a,Tgif2,Samhd1,Src,Fam83d,Slc2a10,Cebpb,Stmn3,Csf1,Camk2d,Cldn11,Spry1,Bcan,Lmna,Pbxip1,Adar,Slc39a1,S100a10,Rhoc,Mov10,Ift74,Ptprf,Ncdn,Akna,Jun,Pou3f1,AU040320,Rbbp4,Marcksl1,Laptm5,C1qa,C1qc,C1qb,Nbl1,Dhrs3,Isg15,Cd36,Wdr1,Coro1c,Ncor2,Ywhag,Abcb1b,Fosl2,Crmp1,Cxcl10,Cx…
46	2.29254e-14	5535	539	220	0.408163	0.0397471	GO:1901564	GO:BP	organonitrogen compound metabolic process	22758	24840	Sulf1,Dner,Psmd1,Traf5,Igfbp5,Eprs,Notch1,Gsn,Dnajc10,Ube2l6,Vim,Dpp7,Zer1,Nmi,Ifih1,Serping1,Cat,Map1a,B2m,Trim69,Sppl2a,Fkbp1a,Trib3,Samhd1,Src,Fam83d,Dbndd2,Slc2a10,Csf1,Camk2d,Spry1,Lmna,Pbxip1,Adar,S100a10,Psmb4,Mov10,Chil3,Gclm,Spsb1,Ddx58,Abca1,Rab3b,Ptprf,St3gal3,Pgd,Txn1,Jun,Ak2,Rnf19b,Rbbp4,Laptm5,Ldlrap1,Lypla2,Gale,Acot7,Isg15,Cd36,Gsap,Coro1c,Ncor2,Psmc2,Bmp2k,Hpse,Spp1,Oasl2,Oas1a,G…
47	4.70503e-14	218	539	33	0.0612245	0.151376	GO:0045088	GO:BP	regulation of innate immune response	22758	13098	Nmi,Serping1,Samhd1,Znfx1,Zbp1,Adar,Gbp5,Isg15,Oas1c,Oas1g,Oas1a,Usp18,A2m,Tyrobp,Trim12a,Hpx,Irf7,Nlrc5,Trex1,Ifi35,Irgm1,Irf1,Igtp,Lgals9,Dhx58,Grn,Parp14,Parp9,Tap2,Tap1,Trem2,C3,Cd74
48	6.12996e-14	127	539	26	0.0482375	0.204724	GO:0001959	GO:BP	regulation of cytokine-mediated signaling pathway	22758	682	Ccdc3,Samhd1,Zbp1,Csf1,Adar,Ptprf,Laptm5,Isg15,Oas1c,Oas1g,Oas1a,Usp18,Tnfrsf1a,Hpx,Irf7,Nlrc5,Nol3,Trex1,Cd24a,Irgm1,Igtp,Il6st,Parp14,Parp9,Trem2,Cd74
49	9.09704e-14	4575	539	191	0.35436	0.0417486	GO:0048523	GO:BP	negative regulation of cellular process	22758	14825	Sulf1,Ncoa2,Traf5,Igfbp5,Fcer1g,Casq1,Eprs,Frmd4a,Notch1,Gsn,Dnajc10,Rbl1,Ccdc3,Vim,Lcn2,Nmi,Cat,Map1a,B2m,Cst3,Fkbp1a,Trib3,Samhd1,Src,Dbndd2,Slc2a10,Cebpb,Stmn3,Csf1,Camk2d,Spry1,Lmna,Pbxip1,Adar,Mov10,Gclm,Gbp7,Ift74,Ptprf,Txn1,Akna,Jun,Pou3f1,Rbbp4,Laptm5,C1qc,Nbl1,Dhrs3,Isg15,Cd36,Coro1c,Ncor2,Slc35f6,Crmp1,Cxcl10,Cxcl9,Spp1,Ankrd13a,Oas1c,Oas1g,Oas1a,Ctnna2,Dgki,Chl1,Adipor2,Pdk4,Tmem176a,G…
50	1.93623e-13	2289	539	119	0.220779	0.0519878	GO:0065009	GO:BP	regulation of molecular function	22758	18591	Mitd1,Traf5,Casq1,Notch1,Gsn,Dnajc10,Rbl1,Ralgds,Serping1,Cat,B2m,Fkbp1a,Trib3,Src,Dbndd2,Stmn3,Csf1,Camk2d,Spry1,Pbxip1,Adar,S100a10,Rhoc,Gclm,Ddx58,Ptprf,Txn1,Jun,Laptm5,Ldlrap1,Cd36,Coro1c,Ncor2,Abcb1b,Crmp1,Oasl2,Oasl1,Oas2,Oas1c,Oas1g,Oas1a,Dgki,Anxa4,Zc3hav1,Nod1,Gadd45a,A2m,Bcl3,Fxyd1,Scn1b,Rasip1,Arrb1,Inppl1,Trim12a,Ctsd,Nlrc5,Adam9,Tlr3,Hmox1,Tradd,Nol3,Keap1,Dnm2,Map2k1,Anxa2,Cx3cr1,Pm…
51	2.12985e-13	4167	539	178	0.330241	0.0427166	GO:0048731	GO:BP	system development	22758	15011	Sulf1,Smap1,Dner,Igfbp5,Rxrg,Fcer1g,Itga8,Notch1,Gsn,Vim,Ssna1,Olfm1,Fjx1,Cat,Map1a,B2m,Fkbp1a,Tgif2,Samhd1,Src,Slc2a10,Cebpb,Stmn3,Csf1,Camk2d,Cldn11,Spry1,Bcan,Lmna,Pbxip1,Adar,Slc39a1,S100a10,Mov10,Ift74,Ptprf,Ncdn,Akna,Jun,Pou3f1,AU040320,Rbbp4,Marcksl1,Laptm5,C1qa,C1qc,Nbl1,Dhrs3,Isg15,Cd36,Wdr1,Ncor2,Ywhag,Abcb1b,Crmp1,Cxcl10,Hpse,Spp1,Ctnna2,Anxa4,Chl1,Adipor2,Col1a2,Tmem176a,Snx10,Herc6,G…
52	4.44878e-13	3241	539	149	0.276438	0.0459735	GO:0023051	GO:BP	regulation of signaling	22758	7642	Sulf1,Ncoa2,Traf5,Igfbp5,Itga8,Notch1,Mvb12b,Ccdc3,Nmi,Cat,Map1a,Samhd1,Src,Fam83d,Slc2a10,Zbp1,Stmn3,Csf1,Camk2d,Spry1,Lmna,Pbxip1,Adar,Gclm,Gbp7,Abca1,Ptprf,Ncdn,Jun,Rbbp4,Laptm5,Nbl1,Dhrs3,Isg15,Cd36,Rell1,Ncor2,Ywhag,Slc35f6,Bmp2k,Hpse,Spp1,Oasl1,Oas1c,Oas1g,Oas1a,Dgki,Zc3hav1,Gpnmb,Nod1,Gadd45a,Usp18,Ltbr,Tnfrsf1a,Taok2,Meis3,Bcl3,Actn4,Tyrobp,Rasip1,Arrb1,Inppl1,Trim12a,Hpx,Irf7,Nlrc5,Adam9…
53	7.09158e-13	104	539	23	0.0426716	0.221154	GO:0071346	GO:BP	cellular response to interferon-gamma	22758	19350	Eprs,Gsn,Vim,Gbp5,Gbp3,Gbp7,Gbp2,Gbp10,Gbp6,Hpx,Nlrc5,Il12rb1,Irf8,Irgm1,Irf1,Igtp,Myo1c,Ccl5,Ccl6,Flnb,Parp14,Parp9,Aif1
54	8.2908e-13	3232	539	148	0.274583	0.0457921	GO:0010646	GO:BP	regulation of cell communication	22758	4787	Sulf1,Ncoa2,Traf5,Igfbp5,Itga8,Notch1,Mvb12b,Ccdc3,Nmi,Cat,Map1a,Samhd1,Src,Fam83d,Slc2a10,Zbp1,Stmn3,Csf1,Camk2d,Spry1,Lmna,Pbxip1,Adar,Gclm,Gbp7,Abca1,Ptprf,Ncdn,Jun,Rbbp4,Laptm5,Nbl1,Dhrs3,Isg15,Cd36,Rell1,Ncor2,Ywhag,Slc35f6,Bmp2k,Hpse,Spp1,Oasl1,Oas1c,Oas1g,Oas1a,Dgki,Zc3hav1,Gpnmb,Nod1,Gadd45a,Usp18,Ltbr,Tnfrsf1a,Taok2,Meis3,Bcl3,Actn4,Tyrobp,Rasip1,Arrb1,Inppl1,Trim12a,Hpx,Irf7,Nlrc5,Adam9…
55	8.92689e-13	431	539	44	0.0816327	0.102088	GO:0002683	GO:BP	negative regulation of immune system process	22758	1322	Fcer1g,Nmi,Serping1,Samhd1,Cebpb,Adar,Psmb4,Laptm5,C1qc,Nbl1,Isg15,Oas1c,Oas1g,Oas1a,Tmem176a,Gpnmb,Usp18,A2m,Tapbpl,Tyrobp,Cd37,Nlrc5,Bst2,Hmox1,Cx3cr1,Parp3,Gpx1,Trex1,Cd24a,Erbb2,Irf1,Lgals9,Dhx58,Grn,Sox11,Hfe,Trib1,Apod,Parp14,Tap2,Tap1,Trem2,Cd74,Cd274
56	9.70523e-13	1930	539	105	0.194805	0.0544041	GO:0008219	GO:BP	cell death	22758	3556	Fcer1g,Notch1,Gsn,Dnajc10,Olfm1,Lcn2,Cat,Cst3,Trib3,Src,Cebpb,Zbp1,Csf1,Camk2d,Lmna,Adar,Gclm,Ptprf,Txn1,Jun,Laptm5,C1qa,Cd36,Slc35f6,Cxcl10,Spp1,Chl1,Pdk4,Gpnmb,Nod1,Gadd45a,Ltbr,Tnfrsf1a,Gabrb3,Meis3,Bcl3,Egln2,Actn4,Clip3,Tyrobp,Klk8,Emp3,Arrb1,Apbb1,Ctsd,Tlr3,Hmox1,Hhip,Mt1,Tradd,Nol3,Aars,Mlkl,Shisa5,Zbtb16,Map2k1,Cx3cr1,Pml,Plscr2,Gpx1,Myd88,Timp1,G6pdx,Grik2,Txnrd1,Sgk1,Cd24a,Hk1,Chchd10,G…
57	1.28532e-12	474	539	46	0.0853432	0.0970464	GO:0001819	GO:BP	positive regulation of cytokine production	22758	586	Sulf1,Fcer1g,Ifih1,B2m,Src,Cebpb,Chil3,Gbp5,Ddx58,Laptm5,Isg15,Cd36,Hpse,Oas2,Oas1c,Oas1g,Oas1a,Zc3hav1,Nod1,Tnfrsf1a,Bcl3,Tyrobp,Irf7,Tlr3,Il12rb1,Irf8,Myd88,Hk1,Icosl,Stat3,Irf1,Lgals9,Ccl5,Dhx58,Psen1,Cd83,Lacc1,Aif1,Flot1,Trem2,C3,Eif2ak2,Mbp,Cd74,Csf1r,Cd274
58	1.55781e-12	620	539	53	0.0983302	0.0854839	GO:0006954	GO:BP	inflammatory response	22758	2883	Fcer1g,Notch1,Nmi,Cebpb,Zbp1,Pbxip1,Psmb4,Chil3,Gbp5,Akna,Jun,C1qa,Cxcl10,Cxcl9,Hpse,Alox5ap,Usp18,Tnfrsf1a,Pld3,Tyrobp,Tlr3,Hmox1,Tradd,Kars,Cx3cr1,Gpx1,Trex1,Ccrl2,Myd88,Cybb,Timp1,Abcd1,Sbno2,Cd24a,Gpx4,Ifi35,Stat3,Per1,Lgals9,Ccl5,Ccl6,Grn,Psen1,Pld4,Lacc1,Lgals1,Cela1,Ciita,Apod,Aif1,Trem2,C3,Tcirg1
59	1.84684e-12	7436	539	265	0.491651	0.0356374	GO:0051716	GO:BP	cellular response to stimulus	22758	16044	Rgs20,Sulf1,Ncoa2,Traf5,Igfbp5,Rxrg,Fcer1g,Usf1,Casq1,Eprs,Itga8,Notch1,Mvb12b,Gsn,Dnajc10,Rbl1,Ccdc3,Vim,Ssna1,Olfm1,Ralgds,Lcn2,Nmi,Ifih1,Cat,B2m,Fkbp1a,Trib3,Tgif2,Samhd1,Src,Fam83d,Slc2a10,Cebpb,Zbp1,Stmn3,Csf1,Camk2d,Spry1,Lmna,Pbxip1,Adar,Gclm,Gbp5,Gbp3,Gbp7,Gbp2,Ddx58,Abca1,Ift74,Ptprf,Txn1,Gng10,Plin2,Jun,Rbbp4,Col16a1,Laptm5,Ldlrap1,Nbl1,Dhrs3,Isg15,Cd36,Rell1,Ncor2,Ywhag,Slc35f6,Crmp1,C…
60	3.50448e-12	9725	539	321	0.595547	0.0330077	GO:0071704	GO:BP	organic substance metabolic process	22758	19658	Sulf1,Ncoa2,Mdh1b,Dner,Psmd1,Traf5,Igfbp5,Rxrg,Fcer1g,Usf1,Eprs,Itga8,Notch1,Gsn,Dnajc10,Ube2l6,Rbl1,Tox2,Phyh,Ccdc3,Vim,Dpp7,Uap1l1,Olfm1,Zer1,Lcn2,Nmi,Ifih1,Serping1,Cat,Map1a,B2m,Trim69,Sppl2a,Cst3,Fkbp1a,Trib3,Tgif2,Samhd1,Src,Fam83d,Dbndd2,Slc2a10,Znfx1,Cebpb,Csf1,Camk2d,Spry1,Lmna,Pbxip1,Adar,S100a10,Psmb4,Mov10,Chil3,Gclm,Gbp5,Gbp7,Spsb1,Ddx58,Abca1,Ift74,Rab3b,Ptprf,St3gal3,Pgd,Grhpr,Txn1…
61	3.71721e-12	721	539	57	0.105751	0.0790569	GO:0002252	GO:BP	immune effector process	22758	905	Fcer1g,Nmi,Serping1,B2m,Ddx58,Rnf19b,Laptm5,C1qa,C1qc,C1qb,Cd36,Wdr1,Nod1,A2m,Bcl3,Tyrobp,Cd37,Hpx,Irf7,Tlr3,Bst2,Hmox1,Kars,Irf8,Cx3cr1,Parp3,Trex1,Myd88,Kdm5d,Sbno2,Cd24a,Hk1,Icosl,Ifi35,Stat3,Irf1,Supt6,Lgals9,Tmem98,Dhx58,Grn,Psen1,Hfe,Prkcd,Lacc1,Rac2,Lgals1,Irak4,Tap2,C4b,C2,Tap1,Cfb,Trem2,C3,Cd74,Tcirg1
62	4.6749e-12	4679	539	189	0.350649	0.0403932	GO:0007275	GO:BP	multicellular organism development	22758	3162	Sulf1,Smap1,Dner,Igfbp5,Rxrg,Fcer1g,Itga8,Notch1,Gsn,Vim,Ssna1,Olfm1,Lcn2,Fjx1,Cat,Map1a,B2m,Fkbp1a,Tgif2,Samhd1,Src,Slc2a10,Cebpb,Stmn3,Csf1,Camk2d,Cldn11,Spry1,Bcan,Lmna,Pbxip1,Adar,Slc39a1,S100a10,Mov10,Ift74,Ptprf,Ncdn,Akna,Jun,Pou3f1,AU040320,Rbbp4,Marcksl1,Laptm5,C1qa,C1qc,Nbl1,Dhrs3,Isg15,Cd36,Wdr1,Ncor2,Ywhag,Abcb1b,Crmp1,Cxcl10,Bmp2k,Hpse,Spp1,Oas2,Ctnna2,Anxa4,Chl1,Adipor2,Col1a2,Tmem17…
63	5.09274e-12	912	539	65	0.120594	0.0712719	GO:0009617	GO:BP	response to bacterium	22758	3984	Fcer1g,Vim,Lcn2,B2m,Znfx1,Cebpb,Gbp5,Gbp3,Gbp7,Gbp2,Ifi44,Abca1,Cd52,Isg15,Cd36,Cxcl10,Cxcl9,Gbp10,Gbp6,Oas2,Oas1c,Oas1g,Oas1a,Nod1,Herc6,Usp18,Tnfrsf1a,Bcl3,Trim12a,Nlrc5,Adam9,Mt2,Irf8,Cx3cr1,Plscr2,Trf,Gpx1,Myd88,Sbno2,Cd24a,Lyz2,Irgm1,Irgm2,Igtp,Lgals9,Ccl5,Gsdma,Dhx58,Grn,Cmpk2,Pygl,Tmem229b,Ly86,Prkcd,Ang,Trib1,B3galt5,Tap2,Trem2,C3,Eif2ak2,Iigp1,Cd274,Ifit3,Ifit1
64	5.92091e-12	11424	539	360	0.667904	0.0315126	GO:0050789	GO:BP	regulation of biological process	22758	15301	Rgs20,Sulf1,Ncoa2,Smap1,Traf5,Igfbp5,Rxrg,Fcer1g,Usf1,Casq1,Eprs,Fam171a1,Frmd4a,Itga8,Notch1,Mvb12b,Gsn,Dnajc10,Rbl1,Tox2,Ccdc3,Vim,Ssna1,Olfm1,Ralgds,Zer1,Lcn2,Nmi,Ifih1,Serping1,Cat,Map1a,B2m,Sppl2a,Cst3,Fkbp1a,Trib3,Tgif2,Samhd1,Src,Fam83d,Dbndd2,Slc2a10,Znfx1,Cebpb,Zbp1,Stmn3,Csf1,Camk2d,Spry1,Lmna,Pbxip1,Adar,S100a10,Psmb4,Rhoc,Mov10,Chil3,Gclm,Gbp5,Gbp7,Ddx58,Abca1,Ift74,Rab3b,Ptprf,Ncdn,T…
65	8.16533e-12	10111	539	329	0.61039	0.0325388	GO:0008152	GO:BP	metabolic process	22758	3527	Sulf1,Ncoa2,Mdh1b,Dner,Psmd1,Traf5,Igfbp5,Rxrg,Fcer1g,Usf1,Eprs,Itga8,Notch1,Gsn,Dnajc10,Ube2l6,Rbl1,Tox2,Phyh,Ccdc3,Vim,Dpp7,Uap1l1,Olfm1,Zer1,Lcn2,Nmi,Ifih1,Serping1,Cat,Map1a,B2m,Trim69,Sppl2a,Cst3,Fkbp1a,Trib3,Tgif2,Samhd1,Src,Fam83d,Dbndd2,Slc2a10,Znfx1,Cebpb,Csf1,Camk2d,Spry1,Lmna,Pbxip1,Adar,S100a10,Psmb4,Mov10,Chil3,Gclm,Gbp5,Gbp7,Spsb1,Ddx58,Abca1,Ift74,Rab3b,Ptprf,St3gal3,Pgd,Grhpr,Txn1…
66	9.54447e-12	8879	539	299	0.554731	0.033675	GO:0044238	GO:BP	primary metabolic process	22758	12667	Sulf1,Ncoa2,Mdh1b,Dner,Psmd1,Traf5,Igfbp5,Rxrg,Usf1,Eprs,Itga8,Notch1,Gsn,Dnajc10,Ube2l6,Rbl1,Tox2,Phyh,Ccdc3,Vim,Dpp7,Uap1l1,Zer1,Nmi,Ifih1,Serping1,Cat,Map1a,B2m,Trim69,Sppl2a,Cst3,Fkbp1a,Trib3,Tgif2,Samhd1,Src,Fam83d,Dbndd2,Slc2a10,Cebpb,Csf1,Camk2d,Spry1,Lmna,Pbxip1,Adar,S100a10,Psmb4,Mov10,Gclm,Spsb1,Ddx58,Abca1,Ift74,Rab3b,Ptprf,St3gal3,Pgd,Txn1,Akna,Jun,Pou3f1,Ak2,Rnf19b,Rbbp4,Laptm5,Ldlra…
67	1.12045e-11	1467	539	86	0.159555	0.058623	GO:0009967	GO:BP	positive regulation of signal transduction	22758	4263	Sulf1,Ncoa2,Traf5,Igfbp5,Itga8,Notch1,Nmi,Cat,Src,Slc2a10,Zbp1,Csf1,Camk2d,Pbxip1,Jun,Laptm5,Cd36,Rell1,Bmp2k,Hpse,Oasl1,Dgki,Zc3hav1,Gpnmb,Nod1,Gadd45a,Ltbr,Taok2,Meis3,Actn4,Arrb1,Trim12a,Hpx,Irf7,Nlrc5,Adam9,Tlr3,Il12rb1,Tradd,Map2k1,Cx3cr1,Pml,Gpr62,Gpx1,Myd88,Sh3rf3,Cd24a,Gadd45b,Cd63,Erbb2,Ifi35,Stat3,Irgm1,Igtp,Myo1c,Lgals9,Ccl5,Ccl6,Trim25,Dhx58,C1qtnf1,Sox11,Psen1,Ly86,Hfe,Glrx,Il6st,Prk…
68	1.32352e-11	4622	539	186	0.345083	0.0402423	GO:0019538	GO:BP	protein metabolic process	22758	6764	Sulf1,Dner,Psmd1,Traf5,Igfbp5,Eprs,Notch1,Gsn,Dnajc10,Ube2l6,Vim,Dpp7,Zer1,Nmi,Ifih1,Serping1,Cat,Map1a,B2m,Trim69,Sppl2a,Fkbp1a,Trib3,Src,Fam83d,Dbndd2,Slc2a10,Csf1,Camk2d,Spry1,Lmna,Pbxip1,Adar,S100a10,Psmb4,Mov10,Spsb1,Ddx58,Abca1,Rab3b,Ptprf,St3gal3,Txn1,Jun,Rnf19b,Rbbp4,Laptm5,Ldlrap1,Lypla2,Isg15,Cd36,Gsap,Coro1c,Ncor2,Psmc2,Bmp2k,Hpse,Gars,Adipor2,C1ra,Pdk4,Parp12,Gpnmb,Nod1,Herc6,Gadd45a,…
69	1.47698e-11	144	539	25	0.0463822	0.173611	GO:1903900	GO:BP	regulation of viral life cycle	22758	26895	Notch1,Gsn,Ifih1,Znfx1,Adar,Gbp7,Isg15,Oasl2,Oasl1,Oas2,Oas1c,Oas1g,Oas1a,Zc3hav1,Trim21,Trim12a,Bst2,Ccl5,Trim25,P4hb,Lgals1,Apobec3,Ciita,Eif2ak2,Cd74
70	1.49462e-11	4076	539	170	0.315399	0.0417076	GO:0048869	GO:BP	cellular developmental process	22758	15138	Sulf1,Smap1,Dner,Igfbp5,Rxrg,Fcer1g,Casq1,Tagln2,Itga8,Notch1,Rbl1,Ccdc3,Vim,Ssna1,Olfm1,Map1a,B2m,Trib3,Tgif2,Src,Fam83d,Cebpb,Stmn3,Csf1,Camk2d,Spry1,Bcan,Lmna,Adar,S100a10,Mov10,Ift74,Ptprf,Ncdn,Akna,Jun,Pou3f1,AU040320,Rbbp4,Laptm5,C1qa,C1qc,Nbl1,Isg15,Cd36,Wdr1,Coro1c,Ncor2,Ywhag,Abcb1b,Fosl2,Crmp1,Cxcl10,Cxcl9,Hpse,Spp1,Ctnna2,Chl1,Flnc,Tmem176a,Snx10,Herc6,A2m,Ltbr,Tnfrsf1a,Cd9,Gabrb3,Taok…
71	1.63754e-11	4046	539	169	0.313544	0.0417696	GO:0030154	GO:BP	cell differentiation	22758	7711	Sulf1,Smap1,Dner,Igfbp5,Rxrg,Fcer1g,Casq1,Tagln2,Itga8,Notch1,Rbl1,Ccdc3,Vim,Ssna1,Olfm1,Map1a,B2m,Trib3,Tgif2,Src,Fam83d,Cebpb,Stmn3,Csf1,Camk2d,Spry1,Bcan,Lmna,Adar,S100a10,Mov10,Ift74,Ptprf,Ncdn,Akna,Jun,Pou3f1,AU040320,Rbbp4,Laptm5,C1qa,C1qc,Nbl1,Isg15,Cd36,Wdr1,Coro1c,Ncor2,Ywhag,Abcb1b,Fosl2,Crmp1,Cxcl10,Cxcl9,Hpse,Spp1,Ctnna2,Chl1,Flnc,Tmem176a,Snx10,Herc6,A2m,Ltbr,Tnfrsf1a,Cd9,Gabrb3,Taok…
72	1.78488e-11	4741	539	189	0.350649	0.039865	GO:0051179	GO:BP	localization	22758	15628	Smap1,Fcer1g,Casq1,Eprs,Frmd4a,Itga8,Notch1,Gsn,Ssna1,Lcn2,Slc43a3,Map1a,B2m,Fkbp1a,Trib3,Src,Fam83d,Slc2a10,Cebpb,Camk2d,Slc7a14,Spry1,Mfsd1,Lmna,Adar,Slc39a1,S100a10,Gbp5,Slc44a1,Abca1,Ift74,Rab3b,Txn1,Plin2,AU040320,Gjb4,Laptm5,Ldlrap1,Nbl1,Slc45a1,Isg15,Cd36,Coro1c,Gltp,Ywhag,Abcb1b,Slc35f6,Cxcl10,Cxcl9,Bmp2k,Hpse,Slc10a6,Spp1,Ankrd13a,Oas2,Kdelr2,Cadps2,Dgki,Adipor2,Snx10,Sec61a1,Tnfrsf1a,Cd…
73	4.09662e-11	2071	539	106	0.19666	0.051183	GO:0032879	GO:BP	regulation of localization	22758	9072	Smap1,Fcer1g,Casq1,Eprs,Frmd4a,Notch1,Gsn,Lcn2,Map1a,B2m,Fkbp1a,Trib3,Src,Cebpb,Camk2d,Lmna,S100a10,Abca1,Rab3b,Txn1,Plin2,Ldlrap1,Cd36,Abcb1b,Slc35f6,Cxcl10,Cxcl9,Bmp2k,Spp1,Ankrd13a,Oas2,Cadps2,Dgki,Adipor2,Tnfrsf1a,Actn4,Clip3,Tyrobp,Fxyd1,Fxyd7,Scn1b,Arrb1,Trim12a,Apbb1,Pnpla2,Cd151,Ctsd,Adam9,Hmox1,Car7,Nol3,Dnm2,Map2k1,Anxa2,Pml,Trf,G6pdx,Kcne1l,Sgk1,Hk1,Chchd10,Cd63,Ankfy1,Erbb2,Gfap,Kcnj1…
74	4.65893e-11	2194	539	110	0.204082	0.0501367	GO:0035556	GO:BP	intracellular signal transduction	22758	10450	Traf5,Igfbp5,Casq1,Notch1,Gsn,Dnajc10,Ralgds,Nmi,Ifih1,Cat,Trib3,Src,Fam83d,Cebpb,Stmn3,Csf1,Camk2d,Spry1,Gbp7,Ddx58,Abca1,Jun,Laptm5,Cd36,Rell1,Hpse,Oasl1,Dgki,Col1a2,Zc3hav1,Gpnmb,Nod1,Gadd45a,Ltbr,Tnfrsf1a,Taok2,Meis3,Bcl3,Actn4,Rasip1,Arrb1,Inppl1,Trim12a,Nlrc5,Adam9,Tlr3,Hmox1,Mt2,Mt1,Tradd,Nol3,Kars,Shisa5,Amotl1,Dnm2,Map2k1,Cx3cr1,Pml,Trf,Gpr62,Gpx1,Trex1,Ccrl2,Myd88,Grik2,Sgk1,Sh3rf3,Cd24…
75	6.57343e-11	1939	539	101	0.187384	0.0520887	GO:0008283	GO:BP	cell population proliferation	22758	3563	Sulf1,Traf5,Igfbp5,Notch1,Vim,Nmi,B2m,Cst3,Fkbp1a,Src,Fam83d,Cebpb,Csf1,Camk2d,Spry1,Lmna,Pbxip1,Ift74,Ptprf,Akna,Jun,Marcksl1,Laptm5,Ldlrap1,Ncor2,Abcb1b,Slc35f6,Fosl2,Cxcl10,Cxcl9,Hpse,Gpnmb,Cd9,Lgi4,Meis3,Tyrobp,Klk8,Cd37,Rasip1,Arrb1,Inppl1,Cd151,Il12rb1,Hmox1,Hhip,Junb,Nol3,Psmb10,Zbtb16,Map2k1,Anxa2,Cx3cr1,Pml,Trf,Gpx1,Myd88,Timp1,Sat1,Txnrd1,Cd24a,Icosl,Erbb2,Ifi35,Stat3,Gfap,Irf1,Sparc,Lg…
76	6.67853e-11	12018	539	370	0.686456	0.0307872	GO:0065007	GO:BP	biological regulation	22758	18589	Rgs20,Sulf1,Ncoa2,Smap1,Mitd1,Traf5,Igfbp5,Rxrg,Fcer1g,Usf1,Casq1,Eprs,Fam171a1,Frmd4a,Itga8,Notch1,Mvb12b,Gsn,Dnajc10,Rbl1,Tox2,Ccdc3,Vim,Ssna1,Olfm1,Ralgds,Zer1,Lcn2,Nmi,Ifih1,Serping1,Cat,Map1a,B2m,Sppl2a,Cst3,Fkbp1a,Trib3,Tgif2,Samhd1,Src,Fam83d,Dbndd2,Slc2a10,Znfx1,Cebpb,Zbp1,Stmn3,Csf1,Camk2d,Spry1,Mfsd1,Lmna,Pbxip1,Adar,S100a10,Psmb4,Rhoc,Mov10,Chil3,Gclm,Gbp5,Gbp7,Ddx58,Abca1,Ift74,Rab3b,…
77	1.16106e-10	4099	539	168	0.311688	0.0409856	GO:0051234	GO:BP	establishment of localization	22758	15672	Smap1,Fcer1g,Casq1,Eprs,Frmd4a,Itga8,Notch1,Gsn,Ssna1,Lcn2,Slc43a3,Map1a,B2m,Fkbp1a,Trib3,Src,Fam83d,Slc2a10,Cebpb,Camk2d,Slc7a14,Spry1,Lmna,Adar,Slc39a1,S100a10,Slc44a1,Abca1,Ift74,Rab3b,Txn1,Plin2,AU040320,Gjb4,Laptm5,Ldlrap1,Slc45a1,Cd36,Coro1c,Gltp,Ywhag,Abcb1b,Slc35f6,Cxcl10,Cxcl9,Bmp2k,Hpse,Slc10a6,Spp1,Ankrd13a,Oas2,Kdelr2,Cadps2,Dgki,Adipor2,Snx10,Sec61a1,Tnfrsf1a,Cd9,Gabrb3,Bcl3,Actn4,Cl…
78	1.60542e-10	3943	539	163	0.302412	0.0413391	GO:0006810	GO:BP	transport	22758	2762	Smap1,Fcer1g,Casq1,Eprs,Frmd4a,Notch1,Gsn,Ssna1,Lcn2,Slc43a3,Map1a,B2m,Fkbp1a,Trib3,Src,Slc2a10,Cebpb,Camk2d,Slc7a14,Lmna,Adar,Slc39a1,S100a10,Slc44a1,Abca1,Ift74,Rab3b,Txn1,Plin2,AU040320,Gjb4,Laptm5,Ldlrap1,Slc45a1,Cd36,Coro1c,Gltp,Ywhag,Abcb1b,Slc35f6,Cxcl10,Cxcl9,Bmp2k,Hpse,Slc10a6,Spp1,Ankrd13a,Oas2,Kdelr2,Cadps2,Dgki,Adipor2,Snx10,Sec61a1,Tnfrsf1a,Cd9,Gabrb3,Bcl3,Actn4,Clip3,Tyrobp,Fxyd1,Fx…
79	1.74114e-10	1294	539	77	0.142857	0.0595054	GO:0040011	GO:BP	locomotion	22758	11442	Sulf1,Igfbp5,Fcer1g,Notch1,Vim,Lcn2,Src,Csf1,Camk2d,Lmna,Rhoc,Ddx58,Jun,Rbbp4,Nbl1,Wdr1,Coro1c,Cxcl10,Cxcl9,Hpse,Spp1,Ctnna2,Chl1,Adipor2,Gpnmb,Gadd45a,Cd9,Actn4,Scn1b,Apbb1,Cd151,Adam9,Bst2,Hmox1,Tradd,Tubb3,Amotl1,Map2k1,Cx3cr1,Chst2,Trf,Ccrl2,Myd88,Timp1,Tmsb4x,Cd63,Erbb2,Stat3,Sparc,Myo1c,Lgals9,Ccl5,Ccl6,Grn,Gna13,Arhgdia,Rhoj,Syne2,Psen1,Cxcl14,Il6st,Fam107a,Prkcd,Cntn1,Trib1,Rac2,Apod,Aif1…
80	1.76259e-10	1457	539	83	0.153989	0.0569664	GO:0016477	GO:BP	cell migration	22758	5812	Sulf1,Igfbp5,Fcer1g,Notch1,Vim,Lcn2,Src,Fam83d,Csf1,Camk2d,Lmna,Pbxip1,Rhoc,Ddx58,Ptprf,Jun,AU040320,Rbbp4,Nbl1,Wdr1,Coro1c,Cxcl10,Cxcl9,Hpse,Spp1,Ctnna2,Chl1,Adipor2,Gpnmb,Gadd45a,Cd9,Actn4,Apbb1,Cd151,Adam9,Bst2,Hmox1,Tradd,Amotl1,Map2k1,Cx3cr1,Pml,Chst2,Gpx1,Ccrl2,Myd88,Timp1,Tmsb4x,Cd24a,Cd63,Stat3,Sparc,Myo1c,Lgals9,Ccl5,Ccl6,Grn,Gna13,Arhgdia,Rhoj,Syne2,Psen1,Cxcl14,Il6st,Fam107a,Prkcd,Ang,…
81	1.79641e-10	3280	539	143	0.265306	0.0435976	GO:0010604	GO:BP	positive regulation of macromolecule metabolic process	22758	4746	Sulf1,Ncoa2,Traf5,Rxrg,Fcer1g,Usf1,Itga8,Notch1,Gsn,Tox2,Vim,Olfm1,Zer1,Lcn2,Nmi,Ifih1,B2m,Cst3,Trib3,Src,Slc2a10,Cebpb,Csf1,Camk2d,Lmna,Pbxip1,Adar,S100a10,Mov10,Chil3,Gbp5,Ddx58,Ift74,Txn1,Akna,Jun,Pou3f1,Rnf19b,Rbbp4,Laptm5,Isg15,Cd36,Gsap,Ncor2,Fosl2,Hpse,Spp1,Oas2,Oas1c,Oas1g,Oas1a,Adipor2,Zc3hav1,Gpnmb,Nod1,Tnfrsf1a,Hif3a,Meis3,Bcl3,Egln2,Clip3,Tyrobp,Cd37,Arrb1,Apbb1,Hpx,Kndc1,Irf7,Ctsd,Nl…
82	2.63585e-10	3594	539	152	0.282004	0.0422927	GO:0009893	GO:BP	positive regulation of metabolic process	22758	4209	Sulf1,Ncoa2,Traf5,Rxrg,Fcer1g,Usf1,Itga8,Notch1,Gsn,Tox2,Ccdc3,Vim,Olfm1,Zer1,Lcn2,Nmi,Ifih1,B2m,Cst3,Trib3,Src,Slc2a10,Cebpb,Csf1,Camk2d,Lmna,Pbxip1,Adar,S100a10,Mov10,Chil3,Gbp5,Ddx58,Ift74,Txn1,Akna,Jun,Pou3f1,Rnf19b,Rbbp4,Laptm5,Isg15,Cd36,Gsap,Ncor2,Fosl2,Hpse,Spp1,Oas2,Oas1c,Oas1g,Oas1a,Adipor2,Zc3hav1,Gpnmb,Nod1,Gadd45a,Tnfrsf1a,Hif3a,Meis3,Bcl3,Egln2,Clip3,Tyrobp,Cd37,Arrb1,Trim12a,Apbb1,…
83	3.08165e-10	1640	539	89	0.165121	0.0542683	GO:0010941	GO:BP	regulation of cell death	22758	5058	Fcer1g,Notch1,Gsn,Olfm1,Lcn2,Cat,Cst3,Src,Cebpb,Zbp1,Csf1,Camk2d,Lmna,Adar,Gclm,Ptprf,Txn1,Jun,Laptm5,C1qa,Cd36,Slc35f6,Cxcl10,Spp1,Chl1,Pdk4,Gpnmb,Nod1,Gadd45a,Ltbr,Tnfrsf1a,Gabrb3,Meis3,Bcl3,Egln2,Actn4,Clip3,Tyrobp,Arrb1,Apbb1,Ctsd,Hmox1,Hhip,Mt1,Tradd,Nol3,Aars,Zbtb16,Map2k1,Cx3cr1,Pml,Gpx1,Timp1,G6pdx,Grik2,Txnrd1,Sgk1,Cd24a,Hk1,Gpx4,Gadd45b,Erbb2,Stat3,Irf1,Ccl5,Grn,P4hb,Sox11,Psen1,Cast,Gl…
84	3.46668e-10	368	539	37	0.0686456	0.100543	GO:0032102	GO:BP	negative regulation of response to external stimulus	22758	8533	Notch1,Nmi,Serping1,Samhd1,Adar,Psmb4,Nbl1,Isg15,Oas1c,Oas1g,Oas1a,Ctnna2,Usp18,A2m,Tnfrsf1a,Cd9,Klk8,Nlrc5,Anxa2,Cx3cr1,Gpx1,Trex1,Cd24a,Lgals9,Dhx58,Grn,C1qtnf1,Prkcd,Trib1,Cacnb3,Parp14,Tap2,Tap1,Aif1,Trem2,Ptprs,Coro1b
85	3.76587e-10	165	539	25	0.0463822	0.151515	GO:0050792	GO:BP	regulation of viral process	22758	15303	Notch1,Gsn,Ifih1,Znfx1,Adar,Gbp7,Isg15,Oasl2,Oasl1,Oas2,Oas1c,Oas1g,Oas1a,Zc3hav1,Trim21,Trim12a,Bst2,Ccl5,Trim25,P4hb,Lgals1,Apobec3,Ciita,Eif2ak2,Cd74
86	3.80827e-10	975	539	64	0.118738	0.065641	GO:0002684	GO:BP	positive regulation of immune system process	22758	1323	Fcer1g,Nmi,Serping1,B2m,Znfx1,Zbp1,Csf1,Gbp5,Ddx58,Jun,Laptm5,C1qa,C1qc,C1qb,Cd36,Cxcl10,Nod1,A2m,Tyrobp,Cd37,Trim12a,Hpx,Irf7,Nlrc5,Tlr3,Il12rb1,Fcho1,Hmox1,Kars,Zbtb16,Cx3cr1,Plscr2,Trex1,Myd88,Cd24a,Hk1,Icosl,Ifi35,Irgm1,Irf1,Igtp,Lgals9,Ccl5,Dhx58,Psen1,Cd83,Cxcl14,Il6st,Lacc1,Trib1,Rac2,Lgals1,Cacnb3,Parp9,Tap2,C4b,C2,Cfb,Aif1,Trem2,C3,Cd74,Csf1r,Cd274
87	4.29327e-10	1593	539	87	0.16141	0.0546139	GO:0051240	GO:BP	positive regulation of multicellular organismal process	22758	15678	Sulf1,Ncoa2,Fcer1g,Notch1,Vim,Olfm1,Lcn2,Ifih1,B2m,Src,Cebpb,Csf1,Camk2d,Spry1,Chil3,Gbp5,Ddx58,Abca1,Ptprf,Jun,Rbbp4,Laptm5,Ldlrap1,Isg15,Cd36,Hpse,Spp1,Oas2,Oas1c,Oas1g,Oas1a,Adipor2,Zc3hav1,Nod1,Tnfrsf1a,Bcl3,Tyrobp,Map6,Irf7,Tlr3,Il12rb1,Hmox1,Tradd,Irf8,Zbtb16,Map2k1,Anxa2,Cx3cr1,Trf,Myd88,Sgk1,Zfp365,Hk1,Icosl,Stat3,Gfap,Jade2,Irf1,Lgals9,Ccl5,Dhx58,Grn,C1qtnf1,Sox11,Psen1,Cd83,Erap1,Il6st,…
88	4.42809e-10	1823	539	95	0.176252	0.0521119	GO:0023056	GO:BP	positive regulation of signaling	22758	7647	Sulf1,Ncoa2,Traf5,Igfbp5,Itga8,Notch1,Nmi,Cat,Src,Slc2a10,Zbp1,Csf1,Camk2d,Pbxip1,Jun,Laptm5,Cd36,Rell1,Bmp2k,Hpse,Spp1,Oasl1,Dgki,Zc3hav1,Gpnmb,Nod1,Gadd45a,Ltbr,Taok2,Meis3,Actn4,Tyrobp,Arrb1,Trim12a,Hpx,Irf7,Nlrc5,Adam9,Tlr3,Il12rb1,Car7,Tradd,Map2k1,Anxa2,Cx3cr1,Pml,Gpr62,Gpx1,Myd88,Grik2,Sh3rf3,Cd24a,Gadd45b,Cd63,Erbb2,Ifi35,Stat3,Gfap,Irgm1,Igtp,Myo1c,Lgals9,Ccl5,Ccl6,Trim25,Dhx58,Cacng5,C1…
89	6.74672e-10	1749	539	92	0.170686	0.0526015	GO:0012501	GO:BP	programmed cell death	22758	5112	Fcer1g,Notch1,Gsn,Dnajc10,Olfm1,Lcn2,Cat,Cst3,Trib3,Src,Cebpb,Zbp1,Camk2d,Lmna,Adar,Gclm,Ptprf,Jun,Laptm5,Slc35f6,Cxcl10,Spp1,Chl1,Pdk4,Gadd45a,Ltbr,Tnfrsf1a,Gabrb3,Meis3,Bcl3,Egln2,Actn4,Clip3,Tyrobp,Arrb1,Apbb1,Ctsd,Tlr3,Hmox1,Hhip,Mt1,Tradd,Nol3,Aars,Mlkl,Shisa5,Zbtb16,Map2k1,Cx3cr1,Pml,Plscr2,Gpx1,Myd88,Timp1,G6pdx,Grik2,Sgk1,Cd24a,Hk1,Chchd10,Gpx4,Gadd45b,Erbb2,Irf1,Ccl5,Gsdma,Grn,P4hb,Itpk1…
90	6.86822e-10	1195	539	72	0.133581	0.060251	GO:1901565	GO:BP	organonitrogen compound catabolic process	22758	24841	Psmd1,Notch1,Dnajc10,Ube2l6,Dpp7,Zer1,Map1a,Trib3,Samhd1,Fam83d,Psmb4,Chil3,Spsb1,Rnf19b,Laptm5,Lypla2,Acot7,Isg15,Psmc2,Hpse,Aldh1l1,Dera,Herc6,Bcat1,Psmc4,Egln2,Fah,Arrb1,Ctsd,Adam9,Hmox1,Psmb10,Nudt7,Keap1,Anxa2,Pml,Hexa,Uba7,Gpx1,Lamp2,Timp1,Abcd1,Sat1,Sh3rf3,Aldh1l2,Gfap,Ascc2,Upp1,Trim25,Grn,Psen1,Ifi27,Ankrd9,Cast,Hfe,Erap1,Kctd6,Psmd6,Prkcd,Psme1,Ctsb,Trib1,Cyp2d22,Cela1,Psmd2,Dtx3l,Psmb8…
91	6.9113e-10	8452	539	282	0.523191	0.0333649	GO:0006807	GO:BP	nitrogen compound metabolic process	22758	2759	Sulf1,Ncoa2,Dner,Psmd1,Traf5,Igfbp5,Rxrg,Usf1,Eprs,Itga8,Notch1,Gsn,Dnajc10,Ube2l6,Rbl1,Tox2,Vim,Dpp7,Uap1l1,Zer1,Nmi,Ifih1,Serping1,Cat,Map1a,B2m,Trim69,Sppl2a,Cst3,Fkbp1a,Trib3,Tgif2,Samhd1,Src,Fam83d,Dbndd2,Slc2a10,Cebpb,Csf1,Camk2d,Spry1,Lmna,Pbxip1,Adar,S100a10,Psmb4,Mov10,Chil3,Gclm,Spsb1,Ddx58,Abca1,Ift74,Rab3b,Ptprf,St3gal3,Pgd,Txn1,Akna,Jun,Pou3f1,Ak2,Rnf19b,Rbbp4,Laptm5,Ldlrap1,Lypla2,G…
92	7.14601e-10	79	539	18	0.0333952	0.227848	GO:0045824	GO:BP	negative regulation of innate immune response	22758	13520	Nmi,Serping1,Samhd1,Adar,Isg15,Oas1c,Oas1g,Oas1a,Usp18,A2m,Nlrc5,Trex1,Lgals9,Dhx58,Grn,Parp14,Tap2,Tap1
93	8.53932e-10	2509	539	117	0.217069	0.0466321	GO:0050793	GO:BP	regulation of developmental process	22758	15304	Sulf1,Ncoa2,Smap1,Igfbp5,Rxrg,Fam171a1,Notch1,Ccdc3,Vim,Olfm1,Lcn2,B2m,Trib3,Tgif2,Src,Cebpb,Csf1,Spry1,Lmna,S100a10,Rhoc,Mov10,Ptprf,Jun,Rbbp4,Laptm5,C1qc,Nbl1,Isg15,Cd36,Wdr1,Coro1c,Ncor2,Ywhag,Cxcl10,Cxcl9,Bmp2k,Hpse,Oas2,Tmem176a,Gadd45a,Tnfrsf1a,Taok2,Lgi4,Actn4,Tyrobp,Klk8,Map6,Apbb1,Kndc1,Adam9,Tlr3,Hmox1,Hhip,Junb,Tradd,Keap1,Dnm2,Zbtb16,Map2k1,Anxa2,Cx3cr1,Pml,Trf,Parp3,P4htm,G6pdx,Tmsb4…
94	9.32768e-10	1817	539	94	0.174397	0.0517336	GO:0010647	GO:BP	positive regulation of cell communication	22758	4788	Sulf1,Ncoa2,Traf5,Igfbp5,Itga8,Notch1,Nmi,Cat,Src,Slc2a10,Zbp1,Csf1,Camk2d,Pbxip1,Jun,Laptm5,Cd36,Rell1,Bmp2k,Hpse,Spp1,Oasl1,Dgki,Zc3hav1,Gpnmb,Nod1,Gadd45a,Ltbr,Taok2,Meis3,Actn4,Tyrobp,Arrb1,Trim12a,Hpx,Irf7,Nlrc5,Adam9,Tlr3,Il12rb1,Car7,Tradd,Map2k1,Cx3cr1,Pml,Gpr62,Gpx1,Myd88,Grik2,Sh3rf3,Cd24a,Gadd45b,Cd63,Erbb2,Ifi35,Stat3,Gfap,Irgm1,Igtp,Myo1c,Lgals9,Ccl5,Ccl6,Trim25,Dhx58,Cacng5,C1qtnf1,…
95	1.044e-09	92	539	19	0.0352505	0.206522	GO:0048525	GO:BP	negative regulation of viral process	22758	14827	Gsn,Ifih1,Znfx1,Isg15,Oasl2,Oasl1,Oas2,Oas1c,Oas1g,Oas1a,Zc3hav1,Trim12a,Bst2,Ccl5,Trim25,Apobec3,Ciita,Eif2ak2,Cd74
96	1.10724e-09	898	539	60	0.111317	0.0668151	GO:0030334	GO:BP	regulation of cell migration	22758	7808	Sulf1,Igfbp5,Notch1,Vim,Lcn2,Src,Csf1,Camk2d,Lmna,Rhoc,Ddx58,Jun,Rbbp4,Nbl1,Coro1c,Cxcl10,Hpse,Ctnna2,Adipor2,Gpnmb,Gadd45a,Cd9,Actn4,Cd151,Adam9,Bst2,Hmox1,Tradd,Amotl1,Map2k1,Cx3cr1,Chst2,Myd88,Timp1,Tmsb4x,Cd63,Stat3,Sparc,Myo1c,Lgals9,Ccl5,Grn,Gna13,Arhgdia,Rhoj,Syne2,Cxcl14,Il6st,Fam107a,Trib1,Rac2,Apod,Aif1,Trem2,Fgf1,Cd74,Csf1r,Coro1b,Capn1,Cd274
97	1.46379e-09	954	539	62	0.115028	0.0649895	GO:2000145	GO:BP	regulation of cell motility	22758	29352	Sulf1,Igfbp5,Notch1,Vim,Lcn2,Src,Csf1,Camk2d,Lmna,Rhoc,Ddx58,Jun,Rbbp4,Nbl1,Coro1c,Cxcl10,Hpse,Ctnna2,Adipor2,Gpnmb,Gadd45a,Cd9,Actn4,Cd151,Adam9,Bst2,Hmox1,Tradd,Amotl1,Map2k1,Cx3cr1,Chst2,Trf,Myd88,Timp1,Tmsb4x,Cd63,Stat3,Sparc,Myo1c,Lgals9,Ccl5,Grn,Gna13,Arhgdia,Rhoj,Syne2,Cxcl14,Il6st,Fam107a,Trib1,Rac2,Apod,Aif1,Trem2,Ctnna1,Fgf1,Cd74,Csf1r,Coro1b,Capn1,Cd274
98	1.49969e-09	426	539	39	0.0723562	0.0915493	GO:0032103	GO:BP	positive regulation of response to external stimulus	22758	8534	Fcer1g,Nmi,Znfx1,Cebpb,Zbp1,Csf1,Gbp5,Cxcl10,Oasl1,Alox5ap,Zc3hav1,Nod1,Tnfrsf1a,Tyrobp,Trim12a,Hpx,Irf7,Nlrc5,Tradd,Kars,Cx3cr1,Cd24a,Ifi35,Irgm1,Igtp,Lgals9,Ccl5,Dhx58,Grn,Ly86,Cxcl14,Rac2,Lgals1,Parp9,Aif1,Trem2,C3,Cd74,Csf1r
99	1.51279e-09	3739	539	154	0.285714	0.0411875	GO:0065008	GO:BP	regulation of biological quality	22758	18590	Ncoa2,Smap1,Traf5,Igfbp5,Fcer1g,Usf1,Casq1,Notch1,Gsn,Vim,Olfm1,Lcn2,Map1a,B2m,Fkbp1a,Src,Slc2a10,Cebpb,Csf1,Camk2d,Mfsd1,Lmna,Adar,Mov10,Gclm,Abca1,Rab3b,Ptprf,Ncdn,Txn1,Jun,Laptm5,Cd52,Ldlrap1,Isg15,Cd36,Wdr1,Ncor2,Ywhag,Abcb1b,Slc35f6,Cxcl10,Cxcl9,Hpse,Spp1,Oas2,Oas1c,Oas1g,Oas1a,Ctnna2,Cadps2,Dgki,Adipor2,Col1a2,Pdk4,Snx10,Cd9,Gabrb3,Taok2,Egln2,Tyrobp,Fxyd1,Scn1b,Klk8,Rasip1,Arrb1,Apbb1,Pnpl…
100	1.60011e-09	1518	539	83	0.153989	0.0546772	GO:0048585	GO:BP	negative regulation of response to stimulus	22758	14877	Sulf1,Igfbp5,Notch1,Ccdc3,Nmi,Serping1,Samhd1,Src,Slc2a10,Stmn3,Spry1,Lmna,Adar,Psmb4,Gclm,Gbp7,Ptprf,Txn1,Rbbp4,Laptm5,Nbl1,Dhrs3,Isg15,Ncor2,Slc35f6,Oas1c,Oas1g,Oas1a,Ctnna2,Usp18,A2m,Tnfrsf1a,Cd9,Meis3,Bcl3,Klk8,Rasip1,Arrb1,Inppl1,Nlrc5,Hmox1,Hhip,Nol3,Dnm2,Map2k1,Anxa2,Cx3cr1,Tle3,Parp3,Gpx1,Trex1,Cd24a,Ifi35,Irf1,Per1,Lgals9,Ccl5,Dhx58,Grn,C1qtnf1,Psen1,Hfe,Glrx,Il6st,Kctd6,Prkcd,Shisa2,Tri…
101	1.6833e-09	176	539	25	0.0463822	0.142045	GO:0050777	GO:BP	negative regulation of immune response	22758	15294	Nmi,Serping1,Samhd1,Adar,Psmb4,Isg15,Oas1c,Oas1g,Oas1a,Usp18,A2m,Nlrc5,Hmox1,Parp3,Gpx1,Trex1,Irf1,Lgals9,Dhx58,Grn,Hfe,Parp14,Tap2,Tap1,Trem2
102	1.99634e-09	1638	539	87	0.16141	0.0531136	GO:0048870	GO:BP	cell motility	22758	15139	Sulf1,Igfbp5,Fcer1g,Notch1,Vim,Lcn2,Src,Fam83d,Csf1,Camk2d,Lmna,Pbxip1,Rhoc,Ddx58,Ptprf,Jun,Tekt2,AU040320,Rbbp4,Nbl1,Wdr1,Coro1c,Cxcl10,Cxcl9,Hpse,Spp1,Ctnna2,Chl1,Adipor2,Gpnmb,Gadd45a,Cd9,Actn4,Apbb1,Cd151,Adam9,Bst2,Hmox1,Tradd,Amotl1,Map2k1,Cx3cr1,Pml,Chst2,Trf,Gpx1,Ccrl2,Myd88,Timp1,Tmsb4x,Cd24a,Cd63,Stat3,Efcab9,Sparc,Myo1c,Lgals9,Ccl5,Ccl6,Grn,Gna13,Arhgdia,Rhoj,Syne2,Psen1,Cxcl14,Il6st,F…
103	2.01326e-09	242	539	29	0.0538033	0.119835	GO:0019058	GO:BP	viral life cycle	22758	6414	Notch1,Mvb12b,Gsn,Ifih1,Znfx1,Adar,Gbp7,AU040320,Isg15,Oasl2,Oasl1,Oas2,Oas1c,Oas1g,Oas1a,Zc3hav1,Trim21,Trim12a,Bst2,Ccl5,Trim25,P4hb,Ifi27,Ctsb,Lgals1,Apobec3,Ciita,Eif2ak2,Cd74
104	2.12213e-09	2172	539	105	0.194805	0.0483425	GO:0009056	GO:BP	catabolic process	22758	3655	Psmd1,Traf5,Notch1,Dnajc10,Ube2l6,Phyh,Vim,Dpp7,Zer1,Cat,Map1a,Trib3,Samhd1,Fam83d,Psmb4,Mov10,Chil3,Spsb1,Pgd,Rnf19b,Laptm5,Lypla2,Gale,Acot7,Isg15,Cd36,Psmc2,Hpse,Spp1,Oas2,Aldh1l1,Dera,Zc3hav1,Nod1,Herc6,Bcat1,Psmc4,Egln2,Rasip1,Fah,Arrb1,Trim12a,Pnpla2,Ctsd,Adam9,Hmox1,Psmb10,Nudt7,Keap1,Map2k1,Anxa2,Pml,Hexa,Uba7,Gpx1,Trex1,Myd88,Lamp2,Timp1,Abcd1,Sat1,Txnrd1,Sh3rf3,Aldh1l2,Hk1,Stat3,Gfap,As…
105	2.7541e-09	1071	539	66	0.122449	0.0616246	GO:0051241	GO:BP	negative regulation of multicellular organismal process	22758	15679	Sulf1,Igfbp5,Notch1,Nmi,B2m,Slc2a10,Spry1,Lmna,Gbp7,Rbbp4,Laptm5,C1qc,Cd36,Coro1c,Cxcl10,Oas1c,Oas1g,Oas1a,Anxa4,Tmem176a,Gpnmb,Gadd45a,Tnfrsf1a,Cd9,Bcl3,Tyrobp,Klk8,Arrb1,Bst2,Hmox1,Hhip,Nol3,Anxa2,Cx3cr1,Pml,Tle3,Parp3,Timp1,Abcd1,G6pdx,Cd24a,Cd63,Erbb2,Irf1,Sparc,Lgals9,Tmem98,Dhx58,Grn,C1qtnf1,Sox11,Psen1,Hfe,Cd83,Prkcd,Trib1,Tspo,Cacnb3,Pros1,Apod,Trem2,Ptprs,Ctnna1,Mbp,Cd74,Cd274
106	2.83674e-09	10740	539	335	0.621521	0.0311918	GO:0050794	GO:BP	regulation of cellular process	22758	15305	Rgs20,Sulf1,Ncoa2,Smap1,Traf5,Igfbp5,Rxrg,Fcer1g,Usf1,Casq1,Eprs,Frmd4a,Itga8,Notch1,Mvb12b,Gsn,Dnajc10,Rbl1,Tox2,Ccdc3,Vim,Ssna1,Olfm1,Ralgds,Zer1,Lcn2,Nmi,Ifih1,Cat,Map1a,B2m,Cst3,Fkbp1a,Trib3,Tgif2,Samhd1,Src,Fam83d,Dbndd2,Slc2a10,Cebpb,Zbp1,Stmn3,Csf1,Camk2d,Spry1,Lmna,Pbxip1,Adar,S100a10,Rhoc,Mov10,Gclm,Gbp5,Gbp7,Ddx58,Abca1,Ift74,Rab3b,Ptprf,Ncdn,Txn1,Gng10,Akna,Jun,Pou3f1,Rnf19b,Rbbp4,Marc…
107	2.99721e-09	1737	539	90	0.166976	0.0518135	GO:0051049	GO:BP	regulation of transport	22758	15520	Smap1,Fcer1g,Casq1,Eprs,Frmd4a,Notch1,Lcn2,B2m,Fkbp1a,Trib3,Src,Cebpb,Camk2d,S100a10,Abca1,Rab3b,Txn1,Ldlrap1,Cd36,Abcb1b,Slc35f6,Cxcl10,Cxcl9,Bmp2k,Spp1,Ankrd13a,Oas2,Cadps2,Dgki,Adipor2,Tnfrsf1a,Actn4,Clip3,Fxyd1,Fxyd7,Scn1b,Arrb1,Apbb1,Cd151,Adam9,Hmox1,Car7,Nol3,Dnm2,Map2k1,Anxa2,Pml,Trf,G6pdx,Kcne1l,Sgk1,Hk1,Chchd10,Cd63,Ankfy1,Erbb2,Gfap,Kcnj16,Per1,Myo1c,Supt6,Lgals9,Ccl5,Cacng5,Abca8a,C1q…
108	3.46602e-09	98	539	19	0.0352505	0.193878	GO:0032606	GO:BP	type I interferon production	22758	8842	Nmi,Ifih1,Gbp7,Ddx58,Isg15,Oas2,Oas1c,Oas1g,Oas1a,Zc3hav1,Irf7,Tlr3,Irf8,Trex1,Myd88,Irf1,Dhx58,Flot1,Ptprs
109	3.46602e-09	98	539	19	0.0352505	0.193878	GO:0032479	GO:BP	regulation of type I interferon production	22758	8773	Nmi,Ifih1,Gbp7,Ddx58,Isg15,Oas2,Oas1c,Oas1g,Oas1a,Zc3hav1,Irf7,Tlr3,Irf8,Trex1,Myd88,Irf1,Dhx58,Flot1,Ptprs
110	4.04348e-09	55	539	15	0.0278293	0.272727	GO:0071357	GO:BP	cellular response to type I interferon	22758	19361	Samhd1,Zbp1,Adar,Isg15,Oas2,Oas1c,Oas1g,Oas1a,Usp18,Irf7,Nlrc5,Trex1,Myd88,Ifi27,Ifnar2
111	4.04348e-09	55	539	15	0.0278293	0.272727	GO:0060337	GO:BP	type I interferon signaling pathway	22758	17091	Samhd1,Zbp1,Adar,Isg15,Oas2,Oas1c,Oas1g,Oas1a,Usp18,Irf7,Nlrc5,Trex1,Myd88,Ifi27,Ifnar2
112	5.06861e-09	6353	539	225	0.41744	0.0354163	GO:0007154	GO:BP	cell communication	22758	3050	Rgs20,Sulf1,Ncoa2,Traf5,Igfbp5,Rxrg,Fcer1g,Usf1,Casq1,Itga8,Notch1,Mvb12b,Gsn,Dnajc10,Ccdc3,Vim,Ssna1,Olfm1,Ralgds,Lcn2,Nmi,Ifih1,Fjx1,Cat,Map1a,Fkbp1a,Trib3,Tgif2,Samhd1,Src,Fam83d,Slc2a10,Cebpb,Zbp1,Stmn3,Csf1,Camk2d,Spry1,Lmna,Pbxip1,Adar,Gclm,Gbp7,Ddx58,Abca1,Ift74,Rab3b,Ptprf,Ncdn,Gng10,Plin2,Jun,Gjb4,Rbbp4,Laptm5,Nbl1,Dhrs3,Isg15,Cd36,Rell1,Ncor2,Ywhag,Slc35f6,Crmp1,Cxcl10,Cxcl9,Bmp2k,Hpse,…
113	6.70243e-09	8316	539	275	0.510204	0.0330688	GO:0043170	GO:BP	macromolecule metabolic process	22758	12167	Sulf1,Ncoa2,Dner,Psmd1,Traf5,Igfbp5,Rxrg,Fcer1g,Usf1,Eprs,Itga8,Notch1,Gsn,Dnajc10,Ube2l6,Rbl1,Tox2,Ccdc3,Vim,Dpp7,Olfm1,Zer1,Lcn2,Nmi,Ifih1,Serping1,Cat,Map1a,B2m,Trim69,Sppl2a,Cst3,Fkbp1a,Trib3,Tgif2,Samhd1,Src,Fam83d,Dbndd2,Slc2a10,Znfx1,Cebpb,Csf1,Camk2d,Spry1,Lmna,Pbxip1,Adar,S100a10,Psmb4,Mov10,Chil3,Gbp5,Gbp7,Spsb1,Ddx58,Abca1,Ift74,Rab3b,Ptprf,St3gal3,Txn1,Akna,Jun,Pou3f1,Rnf19b,Rbbp4,Lap…
114	7.47695e-09	1175	539	69	0.128015	0.0587234	GO:0010628	GO:BP	positive regulation of gene expression	22758	4769	Sulf1,Traf5,Fcer1g,Notch1,Gsn,Vim,Olfm1,Lcn2,Ifih1,B2m,Src,Slc2a10,Cebpb,Csf1,Lmna,Adar,S100a10,Chil3,Gbp5,Ddx58,Pou3f1,Laptm5,Isg15,Cd36,Ncor2,Hpse,Oas2,Oas1c,Oas1g,Oas1a,Zc3hav1,Nod1,Tnfrsf1a,Bcl3,Tyrobp,Cd37,Hpx,Irf7,Tlr3,Il12rb1,Irf8,Map2k1,Myd88,Eif2s3y,Hk1,Icosl,Erbb2,Stat3,Irf1,Lgals9,Ccl5,Dhx58,C1qtnf1,Sox11,Psen1,Hfe,Cd83,Lacc1,Cntn1,Aif1,Flot1,Trem2,C3,Eif2ak2,Mbp,Fgf1,Cd74,Csf1r,Cd274
115	8.40029e-09	744	539	52	0.096475	0.0698925	GO:0030155	GO:BP	regulation of cell adhesion	22758	7712	Notch1,Gsn,B2m,Src,Cebpb,Csf1,S100a10,Ift74,Akna,Col16a1,Laptm5,Cd36,Coro1c,Hpse,Spp1,Gpnmb,Cd9,Taok2,Actn4,Cd37,Adam9,Il12rb1,Fcho1,Dnm2,Zbtb16,Map2k1,Pml,Chst2,Cd24a,Icosl,Cd63,Erbb2,Irf1,Lgals9,Ccl5,C1qtnf1,P4hb,Hfe,Cd83,Il6st,Fam107a,Prkcd,Rac2,Lgals1,Apod,Aif1,Flot1,Mbp,Cd74,Efemp2,Capn1,Cd274
116	8.6037e-09	311	539	32	0.0593692	0.102894	GO:0016032	GO:BP	viral process	22758	5635	Usf1,Notch1,Mvb12b,Gsn,Ifih1,Znfx1,Adar,Gbp7,Jun,AU040320,Isg15,Oasl2,Oasl1,Oas2,Oas1c,Oas1g,Oas1a,Zc3hav1,Trim21,Trim12a,Bst2,Ccl5,Trim25,P4hb,Ifi27,Ctsb,Lgals1,Apobec3,Ciita,Eif2ak2,Cd74,Csf1r
117	1.07545e-08	5872	539	211	0.391466	0.0359332	GO:0060255	GO:BP	regulation of macromolecule metabolic process	22758	17011	Sulf1,Ncoa2,Traf5,Igfbp5,Rxrg,Fcer1g,Usf1,Eprs,Itga8,Notch1,Gsn,Dnajc10,Rbl1,Tox2,Ccdc3,Vim,Olfm1,Zer1,Lcn2,Nmi,Ifih1,Serping1,Cat,Map1a,B2m,Cst3,Trib3,Tgif2,Src,Fam83d,Dbndd2,Slc2a10,Znfx1,Cebpb,Csf1,Camk2d,Spry1,Lmna,Pbxip1,Adar,S100a10,Mov10,Chil3,Gbp5,Gbp7,Ddx58,Ift74,Txn1,Akna,Jun,Pou3f1,Rnf19b,Rbbp4,Laptm5,Isg15,Cd36,Gsap,Coro1c,Ncor2,Fosl2,Hpse,Spp1,Oasl2,Oasl1,Oas2,Oas1c,Oas1g,Oas1a,Anxa4…
118	1.10451e-08	1000	539	62	0.115028	62	GO:0040012	GO:BP	regulation of locomotion	22758	11443	Sulf1,Igfbp5,Notch1,Vim,Lcn2,Src,Csf1,Camk2d,Lmna,Rhoc,Ddx58,Jun,Rbbp4,Nbl1,Coro1c,Cxcl10,Hpse,Ctnna2,Adipor2,Gpnmb,Gadd45a,Cd9,Actn4,Cd151,Adam9,Bst2,Hmox1,Tradd,Amotl1,Map2k1,Cx3cr1,Chst2,Trf,Myd88,Timp1,Tmsb4x,Cd63,Stat3,Sparc,Myo1c,Lgals9,Ccl5,Grn,Gna13,Arhgdia,Rhoj,Syne2,Cxcl14,Il6st,Fam107a,Trib1,Rac2,Apod,Aif1,Trem2,Ctnna1,Fgf1,Cd74,Csf1r,Coro1b,Capn1,Cd274
119	1.14882e-08	1839	539	92	0.170686	0.0500272	GO:1901575	GO:BP	organic substance catabolic process	22758	24850	Psmd1,Traf5,Notch1,Dnajc10,Ube2l6,Phyh,Vim,Dpp7,Zer1,Map1a,Trib3,Samhd1,Fam83d,Psmb4,Mov10,Chil3,Spsb1,Pgd,Rnf19b,Laptm5,Lypla2,Gale,Acot7,Isg15,Psmc2,Hpse,Spp1,Oas2,Aldh1l1,Dera,Zc3hav1,Herc6,Bcat1,Psmc4,Egln2,Fah,Arrb1,Pnpla2,Ctsd,Adam9,Hmox1,Psmb10,Nudt7,Keap1,Anxa2,Pml,Hexa,Uba7,Gpx1,Trex1,Myd88,Lamp2,Timp1,Abcd1,Sat1,Sh3rf3,Aldh1l2,Hk1,Stat3,Gfap,Ascc2,Upp1,Trim25,Grn,Pygl,Psen1,Ifi27,Ankrd9…
120	1.35241e-08	6298	539	222	0.411874	0.0352493	GO:0023052	GO:BP	signaling	22758	7643	Rgs20,Sulf1,Ncoa2,Traf5,Igfbp5,Rxrg,Fcer1g,Casq1,Itga8,Notch1,Mvb12b,Gsn,Dnajc10,Ccdc3,Vim,Ssna1,Olfm1,Ralgds,Lcn2,Nmi,Ifih1,Fjx1,Cat,Map1a,Fkbp1a,Trib3,Tgif2,Samhd1,Src,Fam83d,Slc2a10,Cebpb,Zbp1,Stmn3,Csf1,Camk2d,Spry1,Lmna,Pbxip1,Adar,Gclm,Gbp7,Ddx58,Abca1,Ift74,Rab3b,Ptprf,Ncdn,Gng10,Jun,Gjb4,Rbbp4,Laptm5,Nbl1,Dhrs3,Isg15,Cd36,Rell1,Ncor2,Ywhag,Slc35f6,Crmp1,Cxcl10,Cxcl9,Bmp2k,Hpse,Spp1,Oasl2,…
121	1.35274e-08	177	539	24	0.0445269	0.135593	GO:1903555	GO:BP	regulation of tumor necrosis factor superfamily cytokine production	22758	26592	Fcer1g,Ifih1,Ddx58,Cd36,Oas2,Oas1c,Oas1g,Oas1a,Gpnmb,Nod1,Tnfrsf1a,Bcl3,Tyrobp,Tlr3,Cx3cr1,Trex1,Myd88,Cd24a,Stat3,Lgals9,Psen1,Tspo,Trem2,Cd274
122	1.35274e-08	177	539	24	0.0445269	0.135593	GO:0071706	GO:BP	tumor necrosis factor superfamily cytokine production	22758	19660	Fcer1g,Ifih1,Ddx58,Cd36,Oas2,Oas1c,Oas1g,Oas1a,Gpnmb,Nod1,Tnfrsf1a,Bcl3,Tyrobp,Tlr3,Cx3cr1,Trex1,Myd88,Cd24a,Stat3,Lgals9,Psen1,Tspo,Trem2,Cd274
123	1.37713e-08	928	539	59	0.109462	0.0635776	GO:1902533	GO:BP	positive regulation of intracellular signal transduction	22758	25700	Traf5,Igfbp5,Notch1,Nmi,Cat,Src,Csf1,Camk2d,Jun,Laptm5,Cd36,Rell1,Hpse,Oasl1,Dgki,Zc3hav1,Gpnmb,Nod1,Gadd45a,Ltbr,Taok2,Meis3,Actn4,Arrb1,Trim12a,Adam9,Tlr3,Tradd,Map2k1,Cx3cr1,Pml,Gpr62,Gpx1,Myd88,Sh3rf3,Cd24a,Gadd45b,Erbb2,Ifi35,Ccl5,Ccl6,Trim25,Dhx58,C1qtnf1,Sox11,Psen1,Glrx,Prkcd,Ptp4a3,Tab1,Mapk8ip2,Irak4,Trem2,C3,Eif2ak2,Ndst1,Fgf1,Cd74,Csf1r
124	1.78549e-08	107	539	19	0.0352505	0.17757	GO:0002832	GO:BP	negative regulation of response to biotic stimulus	22758	1464	Nmi,Serping1,Samhd1,Adar,Isg15,Oas1c,Oas1g,Oas1a,Usp18,A2m,Nlrc5,Trex1,Lgals9,Dhx58,Grn,Trib1,Parp14,Tap2,Tap1
125	1.80635e-08	2627	539	117	0.217069	0.0445375	GO:0009653	GO:BP	anatomical structure morphogenesis	22758	4017	Sulf1,Igfbp5,Casq1,Fam171a1,Itga8,Notch1,Vim,Ssna1,Olfm1,Lcn2,Fjx1,Map1a,Fkbp1a,Tgif2,Src,Cebpb,Csf1,Spry1,Bcan,Slc39a1,S100a10,Rhoc,Mov10,Ptprf,Jun,AU040320,Nbl1,Dhrs3,Cd36,Wdr1,Coro1c,Ncor2,Cxcl10,Cxcl9,Hpse,Ctnna2,Chl1,Adipor2,Col1a2,Flnc,Snx10,Gadd45a,Tnfrsf1a,Cd9,Taok2,Meis3,Bcl3,Actn4,Tyrobp,Scn1b,Klk8,Rasip1,Map6,Inppl1,Apbb1,Kndc1,Cd151,Palld,Adam9,Tlr3,Hmox1,Hhip,Junb,Psmb10,Tubb3,Amotl1…
126	2.10317e-08	61	539	15	0.0278293	0.245902	GO:0034340	GO:BP	response to type I interferon	22758	9843	Samhd1,Zbp1,Adar,Isg15,Oas2,Oas1c,Oas1g,Oas1a,Usp18,Irf7,Nlrc5,Trex1,Myd88,Ifi27,Ifnar2
127	2.10317e-08	61	539	15	0.0278293	0.245902	GO:0032648	GO:BP	regulation of interferon-beta production	22758	8884	Nmi,Ifih1,Ddx58,Isg15,Oas2,Oas1c,Oas1g,Oas1a,Zc3hav1,Irf7,Tlr3,Irf1,Dhx58,Flot1,Ptprs
128	2.10317e-08	61	539	15	0.0278293	0.245902	GO:0032608	GO:BP	interferon-beta production	22758	8844	Nmi,Ifih1,Ddx58,Isg15,Oas2,Oas1c,Oas1g,Oas1a,Zc3hav1,Irf7,Tlr3,Irf1,Dhx58,Flot1,Ptprs
129	2.70622e-08	167	539	23	0.0426716	0.137725	GO:0002221	GO:BP	pattern recognition receptor signaling pathway	22758	876	Nmi,Ifih1,Ddx58,Cd36,Oasl1,Oas1c,Oas1g,Oas1a,Zc3hav1,Nod1,Irf7,Tlr3,Myd88,Ifi35,Irgm1,Irf1,Igtp,Lgals9,Dhx58,Lacc1,Flot1,Trem2,Ptprs
130	3.24432e-08	1755	539	88	0.163265	0.0501425	GO:0044248	GO:BP	cellular catabolic process	22758	12673	Psmd1,Traf5,Dnajc10,Ube2l6,Phyh,Vim,Zer1,Cat,Map1a,Trib3,Samhd1,Mov10,Spsb1,Pgd,Rnf19b,Laptm5,Lypla2,Acot7,Isg15,Cd36,Psmc2,Hpse,Oas2,Aldh1l1,Dera,Zc3hav1,Nod1,Herc6,Bcat1,Psmc4,Rasip1,Fah,Arrb1,Trim12a,Pnpla2,Ctsd,Adam9,Hmox1,Nudt7,Keap1,Map2k1,Anxa2,Pml,Hexa,Uba7,Gpx1,Trex1,Myd88,Lamp2,Timp1,Abcd1,Txnrd1,Sh3rf3,Aldh1l2,Stat3,Gfap,Ascc2,Upp1,Irgm1,Gpx3,Igtp,Trim25,Pygl,Psen1,Ifi27,Ankrd9,Hfe,Eci…
131	5.0106e-08	5702	539	204	0.378479	0.0357769	GO:0007165	GO:BP	signal transduction	22758	3061	Rgs20,Sulf1,Ncoa2,Traf5,Igfbp5,Rxrg,Fcer1g,Casq1,Itga8,Notch1,Mvb12b,Gsn,Dnajc10,Ccdc3,Vim,Ssna1,Olfm1,Ralgds,Lcn2,Nmi,Ifih1,Cat,Fkbp1a,Trib3,Tgif2,Samhd1,Src,Fam83d,Slc2a10,Cebpb,Zbp1,Stmn3,Csf1,Camk2d,Spry1,Lmna,Pbxip1,Adar,Gclm,Gbp7,Ddx58,Abca1,Ift74,Ptprf,Gng10,Jun,Rbbp4,Laptm5,Nbl1,Dhrs3,Isg15,Cd36,Rell1,Ncor2,Ywhag,Slc35f6,Crmp1,Cxcl10,Cxcl9,Bmp2k,Hpse,Oasl2,Oasl1,Oas2,Oas1c,Oas1g,Oas1a,Dgk…
132	5.50528e-08	2323	539	106	0.19666	0.0456307	GO:0051246	GO:BP	regulation of protein metabolic process	22758	15681	Igfbp5,Eprs,Gsn,Dnajc10,Vim,Zer1,Nmi,Serping1,Map1a,Trib3,Src,Fam83d,Dbndd2,Slc2a10,Csf1,Spry1,Lmna,Adar,S100a10,Mov10,Ddx58,Txn1,Jun,Rnf19b,Laptm5,Isg15,Cd36,Gsap,Coro1c,Ncor2,Hpse,Adipor2,Gpnmb,Nod1,Gadd45a,A2m,Tnfrsf1a,Bcl3,Egln2,Clip3,Fxyd1,Rasip1,Arrb1,Inppl1,Hpx,Kndc1,Ctsd,Adam9,Nol3,Aars,Map2k1,Anxa2,Cx3cr1,Pml,Gpx1,Timp1,G6pdx,Eif2s3y,Sh3rf3,Cd24a,Gadd45b,Tbc1d10a,Erbb2,Stat3,Gfap,Irgm1,I…
133	5.55697e-08	45	539	13	0.0241187	0.288889	GO:0032728	GO:BP	positive regulation of interferon-beta production	22758	8964	Ifih1,Ddx58,Isg15,Oas2,Oas1c,Oas1g,Oas1a,Zc3hav1,Irf7,Tlr3,Irf1,Dhx58,Flot1
134	5.667e-08	65	539	15	0.0278293	0.230769	GO:0001960	GO:BP	negative regulation of cytokine-mediated signaling pathway	22758	683	Ccdc3,Samhd1,Adar,Ptprf,Isg15,Oas1c,Oas1g,Oas1a,Usp18,Nlrc5,Nol3,Trex1,Il6st,Parp14,Trem2
135	6.37885e-08	174	539	23	0.0426716	0.132184	GO:0032680	GO:BP	regulation of tumor necrosis factor production	22758	8916	Fcer1g,Ifih1,Ddx58,Cd36,Oas2,Oas1c,Oas1g,Oas1a,Gpnmb,Nod1,Tnfrsf1a,Bcl3,Tyrobp,Tlr3,Cx3cr1,Trex1,Myd88,Cd24a,Stat3,Lgals9,Psen1,Tspo,Trem2
136	6.37885e-08	174	539	23	0.0426716	0.132184	GO:0032640	GO:BP	tumor necrosis factor production	22758	8876	Fcer1g,Ifih1,Ddx58,Cd36,Oas2,Oas1c,Oas1g,Oas1a,Gpnmb,Nod1,Tnfrsf1a,Bcl3,Tyrobp,Tlr3,Cx3cr1,Trex1,Myd88,Cd24a,Stat3,Lgals9,Psen1,Tspo,Trem2
137	6.6067e-08	1690	539	85	0.157699	0.0502959	GO:0006915	GO:BP	apoptotic process	22758	2851	Fcer1g,Notch1,Gsn,Dnajc10,Olfm1,Lcn2,Cat,Trib3,Src,Cebpb,Zbp1,Camk2d,Lmna,Adar,Gclm,Ptprf,Jun,Slc35f6,Cxcl10,Spp1,Chl1,Pdk4,Gadd45a,Ltbr,Tnfrsf1a,Gabrb3,Meis3,Bcl3,Egln2,Actn4,Clip3,Tyrobp,Arrb1,Apbb1,Ctsd,Tlr3,Hmox1,Hhip,Mt1,Tradd,Nol3,Aars,Shisa5,Zbtb16,Map2k1,Cx3cr1,Pml,Plscr2,Gpx1,Myd88,Timp1,G6pdx,Grik2,Sgk1,Cd24a,Hk1,Chchd10,Gadd45b,Erbb2,Irf1,Ccl5,Gsdma,Grn,P4hb,Psen1,Ifi27l2a,Ifi27,Cast,I…
138	8.20208e-08	56	539	14	0.025974	0.25	GO:0060760	GO:BP	positive regulation of response to cytokine stimulus	22758	17493	Ifih1,Zbp1,Csf1,Ddx58,Laptm5,Hpx,Irf7,Nlrc5,Irgm1,Igtp,Parp14,Parp9,Trem2,Cd74
139	8.71051e-08	1611	539	82	0.152134	0.0509001	GO:0042127	GO:BP	regulation of cell population proliferation	22758	11533	Sulf1,Traf5,Igfbp5,Notch1,Vim,Nmi,B2m,Cst3,Src,Cebpb,Csf1,Camk2d,Spry1,Lmna,Pbxip1,Ift74,Ptprf,Jun,Marcksl1,Laptm5,Ldlrap1,Slc35f6,Fosl2,Cxcl10,Cxcl9,Hpse,Gpnmb,Cd9,Meis3,Tyrobp,Cd37,Rasip1,Arrb1,Inppl1,Il12rb1,Hmox1,Junb,Zbtb16,Map2k1,Anxa2,Cx3cr1,Pml,Trf,Gpx1,Myd88,Timp1,Sat1,Cd24a,Icosl,Erbb2,Ifi35,Stat3,Gfap,Irf1,Sparc,Lgals9,Ccl5,Grn,Gna13,Sox11,Crip2,Il6st,Ang,Trib1,Rac2,Tspo,Irak4,Cela1,Ap…
140	9.84448e-08	6344	539	220	0.408163	0.0346784	GO:0019222	GO:BP	regulation of metabolic process	22758	6470	Sulf1,Ncoa2,Traf5,Igfbp5,Rxrg,Fcer1g,Usf1,Eprs,Itga8,Notch1,Gsn,Dnajc10,Rbl1,Tox2,Ccdc3,Vim,Olfm1,Zer1,Lcn2,Nmi,Ifih1,Serping1,Cat,Map1a,B2m,Cst3,Trib3,Tgif2,Src,Fam83d,Dbndd2,Slc2a10,Znfx1,Cebpb,Csf1,Camk2d,Spry1,Lmna,Pbxip1,Adar,S100a10,Mov10,Chil3,Gbp5,Gbp7,Ddx58,Ift74,Txn1,Akna,Jun,Pou3f1,Rnf19b,Rbbp4,Laptm5,Isg15,Cd36,Gsap,Coro1c,Ncor2,Fosl2,Hpse,Spp1,Oasl2,Oasl1,Oas2,Oas1c,Oas1g,Oas1a,Anxa4…
141	1.06389e-07	57	539	14	0.025974	0.245614	GO:0045071	GO:BP	negative regulation of viral genome replication	22758	13096	Ifih1,Znfx1,Isg15,Oasl2,Oasl1,Oas2,Oas1c,Oas1g,Oas1a,Zc3hav1,Bst2,Ccl5,Apobec3,Eif2ak2
142	1.11923e-07	1474	539	77	0.142857	0.0522388	GO:0043067	GO:BP	regulation of programmed cell death	22758	12107	Fcer1g,Notch1,Gsn,Olfm1,Lcn2,Cat,Cst3,Src,Cebpb,Zbp1,Camk2d,Lmna,Adar,Gclm,Ptprf,Jun,Laptm5,Slc35f6,Cxcl10,Spp1,Chl1,Pdk4,Gadd45a,Ltbr,Tnfrsf1a,Gabrb3,Meis3,Bcl3,Egln2,Actn4,Clip3,Tyrobp,Arrb1,Apbb1,Ctsd,Hmox1,Hhip,Mt1,Tradd,Nol3,Aars,Zbtb16,Map2k1,Cx3cr1,Pml,Gpx1,Timp1,G6pdx,Grik2,Sgk1,Cd24a,Hk1,Gpx4,Gadd45b,Erbb2,Ccl5,Grn,P4hb,Psen1,Cast,Glrx,Il6st,Prkcd,Grina,Lgals1,Tspo,Mapk8ip2,Aif1,Trem2,Ei…
143	1.35042e-07	2264	539	103	0.191095	0.0454947	GO:0051128	GO:BP	regulation of cellular component organization	22758	15578	Smap1,Igfbp5,Notch1,Gsn,Vim,Olfm1,Lcn2,Map1a,B2m,Src,Slc2a10,Stmn3,Lmna,S100a10,Rhoc,Mov10,Gbp5,Abca1,Ptprf,Col16a1,Ldlrap1,Isg15,Cd36,Wdr1,Coro1c,Slc35f6,Crmp1,Cxcl10,Cxcl9,Bmp2k,Ankrd13a,Ctnna2,Adipor2,Tnfrsf1a,Taok2,Actn4,Clip3,Tyrobp,Scn1b,Klk8,Rasip1,Map6,Arrb1,Inppl1,Apbb1,Kndc1,Cd151,Adam9,Bst2,Nol3,Dnm2,Map2k1,Anxa2,Pml,Trf,Parp3,Gpx1,Nckipsd,Trex1,Myd88,Lamp2,G6pdx,Tmsb4x,Sgk1,Zfp365,Cd2…
144	1.41989e-07	69	539	15	0.0278293	0.217391	GO:0060761	GO:BP	negative regulation of response to cytokine stimulus	22758	17494	Ccdc3,Samhd1,Adar,Ptprf,Isg15,Oas1c,Oas1g,Oas1a,Usp18,Nlrc5,Nol3,Trex1,Il6st,Parp14,Trem2
145	1.6815e-07	94	539	17	0.0315399	0.180851	GO:0045069	GO:BP	regulation of viral genome replication	22758	13094	Notch1,Ifih1,Znfx1,Adar,Gbp7,Isg15,Oasl2,Oasl1,Oas2,Oas1c,Oas1g,Oas1a,Zc3hav1,Bst2,Ccl5,Apobec3,Eif2ak2
146	1.75395e-07	5703	539	202	0.374768	0.03542	GO:0016043	GO:BP	cellular component organization	22758	5641	Sulf1,Smap1,Mitd1,Igfbp5,Tuba4a,Fcer1g,Casq1,Fam171a1,Itga8,Notch1,Gsn,Vim,Ssna1,Olfm1,Lcn2,Map1a,B2m,Samhd1,Src,Slc2a10,Znfx1,Stmn3,Cldn11,Spry1,Bcan,Lmna,Pbxip1,Adar,S100a10,Rhoc,Mov10,Gclm,Gbp5,Abca1,Ift74,Rab3b,Ptprf,Ncdn,Plin2,Jun,Tekt2,AU040320,Rbbp4,Marcksl1,Col16a1,Laptm5,Ldlrap1,C1qa,C1qc,C1qb,Nbl1,Isg15,Cd36,Wdr1,Coro1c,Gltp,Abcb1b,Slc35f6,Crmp1,Cxcl10,Cxcl9,Bmp2k,Ankrd13a,Oas1c,Oas1g,O…
147	1.94357e-07	272	539	28	0.0519481	0.102941	GO:0001818	GO:BP	negative regulation of cytokine production	22758	585	Nmi,Slc2a10,Gbp7,Laptm5,Oas1c,Oas1g,Oas1a,Anxa4,Gpnmb,Tnfrsf1a,Bcl3,Tyrobp,Arrb1,Bst2,Hmox1,Cx3cr1,Pml,Abcd1,Cd24a,Lgals9,Dhx58,Hfe,Cd83,Tspo,Apod,Trem2,Ptprs,Cd274
148	2.07211e-07	236	539	26	0.0482375	0.110169	GO:0002274	GO:BP	myeloid leukocyte activation	22758	927	Fcer1g,Nmi,Jun,C1qa,Ltbr,Tyrobp,Cd37,Adam9,Tlr3,Hmox1,Kars,Cx3cr1,Plscr2,Trex1,Myd88,Sbno2,Ifi35,Lgals9,Ccl5,Grn,Psen1,Prkcd,Rac2,Aif1,Trem2,Batf2
149	2.33152e-07	1614	539	81	0.150278	0.0501859	GO:0045595	GO:BP	regulation of cell differentiation	22758	13307	Smap1,Igfbp5,Notch1,Ccdc3,Vim,Olfm1,B2m,Trib3,Tgif2,Cebpb,Csf1,Spry1,Lmna,S100a10,Ptprf,Jun,Rbbp4,C1qc,Nbl1,Isg15,Cd36,Wdr1,Coro1c,Ncor2,Ywhag,Cxcl10,Cxcl9,Hpse,Tmem176a,Tnfrsf1a,Actn4,Tyrobp,Map6,Apbb1,Junb,Keap1,Dnm2,Zbtb16,Map2k1,Anxa2,Cx3cr1,Trf,P4htm,G6pdx,Tmsb4x,Sgk1,Zfp365,Cd24a,Erbb2,Stat3,Gfap,Jade2,Irf1,Supt6,Lgals9,Tmem98,Ccl5,Grn,P4hb,Sox11,Psen1,Cd83,Cxcl14,Il6st,Zfp488,Trib1,Tspo,Ce…
150	2.5217e-07	919	539	56	0.103896	0.0609358	GO:0030163	GO:BP	protein catabolic process	22758	7715	Psmd1,Notch1,Dnajc10,Ube2l6,Dpp7,Zer1,Map1a,Trib3,Fam83d,Psmb4,Spsb1,Rnf19b,Laptm5,Lypla2,Isg15,Psmc2,Hpse,Herc6,Psmc4,Egln2,Arrb1,Ctsd,Adam9,Psmb10,Keap1,Anxa2,Pml,Uba7,Gpx1,Lamp2,Timp1,Sh3rf3,Gfap,Ascc2,Trim25,Grn,Psen1,Ifi27,Ankrd9,Cast,Hfe,Erap1,Kctd6,Psmd6,Psme1,Ctsb,Trib1,Cela1,Psmd2,Dtx3l,Psmb8,Trem2,Pcyox1l,Tcirg1,Capn1,Casp7
151	2.9786e-07	277	539	28	0.0519481	0.101083	GO:0031349	GO:BP	positive regulation of defense response	22758	8274	Fcer1g,Nmi,Znfx1,Cebpb,Zbp1,Gbp5,Alox5ap,Nod1,Tnfrsf1a,Tyrobp,Trim12a,Hpx,Irf7,Nlrc5,Tradd,Kars,Cd24a,Ifi35,Irgm1,Igtp,Lgals9,Ccl5,Grn,Lgals1,Parp9,Trem2,C3,Cd74
152	3.31174e-07	172	539	22	0.0408163	0.127907	GO:0002833	GO:BP	positive regulation of response to biotic stimulus	22758	1465	Nmi,Znfx1,Zbp1,Gbp5,Oasl1,Zc3hav1,Tyrobp,Trim12a,Hpx,Irf7,Nlrc5,Cd24a,Ifi35,Irgm1,Igtp,Lgals9,Dhx58,Grn,Ly86,Parp9,Cd74,Cd274
153	3.41758e-07	33	539	11	0.0204082	0.333333	GO:0042832	GO:BP	defense response to protozoan	22758	11962	Gbp3,Gbp7,Gbp2,Gbp10,Gbp6,Bcl3,Cd37,Irf8,Irgm2,Iigp1,Batf2
154	3.48658e-07	1481	539	76	0.141002	0.0513167	GO:1902531	GO:BP	regulation of intracellular signal transduction	22758	25698	Traf5,Igfbp5,Notch1,Nmi,Cat,Src,Fam83d,Stmn3,Csf1,Camk2d,Spry1,Gbp7,Abca1,Jun,Laptm5,Cd36,Rell1,Hpse,Oasl1,Dgki,Zc3hav1,Gpnmb,Nod1,Gadd45a,Ltbr,Taok2,Meis3,Actn4,Rasip1,Arrb1,Inppl1,Trim12a,Adam9,Tlr3,Tradd,Nol3,Dnm2,Map2k1,Cx3cr1,Pml,Gpr62,Gpx1,Myd88,Grik2,Sh3rf3,Cd24a,Gadd45b,Erbb2,Ifi35,Per1,Ccl5,Ccl6,Trim25,Dhx58,C1qtnf1,P4hb,Arhgdia,Sox11,Psen1,Glrx,Prkcd,Ptp4a3,Grina,Tab1,Mapk8ip2,Irak4,Flo…
155	4.30807e-07	1259	539	68	0.12616	0.0540111	GO:0007155	GO:BP	cell adhesion	22758	3051	Sulf1,Itga8,Notch1,Gsn,Cercam,B2m,Src,Cebpb,Csf1,Cldn11,Bcan,Pbxip1,S100a10,Ift74,Ptprf,Akna,Col16a1,Laptm5,Cd36,Cldn12,Coro1c,Hpse,Spp1,Ctnna2,Gpnmb,Cd9,Taok2,Actn4,Cd37,Palld,Adam9,Il12rb1,Fcho1,Dnm2,Zbtb16,Map2k1,Cx3cr1,Pml,Chst2,Cd24a,Icosl,Cd63,Erbb2,Irf1,Lgals9,Ccl5,C1qtnf1,P4hb,Psen1,Hfe,Cd83,Il6st,Fam107a,Prkcd,Cntn1,Rac2,Lgals1,Parvg,Apod,Aif1,Flot1,Ptprs,Ctnna1,Mbp,Cd74,Efemp2,Capn1,Cd2…
156	4.44039e-07	5168	539	186	0.345083	0.0359907	GO:0051171	GO:BP	regulation of nitrogen compound metabolic process	22758	15620	Ncoa2,Traf5,Igfbp5,Rxrg,Usf1,Eprs,Itga8,Notch1,Gsn,Dnajc10,Rbl1,Tox2,Vim,Zer1,Nmi,Serping1,Cat,Map1a,Cst3,Trib3,Tgif2,Src,Fam83d,Dbndd2,Slc2a10,Cebpb,Csf1,Camk2d,Spry1,Lmna,Pbxip1,Adar,S100a10,Mov10,Ddx58,Ift74,Txn1,Akna,Jun,Pou3f1,Rnf19b,Rbbp4,Laptm5,Isg15,Cd36,Gsap,Coro1c,Ncor2,Fosl2,Hpse,Spp1,Oasl2,Oasl1,Oas2,Oas1c,Oas1g,Oas1a,Anxa4,Adipor2,Pdk4,Zc3hav1,Gpnmb,Nfe2l3,Nod1,Gadd45a,A2m,Tnfrsf1a,H…
157	5.06177e-07	731	539	48	0.0890538	0.0656635	GO:0000165	GO:BP	MAPK cascade	22758	72	Traf5,Notch1,Src,Fam83d,Camk2d,Spry1,Jun,Laptm5,Cd36,Rell1,Gpnmb,Nod1,Gadd45a,Ltbr,Taok2,Arrb1,Inppl1,Trim12a,Adam9,Tlr3,Kars,Map2k1,Trf,Myd88,Grik2,Sh3rf3,Cd24a,Gadd45b,Erbb2,Per1,Ccl5,Ccl6,C1qtnf1,Psen1,Prkcd,Trib1,Tab1,Mapk8ip2,Irak4,Trem2,C3,Lbh,Eif2ak2,Ndst1,Mbp,Fgf1,Cd74,Csf1r
158	5.3216e-07	385	539	33	0.0612245	0.0857143	GO:0002697	GO:BP	regulation of immune effector process	22758	1336	Fcer1g,Serping1,B2m,Ddx58,Laptm5,Cd36,Nod1,A2m,Tyrobp,Cd37,Hpx,Tlr3,Bst2,Hmox1,Cx3cr1,Parp3,Trex1,Myd88,Cd24a,Hk1,Irf1,Supt6,Lgals9,Dhx58,Grn,Hfe,Lacc1,Rac2,Tap2,Tap1,Trem2,C3,Cd74
159	5.35016e-07	2576	539	111	0.205937	0.0430901	GO:0033036	GO:BP	macromolecule localization	22758	9194	Fcer1g,Eprs,Frmd4a,Itga8,Notch1,Gsn,Ssna1,Map1a,Src,Fam83d,Camk2d,Mfsd1,Lmna,Adar,S100a10,Gbp5,Abca1,Rab3b,Txn1,Plin2,Laptm5,Ldlrap1,Nbl1,Isg15,Cd36,Coro1c,Gltp,Ywhag,Abcb1b,Hpse,Slc10a6,Spp1,Ankrd13a,Kdelr2,Snx10,Sec61a1,Tnfrsf1a,Bcl3,Actn4,Clip3,Tyrobp,Ap3b2,Arrb1,Trim12a,Apbb1,Pnpla2,Ctsd,Adam9,Nol3,Keap1,Dnm2,Zbtb16,Map2k1,Anxa2,Srpr,Pml,Hexa,Scg3,Plscr2,Parp3,Trex1,Lamp2,Abcd1,Nxf2,Tmsb4x,Gr…
160	6.26424e-07	5336	539	190	0.352505	0.0356072	GO:0080090	GO:BP	regulation of primary metabolic process	22758	20830	Ncoa2,Traf5,Igfbp5,Rxrg,Usf1,Eprs,Itga8,Notch1,Gsn,Dnajc10,Rbl1,Tox2,Ccdc3,Vim,Zer1,Nmi,Serping1,Cat,Map1a,Cst3,Trib3,Tgif2,Src,Fam83d,Dbndd2,Slc2a10,Cebpb,Csf1,Camk2d,Spry1,Lmna,Pbxip1,Adar,S100a10,Mov10,Ddx58,Ift74,Txn1,Akna,Jun,Pou3f1,Rnf19b,Rbbp4,Laptm5,Isg15,Cd36,Gsap,Coro1c,Ncor2,Fosl2,Hpse,Spp1,Oasl2,Oasl1,Oas2,Oas1c,Oas1g,Oas1a,Anxa4,Adipor2,Pdk4,Zc3hav1,Gpnmb,Nfe2l3,Nod1,Gadd45a,A2m,Tnfr…
161	6.33423e-07	1049	539	60	0.111317	0.0571973	GO:0010629	GO:BP	negative regulation of gene expression	22758	4770	Traf5,Igfbp5,Eprs,Notch1,Rbl1,Ccdc3,Vim,Olfm1,Nmi,Slc2a10,Znfx1,Adar,Mov10,Gbp7,Laptm5,Cd36,Ncor2,Oas1c,Oas1g,Oas1a,Anxa4,Adipor2,Zc3hav1,Gpnmb,Tnfrsf1a,Bcl3,Tyrobp,Arrb1,Inppl1,Bst2,Hmox1,Nol3,Keap1,Map2k1,Cx3cr1,Pml,Parp3,Myd88,Abcd1,Cd24a,Stat3,Lgals9,Tmem98,Dhx58,Sox11,Psen1,Cast,Hfe,Cd83,H1f0,Tspo,Apod,Parp14,Parp9,Skiv2l,Aif1,Trem2,Ptprs,Eif2ak2,Cd274
162	8.80346e-07	66	539	14	0.025974	0.212121	GO:0032481	GO:BP	positive regulation of type I interferon production	22758	8775	Ifih1,Ddx58,Isg15,Oas2,Oas1c,Oas1g,Oas1a,Zc3hav1,Irf7,Tlr3,Myd88,Irf1,Dhx58,Flot1
163	9.164e-07	481	539	37	0.0686456	0.0769231	GO:0043410	GO:BP	positive regulation of MAPK cascade	22758	12283	Traf5,Notch1,Src,Camk2d,Jun,Laptm5,Cd36,Rell1,Gpnmb,Nod1,Gadd45a,Ltbr,Taok2,Arrb1,Trim12a,Adam9,Tlr3,Map2k1,Myd88,Sh3rf3,Cd24a,Gadd45b,Erbb2,Ccl5,Ccl6,C1qtnf1,Psen1,Prkcd,Tab1,Mapk8ip2,Trem2,C3,Eif2ak2,Ndst1,Fgf1,Cd74,Csf1r
164	9.32296e-07	2863	539	119	0.220779	0.0415648	GO:0031325	GO:BP	positive regulation of cellular metabolic process	22758	8251	Ncoa2,Rxrg,Usf1,Itga8,Notch1,Tox2,Vim,Zer1,Lcn2,B2m,Cst3,Trib3,Src,Slc2a10,Cebpb,Csf1,Camk2d,Lmna,Pbxip1,S100a10,Mov10,Ddx58,Ift74,Txn1,Akna,Jun,Pou3f1,Rnf19b,Rbbp4,Laptm5,Cd36,Gsap,Fosl2,Hpse,Spp1,Oas1c,Oas1g,Oas1a,Adipor2,Zc3hav1,Gpnmb,Nod1,Gadd45a,Tnfrsf1a,Hif3a,Meis3,Bcl3,Clip3,Tyrobp,Arrb1,Trim12a,Apbb1,Hpx,Kndc1,Irf7,Pnpla2,Nlrc5,Adam9,Tlr3,Ssbp4,Hmox1,Junb,Kars,Irf8,Dnm2,Zbtb16,Map2k1,Anxa…
165	9.94819e-07	36	539	11	0.0204082	0.305556	GO:0001562	GO:BP	response to protozoan	22758	459	Gbp3,Gbp7,Gbp2,Gbp10,Gbp6,Bcl3,Cd37,Irf8,Irgm2,Iigp1,Batf2
166	1.1273e-06	3445	539	136	0.252319	0.0394775	GO:0048513	GO:BP	animal organ development	22758	14815	Sulf1,Ncoa2,Smap1,Dner,Igfbp5,Fcer1g,Itga8,Notch1,Vim,Olfm1,Fjx1,Cat,B2m,Fkbp1a,Tgif2,Src,Fam83d,Slc2a10,Cebpb,Csf1,Camk2d,Spry1,Bcan,Lmna,Pbxip1,Adar,Slc39a1,Ift74,Akna,Jun,Pou3f1,Rbbp4,Laptm5,C1qc,C1qb,Nbl1,Dhrs3,Isg15,Wdr1,Coro1c,Ncor2,Fosl2,Bmp2k,Hpse,Spp1,Oas2,Ctnna2,Anxa4,Col1a2,Tmem176a,Snx10,Herc6,Sec61a1,Ltbr,Tnfrsf1a,Gabrb3,Meis3,Bcl3,Cic,Tyrobp,Arrb1,Inppl1,Kndc1,Palld,Hmox1,Hhip,Junb,…
167	1.32108e-06	121	539	18	0.0333952	0.14876	GO:0019079	GO:BP	viral genome replication	22758	6432	Notch1,Ifih1,Znfx1,Adar,Gbp7,Isg15,Oasl2,Oasl1,Oas2,Oas1c,Oas1g,Oas1a,Zc3hav1,Bst2,Ccl5,Ifi27,Apobec3,Eif2ak2
168	1.32372e-06	1152	539	63	0.116883	0.0546875	GO:0009968	GO:BP	negative regulation of signal transduction	22758	4264	Sulf1,Igfbp5,Notch1,Ccdc3,Nmi,Samhd1,Src,Slc2a10,Stmn3,Spry1,Lmna,Adar,Gclm,Gbp7,Ptprf,Rbbp4,Laptm5,Nbl1,Dhrs3,Isg15,Ncor2,Slc35f6,Oas1c,Oas1g,Oas1a,Usp18,Meis3,Bcl3,Rasip1,Arrb1,Inppl1,Nlrc5,Hmox1,Hhip,Nol3,Dnm2,Map2k1,Cx3cr1,Tle3,Gpx1,Trex1,Ifi35,Irf1,Per1,Ccl5,Dhx58,Psen1,Glrx,Il6st,Kctd6,Prkcd,Shisa2,Trib1,Grina,Mapk8ip2,Apod,Parp14,Trem2,Ptprs,Lbh,Ctnna1,Cd74,Capn1
169	1.39138e-06	989	539	57	0.105751	0.057634	GO:0051050	GO:BP	positive regulation of transport	22758	15521	Fcer1g,Casq1,Frmd4a,Lcn2,B2m,Src,Cebpb,S100a10,Abca1,Rab3b,Ldlrap1,Cd36,Abcb1b,Cxcl10,Cxcl9,Spp1,Cadps2,Adipor2,Tnfrsf1a,Actn4,Clip3,Fxyd1,Scn1b,Arrb1,Apbb1,Cd151,Adam9,Dnm2,Anxa2,Trf,G6pdx,Kcne1l,Sgk1,Chchd10,Cd63,Ankfy1,Erbb2,Myo1c,Ccl5,Abca8a,C1qtnf1,Sox11,Psen1,Hfe,Lman2,Glrx,Atp8a2,Prkcd,Ang,Cntn1,Tspo,Cacnb3,Pros1,C2,Flot1,Trem2,C3
170	1.57208e-06	1157	539	63	0.116883	0.0544512	GO:0001775	GO:BP	cell activation	22758	550	Fcer1g,Gsn,Nmi,B2m,Fkbp1a,Cebpb,Jun,Laptm5,C1qa,Cxcl10,Gpnmb,Ltbr,Cd9,Bcl3,Tyrobp,Cd37,Cd151,Adam9,Tlr3,Il12rb1,Fcho1,Hmox1,Psmb10,Kars,Irf8,Zbtb16,Cx3cr1,Plscr2,Parp3,Trex1,Myd88,Timp1,Sbno2,Cd24a,Icosl,Erbb2,Ifi35,Stat3,Irf1,Supt6,Lgals9,Tmem98,Ccl5,Grn,Gna13,C1qtnf1,Sox11,Psen1,Cast,Hfe,Cd83,Il6st,Prkcd,Rac2,Lgals1,Ifnar2,Cfb,Aif1,Trem2,Cd74,Tcirg1,Batf2,Cd274
171	1.73892e-06	1446	539	73	0.135436	0.0504841	GO:0042981	GO:BP	regulation of apoptotic process	22758	12047	Fcer1g,Notch1,Gsn,Olfm1,Lcn2,Cat,Src,Cebpb,Zbp1,Camk2d,Lmna,Adar,Gclm,Ptprf,Jun,Slc35f6,Cxcl10,Spp1,Chl1,Pdk4,Gadd45a,Ltbr,Tnfrsf1a,Gabrb3,Meis3,Bcl3,Egln2,Actn4,Clip3,Tyrobp,Arrb1,Apbb1,Ctsd,Hmox1,Hhip,Mt1,Tradd,Nol3,Aars,Zbtb16,Map2k1,Cx3cr1,Pml,Gpx1,Timp1,G6pdx,Grik2,Sgk1,Cd24a,Hk1,Gadd45b,Erbb2,Ccl5,Grn,P4hb,Psen1,Cast,Il6st,Prkcd,Grina,Lgals1,Tspo,Mapk8ip2,Aif1,Trem2,Eif2ak2,Ctnna1,Cd74,Csf1…
172	1.74808e-06	1417	539	72	0.133581	0.0508116	GO:0051094	GO:BP	positive regulation of developmental process	22758	15551	Ncoa2,Smap1,Notch1,Ccdc3,Vim,Olfm1,Lcn2,Tgif2,Src,Cebpb,Csf1,Spry1,Lmna,S100a10,Ptprf,Jun,Rbbp4,Nbl1,Isg15,Cd36,Coro1c,Cxcl9,Hpse,Tnfrsf1a,Tyrobp,Map6,Adam9,Tlr3,Hmox1,Junb,Tradd,Dnm2,Zbtb16,Map2k1,Cx3cr1,Pml,Trf,Tmsb4x,Sgk1,Zfp365,Cd24a,Stat3,Gfap,Jade2,Irf1,Lgals9,Ccl5,Grn,P4hb,Sox11,Psen1,Cd83,Erap1,Il6st,Atp8a2,Zfp488,Trib1,Tspo,Cela1,Cebpd,Pacsin1,Scube3,Flot1,Trem2,C3,Lbh,Lrrtm2,Fgf1,Cd74,C…
173	1.88377e-06	5853	539	202	0.374768	0.0345122	GO:0071840	GO:BP	cellular component organization or biogenesis	22758	19732	Sulf1,Smap1,Mitd1,Igfbp5,Tuba4a,Fcer1g,Casq1,Fam171a1,Itga8,Notch1,Gsn,Vim,Ssna1,Olfm1,Lcn2,Map1a,B2m,Samhd1,Src,Slc2a10,Znfx1,Stmn3,Cldn11,Spry1,Bcan,Lmna,Pbxip1,Adar,S100a10,Rhoc,Mov10,Gclm,Gbp5,Abca1,Ift74,Rab3b,Ptprf,Ncdn,Plin2,Jun,Tekt2,AU040320,Rbbp4,Marcksl1,Col16a1,Laptm5,Ldlrap1,C1qa,C1qc,C1qb,Nbl1,Isg15,Cd36,Wdr1,Coro1c,Gltp,Abcb1b,Slc35f6,Crmp1,Cxcl10,Cxcl9,Bmp2k,Ankrd13a,Oas1c,Oas1g,O…
174	2.01261e-06	2866	539	118	0.218924	0.0411724	GO:0051173	GO:BP	positive regulation of nitrogen compound metabolic process	22758	15622	Ncoa2,Rxrg,Usf1,Itga8,Notch1,Gsn,Tox2,Vim,Zer1,Nmi,Cst3,Trib3,Src,Slc2a10,Cebpb,Csf1,Camk2d,Lmna,Pbxip1,S100a10,Mov10,Ddx58,Ift74,Txn1,Akna,Jun,Pou3f1,Rnf19b,Rbbp4,Laptm5,Cd36,Gsap,Ncor2,Fosl2,Hpse,Spp1,Adipor2,Zc3hav1,Gpnmb,Nod1,Tnfrsf1a,Hif3a,Meis3,Bcl3,Egln2,Clip3,Arrb1,Apbb1,Hpx,Kndc1,Irf7,Ctsd,Nlrc5,Adam9,Tlr3,Ssbp4,Junb,Kars,Irf8,Dnm2,Zbtb16,Map2k1,Anxa2,Cx3cr1,Pml,Trf,Parp3,Tmsb4x,Eif2s3y,…
175	2.02162e-06	1249	539	66	0.122449	0.0528423	GO:0009057	GO:BP	macromolecule catabolic process	22758	3656	Psmd1,Traf5,Notch1,Dnajc10,Ube2l6,Vim,Dpp7,Zer1,Map1a,Trib3,Fam83d,Psmb4,Mov10,Chil3,Spsb1,Rnf19b,Laptm5,Lypla2,Isg15,Psmc2,Hpse,Oas2,Zc3hav1,Herc6,Psmc4,Egln2,Arrb1,Ctsd,Adam9,Psmb10,Keap1,Anxa2,Pml,Uba7,Gpx1,Trex1,Myd88,Lamp2,Timp1,Sh3rf3,Gfap,Ascc2,Trim25,Grn,Pygl,Psen1,Ifi27,Ankrd9,Cast,Hfe,Erap1,Kctd6,Psmd6,Psme1,Ctsb,Trib1,Cela1,Psmd2,Dtx3l,Psmb8,Skiv2l,Trem2,Pcyox1l,Tcirg1,Capn1,Casp7
176	2.0617e-06	8553	539	271	0.502783	0.0316848	GO:0044237	GO:BP	cellular metabolic process	22758	12666	Sulf1,Ncoa2,Mdh1b,Psmd1,Traf5,Igfbp5,Rxrg,Usf1,Eprs,Itga8,Notch1,Dnajc10,Ube2l6,Rbl1,Tox2,Phyh,Vim,Uap1l1,Zer1,Lcn2,Cat,Map1a,B2m,Cst3,Trib3,Tgif2,Samhd1,Src,Dbndd2,Slc2a10,Cebpb,Csf1,Camk2d,Spry1,Lmna,Pbxip1,Adar,S100a10,Mov10,Gclm,Spsb1,Ddx58,Abca1,Ift74,Rab3b,Ptprf,St3gal3,Pgd,Grhpr,Txn1,Akna,Jun,Pou3f1,Ak2,Rnf19b,Rbbp4,Laptm5,Lypla2,Gale,Dhrs3,Acot7,Isg15,Cd36,Gsap,Coro1c,Ncor2,Psmc2,Fosl2,Bm…
177	2.13413e-06	519	539	38	0.0705009	0.0732177	GO:0030335	GO:BP	positive regulation of cell migration	22758	7809	Igfbp5,Notch1,Lcn2,Src,Csf1,Camk2d,Rhoc,Jun,Cxcl10,Hpse,Gpnmb,Actn4,Cd151,Adam9,Hmox1,Tradd,Amotl1,Map2k1,Cx3cr1,Tmsb4x,Stat3,Sparc,Myo1c,Lgals9,Ccl5,Grn,Rhoj,Syne2,Cxcl14,Il6st,Fam107a,Rac2,Aif1,Trem2,Fgf1,Cd74,Csf1r,Cd274
178	2.34476e-06	226	539	24	0.0445269	0.106195	GO:0031348	GO:BP	negative regulation of defense response	22758	8273	Nmi,Serping1,Samhd1,Adar,Psmb4,Isg15,Oas1c,Oas1g,Oas1a,Usp18,A2m,Tnfrsf1a,Nlrc5,Cx3cr1,Gpx1,Trex1,Cd24a,Lgals9,Dhx58,Grn,Parp14,Tap2,Tap1,Trem2
179	2.42769e-06	2448	539	105	0.194805	0.0428922	GO:0006793	GO:BP	phosphorus metabolic process	22758	2745	Dnajc10,Rbl1,Uap1l1,Trib3,Samhd1,Src,Dbndd2,Csf1,Camk2d,Spry1,Adar,Ptprf,Pgd,Txn1,Jun,Ak2,Gale,Acot7,Cd36,Coro1c,Bmp2k,Oasl2,Oas1a,Dgki,Gars,Aldh1l1,Adipor2,Dera,Pdk4,Gpnmb,Gadd45a,Tnfrsf1a,Taok2,Clip3,Rasip1,Arrb1,Inppl1,Hpx,Kndc1,Nlrc5,Adam9,Tlr3,Il12rb1,Kars,Nudt7,Map2k1,Anxa2,Cx3cr1,BC018242,Pml,Trf,Trex1,Abcd1,G6pdx,Txnrd1,Sgk1,Aldh1l2,Cd24a,Ppa1,Hk1,Gadd45b,Gfpt2,Erbb2,Stat3,Upp1,Irgm1,Irf1…
180	2.45035e-06	545	539	39	0.0723562	0.0715596	GO:2000147	GO:BP	positive regulation of cell motility	22758	29354	Igfbp5,Notch1,Lcn2,Src,Csf1,Camk2d,Rhoc,Jun,Cxcl10,Hpse,Gpnmb,Actn4,Cd151,Adam9,Hmox1,Tradd,Amotl1,Map2k1,Cx3cr1,Trf,Tmsb4x,Stat3,Sparc,Myo1c,Lgals9,Ccl5,Grn,Rhoj,Syne2,Cxcl14,Il6st,Fam107a,Rac2,Aif1,Trem2,Fgf1,Cd74,Csf1r,Cd274
181	3.17688e-06	23	539	9	0.0166976	0.391304	GO:0060339	GO:BP	negative regulation of type I interferon-mediated signaling pathway	22758	17093	Samhd1,Adar,Isg15,Oas1c,Oas1g,Oas1a,Usp18,Nlrc5,Trex1
182	3.27721e-06	2268	539	99	0.183673	0.0436508	GO:0007399	GO:BP	nervous system development	22758	3272	Sulf1,Dner,Rxrg,Notch1,Gsn,Vim,Ssna1,Olfm1,Map1a,B2m,Tgif2,Src,Cebpb,Stmn3,Csf1,Cldn11,Bcan,S100a10,Mov10,Ptprf,Ncdn,Akna,Jun,Pou3f1,AU040320,Rbbp4,Marcksl1,C1qa,Nbl1,Wdr1,Ncor2,Ywhag,Abcb1b,Crmp1,Ctnna2,Chl1,Cd9,Gabrb3,Taok2,Lgi4,Meis3,Cic,Tyrobp,Scn1b,Klk8,Map6,Inppl1,Apbb1,Kndc1,Hhip,Aars,Tubb3,Dnm2,Zbtb16,Map2k1,Anxa2,Cx3cr1,Hexa,Trf,Nckipsd,Abcd1,Sgk1,Zfp365,Cd24a,Erbb2,Stat3,Gfap,Jade2,Tmem…
183	3.43583e-06	2431	539	104	0.19295	0.0427807	GO:0006796	GO:BP	phosphate-containing compound metabolic process	22758	2748	Dnajc10,Rbl1,Trib3,Samhd1,Src,Dbndd2,Csf1,Camk2d,Spry1,Adar,Ptprf,Pgd,Txn1,Jun,Ak2,Gale,Acot7,Cd36,Coro1c,Bmp2k,Oasl2,Oas1a,Dgki,Gars,Aldh1l1,Adipor2,Dera,Pdk4,Gpnmb,Gadd45a,Tnfrsf1a,Taok2,Clip3,Rasip1,Arrb1,Inppl1,Hpx,Kndc1,Nlrc5,Adam9,Tlr3,Il12rb1,Kars,Nudt7,Map2k1,Anxa2,Cx3cr1,BC018242,Pml,Trf,Trex1,Abcd1,G6pdx,Txnrd1,Sgk1,Aldh1l2,Cd24a,Ppa1,Hk1,Gadd45b,Gfpt2,Erbb2,Stat3,Upp1,Irgm1,Irf1,Igtp,L…
184	3.51331e-06	40	539	11	0.0204082	275	GO:0060338	GO:BP	regulation of type I interferon-mediated signaling pathway	22758	17092	Samhd1,Zbp1,Adar,Isg15,Oas1c,Oas1g,Oas1a,Usp18,Irf7,Nlrc5,Trex1
185	3.87633e-06	1592	539	77	0.142857	0.0483668	GO:1901700	GO:BP	response to oxygen-containing compound	22758	24953	Ncoa2,Igfbp5,Rxrg,Usf1,Eprs,Notch1,Vim,Lcn2,Cat,B2m,Trib3,Src,Cebpb,Gbp2,Abca1,Ptprf,Txn1,Jun,Col16a1,Cd36,Ywhag,Fosl2,Cxcl10,Cxcl9,Spp1,Gbp10,Gbp6,Col1a2,Pdk4,Nod1,Arrb1,Inppl1,Trim12a,Adam9,Hmox1,Mt1,Nol3,Irf8,Keap1,Dnm2,Cx3cr1,Plscr2,Gpx1,Trex1,Myd88,G6pdx,Sgk1,Sbno2,Col6a1,Stat3,Kcnj16,Irgm1,Irf1,Igtp,Per1,Myo1c,Lgals9,Ccl5,Grn,Cmpk2,Psen1,Serpina3i,Serpina3m,Ly86,Glrx,Prkcd,Slc39a14,Trib1,Ts…
186	4.0058e-06	7841	539	252	0.467532	0.0321388	GO:0032501	GO:BP	multicellular organismal process	22758	8794	Sulf1,Ncoa2,Smap1,Dner,Igfbp5,Rxrg,Fcer1g,Casq1,Itga8,Notch1,Gsn,Vim,Ssna1,Olfm1,Lcn2,Nmi,Ifih1,Fjx1,Cat,Map1a,B2m,Fkbp1a,Tgif2,Samhd1,Src,Slc2a10,Cebpb,Stmn3,Csf1,Camk2d,Cldn11,Spry1,Bcan,Lmna,Pbxip1,Adar,Slc39a1,S100a10,Mov10,Chil3,Gclm,Gbp5,Gbp7,Ddx58,Abca1,Ift74,Ptprf,Ncdn,Akna,Jun,Pou3f1,AU040320,Gjb4,Rbbp4,Marcksl1,Laptm5,Ldlrap1,C1qa,C1qc,Nbl1,Dhrs3,Isg15,Cd36,Wdr1,Coro1c,Ncor2,Ywhag,Abcb1…
187	4.10228e-06	417	539	33	0.0612245	0.0791367	GO:0042742	GO:BP	defense response to bacterium	22758	11902	Fcer1g,Lcn2,B2m,Znfx1,Cebpb,Gbp3,Gbp7,Gbp2,Isg15,Cd36,Gbp10,Gbp6,Oas2,Oas1c,Oas1g,Oas1a,Nod1,Tnfrsf1a,Bcl3,Irf8,Trf,Myd88,Lyz2,Irgm1,Irgm2,Igtp,Lgals9,Gsdma,Grn,Prkcd,Ang,Trem2,Iigp1
188	4.49908e-06	51	539	12	0.0222635	0.235294	GO:0001961	GO:BP	positive regulation of cytokine-mediated signaling pathway	22758	684	Zbp1,Csf1,Laptm5,Hpx,Irf7,Nlrc5,Irgm1,Igtp,Parp14,Parp9,Trem2,Cd74
189	4.67423e-06	2641	539	110	0.204082	0.0416509	GO:0010605	GO:BP	negative regulation of macromolecule metabolic process	22758	4747	Ncoa2,Traf5,Igfbp5,Eprs,Notch1,Dnajc10,Rbl1,Ccdc3,Vim,Olfm1,Nmi,Serping1,Map1a,Trib3,Src,Dbndd2,Slc2a10,Znfx1,Cebpb,Spry1,Pbxip1,Adar,Mov10,Gbp7,Txn1,Jun,Pou3f1,Rbbp4,Laptm5,Isg15,Cd36,Coro1c,Ncor2,Oas1c,Oas1g,Oas1a,Anxa4,Adipor2,Zc3hav1,Gpnmb,Nfe2l3,Gadd45a,A2m,Tnfrsf1a,Bcl3,Cic,Tyrobp,Fxyd1,Rasip1,Arrb1,Inppl1,Apbb1,Bst2,Hmox1,Nol3,Irf8,Keap1,Zbtb16,Map2k1,Anxa2,Cx3cr1,Pml,Parp3,Gpx1,Myd88,Timp…
190	5.43057e-06	102	539	16	0.0296846	0.156863	GO:0032760	GO:BP	positive regulation of tumor necrosis factor production	22758	8996	Fcer1g,Ifih1,Ddx58,Cd36,Oas2,Oas1c,Oas1g,Oas1a,Nod1,Tnfrsf1a,Tyrobp,Tlr3,Myd88,Stat3,Lgals9,Psen1
191	5.83535e-06	562	539	39	0.0723562	0.069395	GO:0040017	GO:BP	positive regulation of locomotion	22758	11448	Igfbp5,Notch1,Lcn2,Src,Csf1,Camk2d,Rhoc,Jun,Cxcl10,Hpse,Gpnmb,Actn4,Cd151,Adam9,Hmox1,Tradd,Amotl1,Map2k1,Cx3cr1,Trf,Tmsb4x,Stat3,Sparc,Myo1c,Lgals9,Ccl5,Grn,Rhoj,Syne2,Cxcl14,Il6st,Fam107a,Rac2,Aif1,Trem2,Fgf1,Cd74,Csf1r,Cd274
192	5.8913e-06	1577	539	76	0.141002	0.0481928	GO:0050790	GO:BP	regulation of catalytic activity	22758	15302	Notch1,Gsn,Rbl1,Ralgds,Serping1,Trib3,Src,Dbndd2,Stmn3,Csf1,Spry1,Pbxip1,Adar,S100a10,Rhoc,Gclm,Laptm5,Coro1c,Ncor2,Oasl2,Oasl1,Oas2,Oas1c,Oas1g,Oas1a,Dgki,Nod1,Gadd45a,A2m,Rasip1,Arrb1,Inppl1,Ctsd,Nlrc5,Adam9,Nol3,Map2k1,Pml,Parp3,Gpx1,Trex1,Timp1,Cd24a,Gadd45b,Tbc1d10a,Erbb2,Stat3,Irgm1,Igtp,Lgals9,Ccl5,Ccl6,Grn,Gna13,Psen1,Serpina3i,Serpina3m,Cast,Arhgap22,Prkcd,Ang,Psme1,Ctsb,Slc39a14,Trib1,T…
193	6.06788e-06	3122	539	124	0.230056	0.0397181	GO:0051641	GO:BP	cellular localization	22758	15980	Fcer1g,Casq1,Frmd4a,Itga8,Notch1,Gsn,Ssna1,Lcn2,Map1a,Fkbp1a,Src,Fam83d,Camk2d,Spry1,Mfsd1,Lmna,Adar,S100a10,Gbp5,Abca1,Ift74,Rab3b,Txn1,Laptm5,Ldlrap1,Nbl1,Isg15,Cd36,Coro1c,Ywhag,Slc35f6,Cxcl10,Cxcl9,Hpse,Ankrd13a,Kdelr2,Cadps2,Dgki,Snx10,Sec61a1,Tnfrsf1a,Bcl3,Actn4,Clip3,Tyrobp,Ap3b2,Map6,Arrb1,Trim12a,Apbb1,Ctsd,Adam9,Hmox1,Nol3,Keap1,Dnm2,Zbtb16,Map2k1,Anxa2,Srpr,Pml,Hexa,Scg3,Parp3,Trex1,La…
194	6.07421e-06	1085	539	59	0.109462	0.0543779	GO:0002520	GO:BP	immune system development	22758	1163	Smap1,Fcer1g,Notch1,B2m,Samhd1,Src,Cebpb,Csf1,Adar,Jun,Laptm5,C1qc,Isg15,Wdr1,Tmem176a,Snx10,Herc6,Ltbr,Bcl3,Tyrobp,Junb,Irf8,Zbtb16,Map2k1,Pml,Trf,Parp3,P4htm,Trex1,Pir,G6pdx,Sbno2,Cd24a,Icosl,Erbb2,Stat3,Irf1,Supt6,Lgals9,Tmem98,Ccl5,Psen1,Pld4,Crip2,Cd83,Arl11,Trib1,Lgals1,Apobec3,Cebpd,Ifnar2,Trem2,Eif2ak2,Cd74,Csf1r,Tcirg1,Batf2,Cd274,Wbp1l
195	6.27665e-06	1460	539	72	0.133581	0.0493151	GO:2000026	GO:BP	regulation of multicellular organismal development	22758	29234	Sulf1,Smap1,Rxrg,Notch1,Vim,B2m,Tgif2,Cebpb,Csf1,Spry1,S100a10,Ptprf,Jun,C1qc,Isg15,Cd36,Cxcl10,Bmp2k,Hpse,Oas2,Tmem176a,Gadd45a,Tnfrsf1a,Lgi4,Tyrobp,Klk8,Map6,Tlr3,Hmox1,Hhip,Tradd,Keap1,Zbtb16,Map2k1,Anxa2,Cx3cr1,Pml,Trf,P4htm,G6pdx,Sgk1,Zfp365,Cd24a,Erbb2,Stat3,Gfap,Jade2,Irf1,Sparc,Lgals9,Tmem98,Ccl5,Grn,Rhoj,Sox11,Psen1,Cd83,Erap1,Il6st,Zfp488,Trib1,Tspo,Cela1,Trem2,Ptprs,C3,Ctnna1,Mbp,Lrrtm…
196	6.68924e-06	1060	539	58	0.107607	0.054717	GO:0060548	GO:BP	negative regulation of cell death	22758	17292	Fcer1g,Notch1,Lcn2,Cat,Cst3,Src,Cebpb,Csf1,Lmna,Adar,Gclm,Txn1,Jun,Laptm5,Slc35f6,Spp1,Chl1,Pdk4,Gpnmb,Tnfrsf1a,Gabrb3,Meis3,Bcl3,Arrb1,Hmox1,Hhip,Mt1,Nol3,Aars,Map2k1,Cx3cr1,Gpx1,Timp1,Grik2,Sgk1,Hk1,Gpx4,Erbb2,Stat3,Ccl5,Grn,Sox11,Psen1,Cast,Glrx,Il6st,Prkcd,Ctsb,Grina,Mapk8ip2,Aif1,Trem2,Eif2ak2,Ctnna1,Cd74,Csf1r,Fth1,Ifit3
197	7.27412e-06	104	539	16	0.0296846	0.153846	GO:0032642	GO:BP	regulation of chemokine production	22758	8878	Chil3,Oas1c,Oas1g,Oas1a,Tlr3,Myd88,Cd24a,Lgals9,Ccl5,Apod,Aif1,Trem2,Eif2ak2,Mbp,Cd74,Csf1r
198	7.27412e-06	104	539	16	0.0296846	0.153846	GO:1903557	GO:BP	positive regulation of tumor necrosis factor superfamily cytokine production	22758	26594	Fcer1g,Ifih1,Ddx58,Cd36,Oas2,Oas1c,Oas1g,Oas1a,Nod1,Tnfrsf1a,Tyrobp,Tlr3,Myd88,Stat3,Lgals9,Psen1
199	7.27412e-06	104	539	16	0.0296846	0.153846	GO:0032602	GO:BP	chemokine production	22758	8838	Chil3,Oas1c,Oas1g,Oas1a,Tlr3,Myd88,Cd24a,Lgals9,Ccl5,Apod,Aif1,Trem2,Eif2ak2,Mbp,Cd74,Csf1r
200	7.36577e-06	361	539	30	0.0556586	0.0831025	GO:0070661	GO:BP	leukocyte proliferation	22758	18970	Fkbp1a,Cebpb,Csf1,Laptm5,Gpnmb,Tyrobp,Cd37,Cd151,Il12rb1,Junb,Psmb10,Myd88,Cd24a,Icosl,Erbb2,Irf1,Lgals9,Ccl5,Sox11,Il6st,Prkcd,Rac2,Ifnar2,Cfb,Aif1,Trem2,Cd74,Csf1r,Tcirg1,Cd274
201	7.88299e-06	1292	539	66	0.122449	0.0510836	GO:0010648	GO:BP	negative regulation of cell communication	22758	4789	Sulf1,Igfbp5,Notch1,Ccdc3,Nmi,Samhd1,Src,Slc2a10,Stmn3,Spry1,Lmna,Adar,Gclm,Gbp7,Ptprf,Rbbp4,Laptm5,Nbl1,Dhrs3,Isg15,Ncor2,Slc35f6,Oas1c,Oas1g,Oas1a,Dgki,Usp18,Meis3,Bcl3,Rasip1,Arrb1,Inppl1,Nlrc5,Hmox1,Hhip,Nol3,Dnm2,Map2k1,Cx3cr1,Tle3,Gpx1,Trex1,Grik2,Ifi35,Irf1,Per1,Ccl5,Dhx58,Psen1,Glrx,Il6st,Kctd6,Prkcd,Shisa2,Trib1,Grina,Tspo,Mapk8ip2,Apod,Parp14,Trem2,Ptprs,Lbh,Ctnna1,Cd74,Capn1
202	8.91052e-06	1296	539	66	0.122449	0.0509259	GO:0023057	GO:BP	negative regulation of signaling	22758	7648	Sulf1,Igfbp5,Notch1,Ccdc3,Nmi,Samhd1,Src,Slc2a10,Stmn3,Spry1,Lmna,Adar,Gclm,Gbp7,Ptprf,Rbbp4,Laptm5,Nbl1,Dhrs3,Isg15,Ncor2,Slc35f6,Oas1c,Oas1g,Oas1a,Dgki,Usp18,Meis3,Bcl3,Rasip1,Arrb1,Inppl1,Nlrc5,Hmox1,Hhip,Nol3,Dnm2,Map2k1,Cx3cr1,Tle3,Gpx1,Trex1,Grik2,Ifi35,Irf1,Per1,Ccl5,Dhx58,Psen1,Glrx,Il6st,Kctd6,Prkcd,Shisa2,Trib1,Grina,Tspo,Mapk8ip2,Apod,Parp14,Trem2,Ptprs,Lbh,Ctnna1,Cd74,Capn1
203	8.99211e-06	476	539	35	0.0649351	0.0735294	GO:0002443	GO:BP	leukocyte mediated immunity	22758	1087	Fcer1g,B2m,Ddx58,Rnf19b,C1qa,C1qc,C1qb,Wdr1,Bcl3,Tyrobp,Hpx,Irf7,Tlr3,Bst2,Hmox1,Cx3cr1,Parp3,Trex1,Myd88,Kdm5d,Cd24a,Icosl,Supt6,Lgals9,Hfe,Prkcd,Rac2,Irak4,Tap2,C4b,Tap1,Trem2,C3,Cd74,Tcirg1
204	9.17325e-06	670	539	43	0.0797774	0.0641791	GO:0043408	GO:BP	regulation of MAPK cascade	22758	12281	Traf5,Notch1,Src,Fam83d,Camk2d,Spry1,Jun,Laptm5,Cd36,Rell1,Gpnmb,Nod1,Gadd45a,Ltbr,Taok2,Arrb1,Inppl1,Trim12a,Adam9,Tlr3,Map2k1,Myd88,Grik2,Sh3rf3,Cd24a,Gadd45b,Erbb2,Per1,Ccl5,Ccl6,C1qtnf1,Psen1,Prkcd,Tab1,Mapk8ip2,Trem2,C3,Lbh,Eif2ak2,Ndst1,Fgf1,Cd74,Csf1r
205	1.23054e-05	1050	539	57	0.105751	0.0542857	GO:0045321	GO:BP	leukocyte activation	22758	13197	Fcer1g,Gsn,Nmi,B2m,Fkbp1a,Cebpb,Jun,Laptm5,C1qa,Gpnmb,Ltbr,Bcl3,Tyrobp,Cd37,Cd151,Adam9,Tlr3,Il12rb1,Fcho1,Hmox1,Psmb10,Kars,Irf8,Zbtb16,Cx3cr1,Plscr2,Parp3,Trex1,Myd88,Sbno2,Cd24a,Icosl,Erbb2,Ifi35,Stat3,Irf1,Supt6,Lgals9,Tmem98,Ccl5,Grn,Sox11,Psen1,Hfe,Cd83,Il6st,Prkcd,Rac2,Lgals1,Ifnar2,Cfb,Aif1,Trem2,Cd74,Tcirg1,Batf2,Cd274
206	1.37528e-05	156	539	19	0.0352505	0.121795	GO:0032635	GO:BP	interleukin-6 production	22758	8871	Fcer1g,Ifih1,Cebpb,Ddx58,Laptm5,Cd36,Nod1,Tnfrsf1a,Tyrobp,Arrb1,Tlr3,Myd88,Cd24a,Stat3,Lgals9,Aif1,Trem2,Mbp,Cd74
207	1.37528e-05	156	539	19	0.0352505	0.121795	GO:0032675	GO:BP	regulation of interleukin-6 production	22758	8911	Fcer1g,Ifih1,Cebpb,Ddx58,Laptm5,Cd36,Nod1,Tnfrsf1a,Tyrobp,Arrb1,Tlr3,Myd88,Cd24a,Stat3,Lgals9,Aif1,Trem2,Mbp,Cd74
208	1.41264e-05	4650	539	166	0.307978	0.0356989	GO:0010468	GO:BP	regulation of gene expression	22758	4645	Sulf1,Ncoa2,Traf5,Igfbp5,Rxrg,Fcer1g,Usf1,Eprs,Itga8,Notch1,Gsn,Rbl1,Tox2,Ccdc3,Vim,Olfm1,Lcn2,Nmi,Ifih1,Cat,B2m,Trib3,Tgif2,Src,Slc2a10,Znfx1,Cebpb,Csf1,Lmna,Pbxip1,Adar,S100a10,Mov10,Chil3,Gbp5,Gbp7,Ddx58,Ift74,Txn1,Akna,Jun,Pou3f1,Rbbp4,Laptm5,Isg15,Cd36,Ncor2,Fosl2,Hpse,Spp1,Oas2,Oas1c,Oas1g,Oas1a,Anxa4,Adipor2,Zc3hav1,Gpnmb,Nfe2l3,Nod1,Gadd45a,Tnfrsf1a,Hif3a,Meis3,Bcl3,Cic,Pld3,Tyrobp,Cd37,A…
209	1.45506e-05	1430	539	70	0.12987	0.048951	GO:0009719	GO:BP	response to endogenous stimulus	22758	4063	Sulf1,Ncoa2,Igfbp5,Fcer1g,Usf1,Eprs,Itga8,Notch1,Vim,Trib3,Src,Slc2a10,Cebpb,Spry1,Ptprf,Jun,Rbbp4,Col16a1,Nbl1,Cd36,Ncor2,Ywhag,Spp1,Adipor2,Col1a2,Pdk4,Nod1,Cd9,Gabrb3,Inppl1,Adam9,Hmox1,Hhip,Dnm2,Map2k1,Pml,Myd88,Timp1,Kdm5d,Sgk1,Cd24a,Col6a1,Erbb2,Stat3,Irf1,Per1,Myo1c,Trim25,Sox11,Psen1,Serpina3i,Serpina3m,Hfe,Fam107a,Prkcd,Ang,Shisa2,Slc39a14,Tab1,Gpd1,Scube3,Trem2,Lbh,Ctnna1,Ndst1,Mbp,Fgf1…
210	1.57779e-05	2176	539	94	0.174397	0.0431985	GO:0008104	GO:BP	protein localization	22758	3525	Fcer1g,Frmd4a,Itga8,Notch1,Gsn,Ssna1,Map1a,Src,Fam83d,Camk2d,Mfsd1,Lmna,Adar,S100a10,Gbp5,Abca1,Rab3b,Txn1,Laptm5,Ldlrap1,Nbl1,Isg15,Cd36,Coro1c,Ywhag,Hpse,Ankrd13a,Kdelr2,Snx10,Sec61a1,Tnfrsf1a,Bcl3,Actn4,Clip3,Tyrobp,Ap3b2,Arrb1,Trim12a,Apbb1,Ctsd,Adam9,Nol3,Keap1,Dnm2,Zbtb16,Map2k1,Anxa2,Srpr,Pml,Scg3,Parp3,Trex1,Lamp2,Tmsb4x,Grik2,Sgk1,Cd24a,Hk1,Chchd10,Cd63,Erbb2,Stat3,Gfap,Myo1c,Lgals9,Tmem…
211	1.62361e-05	418	539	32	0.0593692	0.076555	GO:0030099	GO:BP	myeloid cell differentiation	22758	7697	Smap1,Fcer1g,B2m,Src,Cebpb,Csf1,Adar,Jun,C1qc,Isg15,Wdr1,Snx10,Ltbr,Tyrobp,Junb,Irf8,Zbtb16,Pml,Trf,P4htm,Pir,G6pdx,Sbno2,Stat3,Ccl5,Psen1,Trib1,Trem2,Cd74,Csf1r,Tcirg1,Batf2
212	1.73342e-05	3211	539	125	0.231911	0.0389287	GO:0043412	GO:BP	macromolecule modification	22758	12284	Traf5,Dnajc10,Ube2l6,Nmi,Ifih1,Trim69,Fkbp1a,Trib3,Src,Dbndd2,Csf1,Camk2d,Spry1,Lmna,Pbxip1,Adar,Spsb1,Abca1,Rab3b,Ptprf,St3gal3,Txn1,Jun,Rnf19b,Rbbp4,Laptm5,Lypla2,Isg15,Cd36,Coro1c,Ncor2,Bmp2k,Adipor2,Pdk4,Parp12,Gpnmb,Herc6,Gadd45a,Usp18,Tnfrsf1a,Parp11,Taok2,Egln2,Clip3,Fxyd1,Rasip1,Usp35,Arrb1,Inppl1,Trim12a,Apbb1,Hpx,Kndc1,Tusc3,Galnt7,Klhl2,Galnt2,Adam9,Tlr3,Il12rb1,Gtpbp3,Aars,Keap1,Map2k…
213	1.80176e-05	610	539	40	0.0742115	0.0655738	GO:0050778	GO:BP	positive regulation of immune response	22758	15295	Fcer1g,Nmi,Serping1,B2m,Znfx1,Zbp1,Gbp5,Laptm5,C1qa,C1qc,C1qb,A2m,Tyrobp,Trim12a,Hpx,Irf7,Nlrc5,Il12rb1,Fcho1,Kars,Plscr2,Trex1,Cd24a,Icosl,Ifi35,Irgm1,Irf1,Igtp,Lgals9,Psen1,Cacnb3,Parp9,Tap2,C4b,C2,Cfb,Trem2,C3,Cd74,Cd274
214	1.80805e-05	2182	539	94	0.174397	0.0430797	GO:0070727	GO:BP	cellular macromolecule localization	22758	19004	Fcer1g,Frmd4a,Itga8,Notch1,Gsn,Ssna1,Map1a,Src,Fam83d,Camk2d,Mfsd1,Lmna,Adar,S100a10,Gbp5,Abca1,Rab3b,Txn1,Laptm5,Ldlrap1,Nbl1,Isg15,Cd36,Coro1c,Ywhag,Hpse,Ankrd13a,Kdelr2,Snx10,Sec61a1,Tnfrsf1a,Bcl3,Actn4,Clip3,Tyrobp,Ap3b2,Arrb1,Trim12a,Apbb1,Ctsd,Adam9,Nol3,Keap1,Dnm2,Zbtb16,Map2k1,Anxa2,Srpr,Pml,Scg3,Parp3,Trex1,Lamp2,Tmsb4x,Grik2,Sgk1,Cd24a,Hk1,Chchd10,Cd63,Erbb2,Stat3,Gfap,Myo1c,Lgals9,Tmem…
215	1.95931e-05	1775	539	81	0.150278	0.0456338	GO:0033554	GO:BP	cellular response to stress	22758	9509	Traf5,Notch1,Dnajc10,Rbl1,Lcn2,Cat,B2m,Trib3,Samhd1,Src,Cebpb,Lmna,Ptprf,Txn1,Plin2,Jun,Cd36,Rell1,Spp1,Cadps2,Pdk4,Nod1,Gadd45a,Ltbr,Tnfrsf1a,Taok2,Hif3a,Bcl3,Egln2,Klk8,Apbb1,Gsr,Neil3,Tlr3,Hmox1,Nol3,Shisa5,Keap1,Map2k1,Pml,Parp3,Uba7,Gpx1,Trex1,Myd88,Ccdc13,Lamp2,Abcd1,G6pdx,Apex2,Grik2,Sgk1,Sh3rf3,Zfp365,Gadd45b,Gfap,Per1,Rad51c,Trim25,Grn,P4hb,Psen1,Glrx,Prkcd,Trib1,Grina,Mapk8ip2,Irak4,Apo…
216	2.04021e-05	468	539	34	0.0630798	0.0726496	GO:0009611	GO:BP	response to wounding	22758	3979	Fcer1g,S100a10,Rhoc,Ptprf,Jun,Cd36,Hpse,Adipor2,Cd9,Tyrobp,Klk8,Cd151,Hmox1,Nol3,Map2k1,Anxa2,Gpx1,Timp1,Cd24a,Erbb2,Gfap,Grn,Gna13,C1qtnf1,Prkcd,Apod,Trem2,Ptprs,C3,Fgf1,Papss2,Myof,Coro1b,Neat1
217	2.14207e-05	214	539	22	0.0408163	0.102804	GO:0030100	GO:BP	regulation of endocytosis	22758	7698	Smap1,B2m,Src,Ldlrap1,Cd36,Bmp2k,Ankrd13a,Actn4,Clip3,Arrb1,Cd151,Dnm2,Anxa2,Trf,Cd63,Ankfy1,Hfe,Pacsin1,Flot1,Trem2,C3,Lrrtm2
218	2.16649e-05	3052	539	120	0.222635	0.0393185	GO:0036211	GO:BP	protein modification process	22758	10922	Traf5,Dnajc10,Ube2l6,Nmi,Ifih1,Trim69,Fkbp1a,Trib3,Src,Dbndd2,Csf1,Camk2d,Spry1,Lmna,Pbxip1,Adar,Spsb1,Abca1,Rab3b,Ptprf,St3gal3,Txn1,Jun,Rnf19b,Rbbp4,Laptm5,Lypla2,Isg15,Cd36,Coro1c,Ncor2,Bmp2k,Adipor2,Pdk4,Parp12,Gpnmb,Herc6,Gadd45a,Usp18,Tnfrsf1a,Parp11,Taok2,Egln2,Clip3,Fxyd1,Rasip1,Usp35,Arrb1,Inppl1,Trim12a,Apbb1,Hpx,Kndc1,Tusc3,Galnt7,Klhl2,Galnt2,Adam9,Tlr3,Il12rb1,Keap1,Map2k1,Anxa2,Cx3c…
219	2.25748e-05	1688	539	78	0.144712	0.0462085	GO:0042592	GO:BP	homeostatic process	22758	11816	Smap1,Igfbp5,Fcer1g,Usf1,Casq1,Notch1,Lcn2,Map1a,B2m,Fkbp1a,Src,Slc2a10,Cebpb,Csf1,Camk2d,Adar,Abca1,Ncdn,Txn1,Ldlrap1,Isg15,Cd36,Ncor2,Cxcl10,Cxcl9,Spp1,Oas1c,Oas1g,Oas1a,Cadps2,Adipor2,Pdk4,Snx10,Egln2,Fxyd1,Arrb1,Pnpla2,Gsr,Hmox1,Mt2,Mt1,Car7,Nol3,Slc12a4,Map2k1,Cx3cr1,Pml,Tle3,Trf,Gpx1,P4htm,Lamp2,Abcd1,G6pdx,Grik2,Txnrd1,Sgk1,Cd24a,Hk1,Stat3,Kcnj16,Ccl5,Grn,Pygl,Psen1,Ankrd9,Hfe,Slc39a14,Lac…
220	2.44247e-05	84	539	14	0.025974	0.166667	GO:0002532	GO:BP	production of molecular mediator involved in inflammatory response	22758	1175	Fcer1g,Pbxip1,Chil3,Gbp5,Alox5ap,Pld3,Myd88,Abcd1,Stat3,Per1,Grn,Pld4,Apod,Trem2
221	2.79571e-05	276	539	25	0.0463822	0.0905797	GO:0071222	GO:BP	cellular response to lipopolysaccharide	22758	19232	Vim,B2m,Cebpb,Gbp2,Abca1,Cd36,Cxcl10,Cxcl9,Gbp10,Gbp6,Trim12a,Adam9,Irf8,Cx3cr1,Plscr2,Myd88,Sbno2,Irgm1,Igtp,Ccl5,Cmpk2,Ly86,Trib1,Trem2,Cd274
222	3.23093e-05	115	539	16	0.0296846	0.13913	GO:0045807	GO:BP	positive regulation of endocytosis	22758	13507	B2m,Ldlrap1,Cd36,Actn4,Clip3,Arrb1,Cd151,Dnm2,Anxa2,Trf,Cd63,Ankfy1,Hfe,Flot1,Trem2,C3
223	3.23221e-05	9	539	6	0.0111317	0.666667	GO:0098883	GO:BP	synapse pruning	22758	22115	C1qa,C1qc,C1qb,Cx3cr1,Trem2,C3
224	3.26963e-05	363	539	29	0.0538033	0.0798898	GO:0006979	GO:BP	response to oxidative stress	22758	2904	Lcn2,Cat,Cst3,Src,Gclm,Txn1,Jun,Cd36,Gsr,Adam9,Hmox1,Nol3,Keap1,Map2k1,Pml,Gpx1,Trex1,Abcd1,G6pdx,Txnrd1,Gpx4,P4hb,Psen1,Glrx,Prkcd,Apod,Aif1,Trem2,Capn1
225	3.47213e-05	21	539	8	0.0148423	0.380952	GO:0002281	GO:BP	macrophage activation involved in immune response	22758	934	Nmi,Tyrobp,Cx3cr1,Trex1,Sbno2,Ifi35,Grn,Trem2
226	3.64743e-05	387	539	30	0.0556586	0.0775194	GO:0002460	GO:BP	adaptive immune response based on somatic recombination of immune receptors built from immunoglobulin superfamily domains	22758	1104	Fcer1g,Notch1,B2m,C1qa,C1qc,C1qb,Bcl3,Il18bp,Hpx,Irf7,Il12rb1,Parp3,Trex1,Myd88,Kdm5d,Cd24a,Icosl,Stat3,Irf1,Supt6,Tmem98,Hfe,Prkcd,Tap2,C4b,Trem2,C3,Cd74,Tcirg1,Cd274
227	3.71511e-05	1227	539	62	0.115028	0.0505297	GO:1901701	GO:BP	cellular response to oxygen-containing compound	22758	24954	Ncoa2,Igfbp5,Usf1,Eprs,Vim,Lcn2,Cat,B2m,Trib3,Src,Cebpb,Gbp2,Abca1,Ptprf,Txn1,Jun,Col16a1,Cd36,Ywhag,Cxcl10,Cxcl9,Spp1,Gbp10,Gbp6,Col1a2,Pdk4,Nod1,Arrb1,Inppl1,Trim12a,Adam9,Mt1,Nol3,Irf8,Keap1,Dnm2,Cx3cr1,Plscr2,Gpx1,Trex1,Myd88,Sgk1,Sbno2,Col6a1,Stat3,Irgm1,Irf1,Igtp,Myo1c,Ccl5,Cmpk2,Psen1,Ly86,Glrx,Prkcd,Slc39a14,Trib1,Gpd1,Trem2,Ctnna1,Capn1,Cd274
228	3.77779e-05	322	539	27	0.0500928	0.0838509	GO:0050727	GO:BP	regulation of inflammatory response	22758	15258	Fcer1g,Nmi,Cebpb,Zbp1,Psmb4,Akna,Hpse,Alox5ap,Usp18,Tnfrsf1a,Tradd,Kars,Cx3cr1,Gpx1,Trex1,Myd88,Sbno2,Cd24a,Gpx4,Ifi35,Lgals9,Ccl5,Grn,Lacc1,Lgals1,Trem2,C3
229	3.85092e-05	1405	539	68	0.12616	0.0483986	GO:0051247	GO:BP	positive regulation of protein metabolic process	22758	15682	Gsn,Vim,Zer1,Nmi,Trib3,Src,Slc2a10,Csf1,Lmna,S100a10,Ddx58,Txn1,Rnf19b,Laptm5,Cd36,Gsap,Ncor2,Hpse,Adipor2,Gpnmb,Nod1,Tnfrsf1a,Bcl3,Egln2,Clip3,Arrb1,Hpx,Kndc1,Ctsd,Adam9,Map2k1,Anxa2,Cx3cr1,Pml,Eif2s3y,Sh3rf3,Cd24a,Tbc1d10a,Erbb2,Stat3,Irgm1,Igtp,Myo1c,Lgals9,Ccl5,Grn,Psen1,Hfe,Il6st,Fam107a,Prkcd,Ang,Psme1,Cntn1,Trib1,Tab1,Parp14,Parp9,Aif1,Flot1,Trem2,C3,Ccny,Mbp,Fgf1,Cd74,Csf1r,Wbp1l
230	4.22975e-05	975	539	53	0.0983302	0.054359	GO:0030097	GO:BP	hemopoiesis	22758	7695	Smap1,Fcer1g,Notch1,B2m,Src,Cebpb,Csf1,Adar,Jun,Laptm5,C1qc,Isg15,Wdr1,Tmem176a,Snx10,Herc6,Ltbr,Bcl3,Tyrobp,Junb,Irf8,Zbtb16,Pml,Trf,P4htm,Trex1,Pir,G6pdx,Sbno2,Cd24a,Erbb2,Stat3,Irf1,Lgals9,Tmem98,Ccl5,Psen1,Pld4,Crip2,Cd83,Arl11,Trib1,Lgals1,Apobec3,Cebpd,Ifnar2,Trem2,Eif2ak2,Cd74,Csf1r,Tcirg1,Batf2,Wbp1l
231	4.61314e-05	283	539	25	0.0463822	0.0883392	GO:0071219	GO:BP	cellular response to molecule of bacterial origin	22758	19229	Vim,B2m,Cebpb,Gbp2,Abca1,Cd36,Cxcl10,Cxcl9,Gbp10,Gbp6,Trim12a,Adam9,Irf8,Cx3cr1,Plscr2,Myd88,Sbno2,Irgm1,Igtp,Ccl5,Cmpk2,Ly86,Trib1,Trem2,Cd274
232	4.69858e-05	369	539	29	0.0538033	0.0785908	GO:0002237	GO:BP	response to molecule of bacterial origin	22758	891	Vim,B2m,Cebpb,Gbp2,Abca1,Cd36,Cxcl10,Cxcl9,Gbp10,Gbp6,Trim12a,Adam9,Irf8,Cx3cr1,Plscr2,Myd88,Sbno2,Cd24a,Irgm1,Igtp,Lgals9,Ccl5,Cmpk2,Ly86,Trib1,Tap2,Trem2,Eif2ak2,Cd274
233	4.84726e-05	461	539	33	0.0612245	0.0715835	GO:0022407	GO:BP	regulation of cell-cell adhesion	22758	7577	Notch1,B2m,Src,Cebpb,Akna,Laptm5,Gpnmb,Cd9,Taok2,Cd37,Il12rb1,Fcho1,Zbtb16,Map2k1,Chst2,Cd24a,Icosl,Erbb2,Irf1,Lgals9,Ccl5,C1qtnf1,Hfe,Cd83,Il6st,Prkcd,Lgals1,Aif1,Flot1,Mbp,Cd74,Capn1,Cd274
234	5.0712e-05	583	539	38	0.0705009	0.0651801	GO:0006897	GO:BP	endocytosis	22758	2836	Smap1,Fcer1g,Gsn,B2m,Src,Abca1,AU040320,Ldlrap1,Cd36,Bmp2k,Ankrd13a,Snx10,Cd9,Actn4,Clip3,Ap3b2,Arrb1,Inppl1,Cd151,Fcho1,Dnm2,Anxa2,Trf,Nckipsd,Cd24a,Cd63,Ankfy1,Grn,Cacng5,Rhoj,Hfe,Rac2,Pacsin1,Aif1,Flot1,Trem2,C3,Lrrtm2
235	5.07184e-05	2859	539	113	0.209647	0.0395243	GO:0009892	GO:BP	negative regulation of metabolic process	22758	4208	Ncoa2,Traf5,Igfbp5,Eprs,Notch1,Dnajc10,Rbl1,Ccdc3,Vim,Olfm1,Nmi,Serping1,Map1a,Trib3,Src,Dbndd2,Slc2a10,Znfx1,Cebpb,Spry1,Pbxip1,Adar,Mov10,Gbp7,Txn1,Jun,Pou3f1,Rbbp4,Laptm5,Isg15,Cd36,Coro1c,Ncor2,Oas1c,Oas1g,Oas1a,Anxa4,Adipor2,Zc3hav1,Gpnmb,Nfe2l3,Gadd45a,A2m,Tnfrsf1a,Bcl3,Cic,Tyrobp,Fxyd1,Rasip1,Arrb1,Inppl1,Apbb1,Bst2,Hmox1,Nol3,Irf8,Keap1,Zbtb16,Map2k1,Anxa2,Cx3cr1,Pml,Tle3,Parp3,Gpx1,Myd88…
236	5.22168e-05	327	539	27	0.0500928	0.0825688	GO:0032943	GO:BP	mononuclear cell proliferation	22758	9125	Fkbp1a,Cebpb,Csf1,Laptm5,Gpnmb,Tyrobp,Cd37,Cd151,Il12rb1,Psmb10,Myd88,Cd24a,Icosl,Erbb2,Irf1,Lgals9,Ccl5,Sox11,Il6st,Prkcd,Rac2,Ifnar2,Cfb,Aif1,Cd74,Csf1r,Cd274
237	5.33341e-05	306	539	26	0.0482375	0.0849673	GO:0071216	GO:BP	cellular response to biotic stimulus	22758	19226	Notch1,Vim,B2m,Cebpb,Gbp2,Abca1,Cd36,Cxcl10,Cxcl9,Gbp10,Gbp6,Trim12a,Adam9,Irf8,Cx3cr1,Plscr2,Myd88,Sbno2,Irgm1,Igtp,Ccl5,Cmpk2,Ly86,Trib1,Trem2,Cd274
238	5.3479e-05	660	539	41	0.0760668	0.0621212	GO:0051129	GO:BP	negative regulation of cellular component organization	22758	15579	Notch1,Gsn,Vim,Map1a,B2m,Src,Lmna,Ptprf,Coro1c,Slc35f6,Crmp1,Cxcl10,Ankrd13a,Ctnna2,Tnfrsf1a,Clip3,Klk8,Inppl1,Nol3,Dnm2,Pml,Gpx1,Lamp2,Tmsb4x,Sgk1,Zfp365,Gfap,Psen1,Fam107a,Prkcd,Lgals1,Tspo,Apod,Pacsin1,Trem2,Ptprs,Mbp,Lrrtm2,Add3,Coro1b,Capn1
239	5.70686e-05	636	539	40	0.0742115	0.0628931	GO:0010942	GO:BP	positive regulation of cell death	22758	5059	Notch1,Gsn,Olfm1,Lcn2,Src,Zbp1,Camk2d,Ptprf,Jun,Laptm5,C1qa,Cd36,Nod1,Gadd45a,Ltbr,Tnfrsf1a,Clip3,Tyrobp,Arrb1,Apbb1,Ctsd,Hmox1,Zbtb16,Pml,Grik2,Txnrd1,Cd24a,Gadd45b,Irf1,Ccl5,Grn,Psen1,Prkcd,Lgals1,Tspo,Eif2ak2,Ctnna1,Capn1,Cd274,Casp7
240	6.16281e-05	903	539	50	0.0927644	0.055371	GO:0022603	GO:BP	regulation of anatomical structure morphogenesis	22758	7590	Sulf1,Fam171a1,Notch1,Vim,Lcn2,Tgif2,Src,Csf1,Spry1,S100a10,Rhoc,Mov10,Ptprf,Cd36,Wdr1,Coro1c,Cxcl10,Hpse,Gadd45a,Tnfrsf1a,Taok2,Actn4,Map6,Kndc1,Tlr3,Hmox1,Hhip,Dnm2,Map2k1,Cx3cr1,Pml,Sgk1,Stat3,Sparc,Ccl5,Grn,Gna13,P4hb,Arhgdia,Rhoj,Psen1,Erap1,Rac2,Cela1,Ptprs,C3,Mbp,Fgf1,Csf1r,Coro1b
241	7.00103e-05	77	539	13	0.0241187	0.168831	GO:0032722	GO:BP	positive regulation of chemokine production	22758	8958	Chil3,Oas1c,Oas1g,Oas1a,Tlr3,Myd88,Lgals9,Ccl5,Aif1,Eif2ak2,Mbp,Cd74,Csf1r
242	7.04077e-05	825	539	47	0.0871985	0.0569697	GO:0051336	GO:BP	regulation of hydrolase activity	22758	15756	Gsn,Ralgds,Serping1,Src,Stmn3,Spry1,Pbxip1,S100a10,Rhoc,Laptm5,Coro1c,Ncor2,Oasl2,Oasl1,Oas2,Oas1c,Oas1g,Oas1a,Dgki,Nod1,A2m,Rasip1,Arrb1,Ctsd,Nol3,Map2k1,Pml,Gpx1,Timp1,Tbc1d10a,Erbb2,Stat3,Ccl5,Ccl6,Grn,Gna13,Serpina3i,Serpina3m,Cast,Arhgap22,Prkcd,Ang,Psme1,Ctsb,Slc39a14,Psmb8,Mbp
243	7.16812e-05	332	539	27	0.0500928	0.0813253	GO:0051235	GO:BP	maintenance of location	22758	15673	Casq1,Gsn,Lcn2,Fkbp1a,Camk2d,Txn1,Plin2,Nbl1,Cd36,Cxcl10,Cxcl9,Kdelr2,Pnpla2,Nol3,Keap1,Pml,Hexa,Tmsb4x,Hk1,Chchd10,Lgals9,Psen1,Tspo,Trem2,Plin3,C3,Fth1
244	7.93805e-05	1022	539	54	0.100186	0.0528376	GO:0048534	GO:BP	hematopoietic or lymphoid organ development	22758	14834	Smap1,Fcer1g,Notch1,B2m,Src,Cebpb,Csf1,Adar,Jun,Laptm5,C1qc,Isg15,Wdr1,Tmem176a,Snx10,Herc6,Ltbr,Bcl3,Tyrobp,Junb,Irf8,Zbtb16,Map2k1,Pml,Trf,P4htm,Trex1,Pir,G6pdx,Sbno2,Cd24a,Erbb2,Stat3,Irf1,Lgals9,Tmem98,Ccl5,Psen1,Pld4,Crip2,Cd83,Arl11,Trib1,Lgals1,Apobec3,Cebpd,Ifnar2,Trem2,Eif2ak2,Cd74,Csf1r,Tcirg1,Batf2,Wbp1l
245	8.12139e-05	334	539	27	0.0500928	0.0808383	GO:0042063	GO:BP	gliogenesis	22758	11497	Dner,Notch1,Vim,Csf1,Pou3f1,C1qa,Wdr1,Cd9,Lgi4,Map2k1,Cx3cr1,Trf,Zfp365,Erbb2,Stat3,Gfap,Tmem98,Grn,Syne2,Sox11,Psen1,Il6st,Zfp488,Cntn1,Tspo,Trem2,Csf1r
246	8.1529e-05	92	539	14	0.025974	0.152174	GO:0042116	GO:BP	macrophage activation	22758	11524	Nmi,Jun,C1qa,Tyrobp,Tlr3,Kars,Cx3cr1,Trex1,Sbno2,Ifi35,Lgals9,Grn,Aif1,Trem2
247	8.26453e-05	107	539	15	0.0278293	0.140187	GO:0019882	GO:BP	antigen processing and presentation	22758	6990	Fcer1g,B2m,Rab3b,Nod1,Tapbpl,Trex1,Kdm5d,Hfe,Psme1,Tap2,Tapbp,Tap1,Psmb8,Trem2,Cd74
248	8.28676e-05	1433	539	68	0.12616	0.0474529	GO:0016192	GO:BP	vesicle-mediated transport	22758	5738	Smap1,Fcer1g,Notch1,Gsn,B2m,Src,S100a10,Abca1,Rab3b,AU040320,Laptm5,Ldlrap1,Cd36,Coro1c,Bmp2k,Ankrd13a,Kdelr2,Cadps2,Dgki,Snx10,Cd9,Actn4,Clip3,Tyrobp,Ap3b2,Arrb1,Inppl1,Cd151,Fcho1,Hmox1,Irf8,Dnm2,Map2k1,Anxa2,Trf,Nckipsd,Trex1,Myd88,Cd24a,Cd63,Tbc1d10a,Ankfy1,Lgals9,Ccl5,Grn,Cacng5,Syngr2,Rhoj,Psen1,Pld4,Hfe,Lman2,Glrx,Sec24c,Arl11,Rac2,Pros1,Vps8,Tvp23a,Dtx3l,Pacsin1,C2,Aif1,Flot1,Trem2,C3,Lrr…
249	8.80067e-05	698	539	42	0.0779221	0.0601719	GO:0008285	GO:BP	negative regulation of cell population proliferation	22758	3565	Sulf1,Igfbp5,Notch1,Nmi,B2m,Cebpb,Spry1,Lmna,Ift74,Ptprf,Jun,Laptm5,Gpnmb,Cd9,Tyrobp,Cd37,Inppl1,Hmox1,Zbtb16,Map2k1,Pml,Cd24a,Erbb2,Ifi35,Stat3,Sparc,Lgals9,Gna13,Sox11,Ang,Trib1,Tspo,Apod,Aif1,Trem2,Eif2ak2,Ctnna1,Csf1r,Efemp2,Fth1,Cd274,Ifit3
250	9.32703e-05	1027	539	54	0.100186	0.0525803	GO:0000902	GO:BP	cell morphogenesis	22758	307	Fam171a1,Itga8,Notch1,Vim,Ssna1,Olfm1,Map1a,Src,Bcan,S100a10,Rhoc,Mov10,Ptprf,Nbl1,Wdr1,Coro1c,Hpse,Ctnna2,Chl1,Taok2,Actn4,Scn1b,Klk8,Map6,Apbb1,Kndc1,Palld,Psmb10,Tubb3,Dnm2,Map2k1,Hexa,Sgk1,Zfp365,Erbb2,Jade2,Sparc,Gna13,P4hb,Arhgdia,Rhoj,Psen1,Atp8a2,Flnb,Cntn1,Rac2,Parvg,Mapk8ip2,Pacsin1,Flot1,Ptprs,Mbp,Csf1r,Coro1b
251	0.000100587	1380	539	66	0.122449	0.0478261	GO:0044093	GO:BP	positive regulation of molecular function	22758	12616	Traf5,Casq1,Gsn,Dnajc10,Ralgds,Cat,B2m,Trib3,Src,Csf1,S100a10,Rhoc,Gclm,Ddx58,Txn1,Laptm5,Cd36,Coro1c,Abcb1b,Zc3hav1,Nod1,Arrb1,Trim12a,Ctsd,Adam9,Tlr3,Tradd,Dnm2,Map2k1,Anxa2,Cx3cr1,Pml,Myd88,Cd24a,Tbc1d10a,Erbb2,Stat3,Irgm1,Igtp,Lgals9,Ccl5,Ccl6,Trim25,Grn,Gna13,Psen1,Hfe,Glrx,Arhgap22,Prkcd,Ang,Psme1,Trib1,H1f0,Tab1,Cacnb3,Parp9,Dtx3l,Flot1,Trem2,Eif2ak2,Ccny,Mbp,Fgf1,Cd74,Csf1r
252	0.000109287	810	539	46	0.0853432	0.0567901	GO:0098609	GO:BP	cell-cell adhesion	22758	21975	Itga8,Notch1,B2m,Src,Cebpb,Cldn11,Ptprf,Akna,Laptm5,Cldn12,Ctnna2,Gpnmb,Cd9,Taok2,Cd37,Palld,Adam9,Il12rb1,Fcho1,Zbtb16,Map2k1,Cx3cr1,Chst2,Cd24a,Icosl,Erbb2,Irf1,Lgals9,Ccl5,C1qtnf1,Psen1,Hfe,Cd83,Il6st,Prkcd,Cntn1,Rac2,Lgals1,Aif1,Flot1,Ptprs,Ctnna1,Mbp,Cd74,Capn1,Cd274
253	0.000151551	17	539	7	0.012987	0.411765	GO:0060333	GO:BP	interferon-gamma-mediated signaling pathway	22758	17087	Hpx,Nlrc5,Irgm1,Irf1,Igtp,Parp14,Parp9
254	0.000169954	560	539	36	0.0667904	0.0642857	GO:0060627	GO:BP	regulation of vesicle-mediated transport	22758	17364	Smap1,Fcer1g,Notch1,B2m,Src,S100a10,Rab3b,Ldlrap1,Cd36,Bmp2k,Ankrd13a,Cadps2,Dgki,Actn4,Clip3,Arrb1,Cd151,Hmox1,Dnm2,Map2k1,Anxa2,Trf,Cd63,Ankfy1,Lgals9,Hfe,Lman2,Glrx,Rac2,Pros1,Pacsin1,C2,Flot1,Trem2,C3,Lrrtm2
255	0.000170767	1739	539	77	0.142857	0.0442783	GO:0022008	GO:BP	neurogenesis	22758	7539	Dner,Notch1,Vim,Ssna1,Olfm1,Map1a,B2m,Tgif2,Cebpb,Stmn3,Csf1,Bcan,S100a10,Mov10,Ptprf,Ncdn,Akna,Jun,Pou3f1,AU040320,C1qa,Nbl1,Wdr1,Ywhag,Crmp1,Ctnna2,Chl1,Cd9,Gabrb3,Taok2,Lgi4,Scn1b,Klk8,Map6,Inppl1,Apbb1,Kndc1,Hhip,Tubb3,Dnm2,Map2k1,Anxa2,Cx3cr1,Hexa,Trf,Nckipsd,Sgk1,Zfp365,Cd24a,Erbb2,Stat3,Gfap,Jade2,Tmem98,Ccl5,Grn,Syne2,Sox11,Psen1,Il6st,Atp8a2,Zfp488,Cntn1,Rac2,Lgals1,Tspo,Mapk8ip2,Nde1,Ap…
256	0.000171264	933	539	50	0.0927644	0.0535906	GO:0043069	GO:BP	negative regulation of programmed cell death	22758	12109	Fcer1g,Notch1,Lcn2,Cat,Src,Cebpb,Lmna,Adar,Gclm,Jun,Laptm5,Slc35f6,Spp1,Chl1,Pdk4,Tnfrsf1a,Gabrb3,Meis3,Bcl3,Arrb1,Hmox1,Hhip,Mt1,Nol3,Aars,Map2k1,Cx3cr1,Gpx1,Timp1,Grik2,Sgk1,Hk1,Gpx4,Erbb2,Ccl5,Grn,Psen1,Cast,Glrx,Il6st,Prkcd,Grina,Mapk8ip2,Aif1,Trem2,Eif2ak2,Ctnna1,Cd74,Csf1r,Ifit3
257	0.000188102	304	539	25	0.0463822	0.0822368	GO:0002366	GO:BP	leukocyte activation involved in immune response	22758	1019	Fcer1g,Nmi,Bcl3,Tyrobp,Hmox1,Kars,Irf8,Cx3cr1,Parp3,Trex1,Myd88,Sbno2,Icosl,Ifi35,Stat3,Irf1,Supt6,Lgals9,Tmem98,Grn,Psen1,Rac2,Lgals1,Trem2,Cd74
258	0.0001924	2292	539	94	0.174397	0.0410122	GO:0048468	GO:BP	cell development	22758	14785	Sulf1,Dner,Casq1,Itga8,Notch1,Vim,Ssna1,Olfm1,Map1a,B2m,Src,Cebpb,Stmn3,Camk2d,Bcan,Lmna,S100a10,Mov10,Ift74,Ptprf,Ncdn,Jun,Pou3f1,AU040320,C1qa,Nbl1,Wdr1,Coro1c,Abcb1b,Fosl2,Crmp1,Hpse,Ctnna2,Chl1,Flnc,Tnfrsf1a,Gabrb3,Taok2,Lgi4,Actn4,Tyrobp,Scn1b,Klk8,Map6,Inppl1,Apbb1,Kndc1,Palld,Tubb3,Dnm2,Zbtb16,Map2k1,Anxa2,Cx3cr1,Hexa,Trf,Gpx1,Nckipsd,Myd88,G6pdx,Sgk1,Zfp365,Cd24a,Erbb2,Gfap,Efcab9,Jade2,T…
259	0.00019248	1588	539	72	0.133581	0.0453401	GO:0016310	GO:BP	phosphorylation	22758	5772	Dnajc10,Rbl1,Trib3,Src,Dbndd2,Csf1,Camk2d,Spry1,Adar,Txn1,Jun,Gale,Cd36,Coro1c,Bmp2k,Dgki,Adipor2,Pdk4,Gpnmb,Gadd45a,Tnfrsf1a,Taok2,Clip3,Rasip1,Arrb1,Inppl1,Hpx,Kndc1,Nlrc5,Adam9,Tlr3,Il12rb1,Map2k1,Anxa2,Cx3cr1,Pml,Trf,Trex1,Sgk1,Cd24a,Hk1,Gadd45b,Erbb2,Stat3,Irgm1,Irf1,Igtp,Lgals9,Ccl5,Cmpk2,Itpk1,Psen1,Hfe,Il6st,Prkcd,Ang,Cntn1,Trib1,Tab1,Cerk,Gpd1,Parp14,Parp9,Aif1,Flot1,Trem2,C3,Eif2ak2,Ccn…
260	0.00019621	114	539	15	0.0278293	0.131579	GO:0048259	GO:BP	regulation of receptor-mediated endocytosis	22758	14624	Smap1,B2m,Ldlrap1,Bmp2k,Ankrd13a,Arrb1,Dnm2,Anxa2,Trf,Cd63,Hfe,Pacsin1,Flot1,C3,Lrrtm2
261	0.000197044	441	539	31	0.0575139	0.0702948	GO:0002250	GO:BP	adaptive immune response	22758	903	Fcer1g,Notch1,B2m,C1qa,C1qc,C1qb,Bcl3,Il18bp,Hpx,Irf7,Il12rb1,Cx3cr1,Parp3,Trex1,Myd88,Kdm5d,Cd24a,Icosl,Stat3,Irf1,Supt6,Tmem98,Hfe,Prkcd,Tap2,C4b,Trem2,C3,Cd74,Tcirg1,Cd274
262	0.000206017	203	539	20	0.0371058	0.0985222	GO:0050866	GO:BP	negative regulation of cell activation	22758	15365	Cebpb,Laptm5,Gpnmb,Cd9,Tyrobp,Cd37,Hmox1,Parp3,Cd24a,Erbb2,Irf1,Lgals9,Grn,C1qtnf1,Sox11,Hfe,Prkcd,Trem2,Cd74,Cd274
263	0.000227407	307	539	25	0.0463822	0.0814332	GO:0002263	GO:BP	cell activation involved in immune response	22758	916	Fcer1g,Nmi,Bcl3,Tyrobp,Hmox1,Kars,Irf8,Cx3cr1,Parp3,Trex1,Myd88,Sbno2,Icosl,Ifi35,Stat3,Irf1,Supt6,Lgals9,Tmem98,Grn,Psen1,Rac2,Lgals1,Trem2,Cd74
264	0.000229445	468	539	32	0.0593692	0.0683761	GO:0045785	GO:BP	positive regulation of cell adhesion	22758	13491	B2m,Src,Csf1,S100a10,Ift74,Col16a1,Cd36,Hpse,Spp1,Adam9,Il12rb1,Fcho1,Dnm2,Zbtb16,Chst2,Cd24a,Icosl,Cd63,Erbb2,Irf1,Lgals9,Ccl5,P4hb,Cd83,Il6st,Lgals1,Aif1,Flot1,Cd74,Efemp2,Capn1,Cd274
265	0.000238672	352	539	27	0.0500928	0.0767045	GO:0032496	GO:BP	response to lipopolysaccharide	22758	8790	Vim,B2m,Cebpb,Gbp2,Abca1,Cd36,Cxcl10,Cxcl9,Gbp10,Gbp6,Trim12a,Adam9,Irf8,Cx3cr1,Plscr2,Myd88,Sbno2,Irgm1,Igtp,Lgals9,Ccl5,Cmpk2,Ly86,Trib1,Trem2,Eif2ak2,Cd274
266	0.000254426	1088	539	55	0.102041	0.0505515	GO:0051130	GO:BP	positive regulation of cellular component organization	22758	15580	Gsn,Lcn2,B2m,Src,S100a10,Rhoc,Gbp5,Abca1,Ptprf,Col16a1,Ldlrap1,Isg15,Cd36,Wdr1,Coro1c,Cxcl9,Actn4,Clip3,Tyrobp,Scn1b,Rasip1,Map6,Arrb1,Apbb1,Cd151,Adam9,Dnm2,Map2k1,Anxa2,Pml,Trf,Nckipsd,Myd88,Sgk1,Cd24a,Chchd10,Cd63,Ankfy1,Irgm1,Igtp,Myo1c,Grn,Psen1,Hfe,Atp8a2,Cntn1,Rac2,Pacsin1,Flot1,Trem2,C3,Lrrtm2,Add3,Coro1b,Efemp2
267	0.000268045	1478	539	68	0.12616	0.0460081	GO:0006508	GO:BP	proteolysis	22758	2479	Psmd1,Gsn,Dnajc10,Ube2l6,Dpp7,Zer1,Serping1,Map1a,Sppl2a,Trib3,Src,S100a10,Psmb4,Spsb1,Rnf19b,Laptm5,Isg15,Gsap,Psmc2,Hpse,C1ra,Nod1,Herc6,Usp18,A2m,Psmc4,Usp35,Arrb1,Ctsd,Adam9,Nol3,Psmb10,Keap1,Pml,Uba7,Gpx1,Timp1,Sh3rf3,Tbc1d10a,Stat3,Ascc2,Tmem98,Trim25,Grn,Psen1,Ifi27,Serpina3i,Serpina3m,Ankrd9,Cast,Hfe,Erap1,Kctd6,Psmd6,Psme1,Ctsb,Trib1,Cela1,Ece2,Psmd2,Dtx3l,Psmb8,Trem2,C3,Mbp,Pcyox1l,Capn…
268	0.00027316	101	539	14	0.025974	0.138614	GO:0032755	GO:BP	positive regulation of interleukin-6 production	22758	8991	Fcer1g,Ifih1,Ddx58,Laptm5,Cd36,Nod1,Tyrobp,Tlr3,Myd88,Stat3,Lgals9,Aif1,Mbp,Cd74
269	0.000312123	228	539	21	0.038961	0.0921053	GO:0002440	GO:BP	production of molecular mediator of immune response	22758	1084	Fcer1g,B2m,Samhd1,Ddx58,Laptm5,Cd36,Nod1,Cd37,Hpx,Tlr3,Bst2,Hmox1,Parp3,Trex1,Myd88,Hk1,Icosl,Supt6,Hfe,Lacc1,Cd74
270	0.000313431	1095	539	55	0.102041	0.0502283	GO:0048646	GO:BP	anatomical structure formation involved in morphogenesis	22758	14927	Sulf1,Casq1,Notch1,Olfm1,Fjx1,Fkbp1a,Spry1,Jun,AU040320,Cd36,Wdr1,Cxcl10,Cxcl9,Hpse,Adipor2,Flnc,Gadd45a,Tnfrsf1a,Cd9,Bcl3,Tyrobp,Rasip1,Kndc1,Adam9,Tlr3,Hmox1,Hhip,Junb,Amotl1,Map2k1,Anxa2,Cx3cr1,Pml,Gpx1,Txnrd1,Sbno2,Stat3,Sparc,Supt6,Ccl5,Grn,Gna13,Rhoj,Sox11,Psen1,Erap1,Atp8a2,Ang,Cntn1,Cela1,Flot1,Trem2,C3,Fgf1,Tcirg1
271	0.000314193	87	539	13	0.0241187	0.149425	GO:1901222	GO:BP	regulation of NIK/NF-kappaB signaling	22758	24528	Nmi,Laptm5,Nod1,Actn4,Tlr3,Tradd,Nol3,Ifi35,Glrx,Ptp4a3,Trem2,Eif2ak2,Capn1
272	0.000324257	291	539	24	0.0445269	0.0824742	GO:0007162	GO:BP	negative regulation of cell adhesion	22758	3058	Notch1,Src,Cebpb,Akna,Laptm5,Coro1c,Gpnmb,Cd9,Actn4,Cd37,Map2k1,Cd24a,Erbb2,Irf1,Lgals9,C1qtnf1,Hfe,Fam107a,Prkcd,Lgals1,Apod,Mbp,Cd74,Cd274
273	0.000336186	229	539	21	0.038961	0.0917031	GO:0002573	GO:BP	myeloid leukocyte differentiation	22758	1215	Fcer1g,Src,Cebpb,Csf1,Jun,C1qc,Snx10,Ltbr,Tyrobp,Junb,Trf,Pir,Sbno2,Ccl5,Psen1,Trib1,Trem2,Cd74,Csf1r,Tcirg1,Batf2
274	0.000351725	7	539	5	0.00927644	0.714286	GO:0060335	GO:BP	positive regulation of interferon-gamma-mediated signaling pathway	22758	17089	Hpx,Nlrc5,Irgm1,Igtp,Parp9
275	0.000351725	7	539	5	0.00927644	0.714286	GO:0060332	GO:BP	positive regulation of response to interferon-gamma	22758	17086	Hpx,Nlrc5,Irgm1,Igtp,Parp9
276	0.000361868	1614	539	72	0.133581	0.0446097	GO:0044281	GO:BP	small molecule metabolic process	22758	12692	Ncoa2,Mdh1b,Usf1,Eprs,Phyh,Uap1l1,Cat,Trib3,Samhd1,Src,Gclm,Abca1,Pgd,Grhpr,Ak2,Gale,Acot7,Cd36,Ncor2,Spp1,Oasl2,Oas1c,Oas1g,Oas1a,Alox5ap,Gars,Aldh1l1,Adipor2,Dera,Pdk4,Tnfrsf1a,Bcat1,Gdpgp1,Fah,Inppl1,Car7,Aars,Kars,Nudt7,Map2k1,Gpx1,Trex1,Abcd1,G6pdx,Txnrd1,Aldh1l2,Hk1,Gpx4,Gfpt2,Stat3,Upp1,C1qtnf1,Cmpk2,Itpk1,Psen1,Eci2,Idnk,Ogdhl,Slc39a14,Lacc1,Tars,Cyp2d22,Tspo,Gpd1,Clcn2,Apod,Trem2,Fgf1,Cd…
277	0.000392208	737	539	42	0.0779221	0.0569878	GO:0097435	GO:BP	supramolecular fiber organization	22758	21812	Casq1,Fam171a1,Gsn,Vim,Ssna1,Map1a,B2m,Src,Stmn3,S100a10,Rhoc,Marcksl1,Cd36,Wdr1,Coro1c,Arpc1b,Ctnna2,Col1a2,Flnc,Actn4,Clip3,Arrb1,Inppl1,Anxa2,Trf,Ccdc13,Tmsb4x,Sgk1,Gfap,Myo1c,Psen1,Fam107a,Prkcd,Ang,Rac2,Nde1,Aif1,Trem2,Add3,Coro1b,Efemp2,Capn1
278	0.000403633	875	539	47	0.0871985	0.0537143	GO:0044092	GO:BP	negative regulation of molecular function	22758	12615	Mitd1,Notch1,Serping1,Cat,B2m,Trib3,Src,Dbndd2,Camk2d,Spry1,Adar,Ptprf,Jun,Coro1c,Crmp1,Anxa4,Gadd45a,A2m,Bcl3,Rasip1,Arrb1,Inppl1,Nlrc5,Hmox1,Nol3,Keap1,Pml,Parp3,Gpx1,Timp1,Kcne1l,Gadd45b,Grn,Sox11,Psen1,Serpina3i,Serpina3m,Cast,Hfe,Prkcd,Ctsb,Slc39a14,Trib1,Cyp2d22,Cacnb3,Parp9,Dtx3l
279	0.000418992	232	539	21	0.038961	0.0905172	GO:0006898	GO:BP	receptor-mediated endocytosis	22758	2837	Smap1,Fcer1g,B2m,AU040320,Ldlrap1,Cd36,Bmp2k,Ankrd13a,Cd9,Arrb1,Fcho1,Dnm2,Anxa2,Trf,Cd63,Cacng5,Hfe,Pacsin1,Flot1,C3,Lrrtm2
280	0.00047097	936	539	49	0.0909091	0.0523504	GO:0008284	GO:BP	positive regulation of cell population proliferation	22758	3564	Sulf1,Traf5,Igfbp5,Notch1,Vim,Cst3,Src,Csf1,Camk2d,Pbxip1,Jun,Marcksl1,Ldlrap1,Slc35f6,Fosl2,Cxcl10,Hpse,Meis3,Rasip1,Arrb1,Il12rb1,Hmox1,Anxa2,Cx3cr1,Pml,Trf,Myd88,Timp1,Cd24a,Icosl,Erbb2,Stat3,Gfap,Ccl5,Grn,Sox11,Crip2,Il6st,Ang,Rac2,Tspo,Irak4,Mta3,Aif1,Lbh,Fgf1,Cd74,Csf1r,Cd274
281	0.00047495	194	539	19	0.0352505	0.0979381	GO:0002700	GO:BP	regulation of production of molecular mediator of immune response	22758	1339	Fcer1g,B2m,Ddx58,Laptm5,Cd36,Nod1,Cd37,Hpx,Tlr3,Bst2,Hmox1,Parp3,Trex1,Myd88,Hk1,Supt6,Hfe,Lacc1,Cd74
282	0.000482354	62	539	11	0.0204082	0.177419	GO:1901224	GO:BP	positive regulation of NIK/NF-kappaB signaling	22758	24530	Nmi,Laptm5,Nod1,Actn4,Tlr3,Tradd,Ifi35,Glrx,Ptp4a3,Trem2,Eif2ak2
283	0.000501919	1170	539	57	0.105751	0.0487179	GO:0042325	GO:BP	regulation of phosphorylation	22758	11652	Dnajc10,Rbl1,Trib3,Src,Dbndd2,Csf1,Spry1,Adar,Txn1,Jun,Cd36,Coro1c,Adipor2,Gpnmb,Gadd45a,Tnfrsf1a,Clip3,Rasip1,Arrb1,Inppl1,Hpx,Kndc1,Nlrc5,Adam9,Map2k1,Anxa2,Cx3cr1,Trf,Trex1,Cd24a,Gadd45b,Erbb2,Stat3,Irgm1,Irf1,Igtp,Lgals9,Ccl5,Psen1,Hfe,Il6st,Prkcd,Ang,Cntn1,Trib1,Tab1,Gpd1,Parp14,Parp9,Aif1,Flot1,Trem2,C3,Ccny,Fgf1,Cd74,Csf1r
284	0.000502592	320	539	25	0.0463822	0.078125	GO:0046651	GO:BP	lymphocyte proliferation	22758	14246	Fkbp1a,Cebpb,Laptm5,Gpnmb,Tyrobp,Cd37,Cd151,Il12rb1,Psmb10,Myd88,Cd24a,Icosl,Erbb2,Irf1,Lgals9,Ccl5,Sox11,Il6st,Prkcd,Rac2,Ifnar2,Cfb,Aif1,Cd74,Cd274
285	0.000520193	235	539	21	0.038961	0.0893617	GO:0032944	GO:BP	regulation of mononuclear cell proliferation	22758	9126	Cebpb,Csf1,Laptm5,Gpnmb,Tyrobp,Cd37,Il12rb1,Myd88,Cd24a,Icosl,Erbb2,Irf1,Lgals9,Ccl5,Sox11,Il6st,Rac2,Aif1,Cd74,Csf1r,Cd274
286	0.000531718	665	539	39	0.0723562	0.0586466	GO:0001568	GO:BP	blood vessel development	22758	462	Sulf1,Notch1,Slc2a10,Jun,Cd36,Cxcl10,Hpse,Adipor2,Col1a2,Gadd45a,Tnfrsf1a,Rasip1,Tlr3,Hmox1,Hhip,Junb,Amotl1,Dnm2,Map2k1,Anxa2,Cx3cr1,Pml,Gpx1,Trex1,Stat3,Sparc,Ccl5,Grn,Gna13,Rhoj,Psen1,Erap1,Ang,Tab1,Cela1,C3,Ndst1,Fgf1,Efemp2
287	0.000564958	177	539	18	0.0333952	0.101695	GO:0048771	GO:BP	tissue remodeling	22758	15045	Igfbp5,Src,Ncdn,Abcb1b,Spp1,Pdk4,Gpnmb,Snx10,Nol3,Pml,Trf,Timp1,Cd24a,Rac2,Cela1,Csf1r,Tcirg1,Capn1
288	0.000603561	1030	539	52	0.096475	0.0504854	GO:0048878	GO:BP	chemical homeostasis	22758	15147	Igfbp5,Usf1,Casq1,Lcn2,B2m,Fkbp1a,Camk2d,Abca1,Ldlrap1,Cd36,Ncor2,Cxcl10,Cxcl9,Spp1,Oas1c,Oas1g,Oas1a,Adipor2,Pdk4,Snx10,Fxyd1,Arrb1,Pnpla2,Hmox1,Mt2,Mt1,Car7,Nol3,Slc12a4,Map2k1,Pml,Gpx1,Abcd1,Grik2,Sgk1,Cd24a,Hk1,Stat3,Kcnj16,Ccl5,Grn,Pygl,Psen1,Ankrd9,Hfe,Slc39a14,Lacc1,Grina,Tspo,Trem2,Tcirg1,Fth1
289	0.000608924	13	539	6	0.0111317	0.461538	GO:0060330	GO:BP	regulation of response to interferon-gamma	22758	17084	Hpx,Nlrc5,Irgm1,Igtp,Parp14,Parp9
290	0.000608924	13	539	6	0.0111317	0.461538	GO:0060334	GO:BP	regulation of interferon-gamma-mediated signaling pathway	22758	17088	Hpx,Nlrc5,Irgm1,Igtp,Parp14,Parp9
291	0.00064343	238	539	21	0.038961	0.0882353	GO:0010001	GO:BP	glial cell differentiation	22758	4281	Dner,Notch1,Vim,Pou3f1,C1qa,Wdr1,Lgi4,Map2k1,Zfp365,Erbb2,Stat3,Gfap,Tmem98,Grn,Sox11,Psen1,Il6st,Zfp488,Cntn1,Trem2,Csf1r
292	0.000653629	198	539	19	0.0352505	0.0959596	GO:0030522	GO:BP	intracellular receptor signaling pathway	22758	7886	Ncoa2,Rxrg,Ifih1,Src,Ddx58,Dhrs3,Ncor2,Oasl1,Zc3hav1,Actn4,Pml,Kdm5d,Stat3,Irgm1,Igtp,Per1,Dhx58,Lacc1,Lbh
293	0.000678792	5137	539	172	0.319109	0.0334826	GO:0031323	GO:BP	regulation of cellular metabolic process	22758	8249	Ncoa2,Traf5,Igfbp5,Rxrg,Usf1,Eprs,Itga8,Notch1,Dnajc10,Rbl1,Tox2,Vim,Zer1,Lcn2,Cat,Map1a,B2m,Cst3,Trib3,Tgif2,Src,Dbndd2,Slc2a10,Cebpb,Csf1,Camk2d,Spry1,Lmna,Pbxip1,Adar,S100a10,Mov10,Ddx58,Ift74,Txn1,Akna,Jun,Pou3f1,Rnf19b,Rbbp4,Laptm5,Cd36,Gsap,Coro1c,Ncor2,Fosl2,Hpse,Spp1,Oasl2,Oasl1,Oas2,Oas1c,Oas1g,Oas1a,Anxa4,Adipor2,Pdk4,Zc3hav1,Gpnmb,Nfe2l3,Nod1,Gadd45a,Tnfrsf1a,Hif3a,Meis3,Bcl3,Cic,Actn4…
294	0.000712507	568	539	35	0.0649351	0.0616197	GO:0043068	GO:BP	positive regulation of programmed cell death	22758	12108	Notch1,Gsn,Olfm1,Lcn2,Src,Zbp1,Camk2d,Ptprf,Jun,Laptm5,Gadd45a,Ltbr,Tnfrsf1a,Clip3,Tyrobp,Arrb1,Apbb1,Ctsd,Hmox1,Zbtb16,Pml,Grik2,Cd24a,Gadd45b,Ccl5,Grn,Psen1,Prkcd,Lgals1,Tspo,Eif2ak2,Ctnna1,Capn1,Cd274,Casp7
295	0.000741035	4	539	4	0.00742115	1	GO:0070106	GO:BP	interleukin-27-mediated signaling pathway	22758	18624	Oasl2,Oasl1,Oas2,Il6st
296	0.000741134	261	539	22	0.0408163	0.0842912	GO:0002699	GO:BP	positive regulation of immune effector process	22758	1338	Fcer1g,B2m,Ddx58,Laptm5,Cd36,Nod1,Tyrobp,Cd37,Hpx,Tlr3,Hmox1,Myd88,Cd24a,Hk1,Irf1,Dhx58,Lacc1,Rac2,Tap2,Trem2,C3,Cd74
297	0.000794171	545	539	34	0.0630798	0.0623853	GO:0042110	GO:BP	T cell activation	22758	11522	Fcer1g,Gsn,B2m,Fkbp1a,Cebpb,Laptm5,Gpnmb,Bcl3,Cd37,Cd151,Il12rb1,Fcho1,Psmb10,Zbtb16,Trex1,Cd24a,Icosl,Erbb2,Stat3,Irf1,Lgals9,Tmem98,Ccl5,Psen1,Hfe,Cd83,Il6st,Rac2,Lgals1,Ifnar2,Aif1,Cd74,Tcirg1,Cd274
298	0.000800771	812	539	44	0.0816327	0.0541872	GO:0033993	GO:BP	response to lipid	22758	9622	Ncoa2,Rxrg,Vim,B2m,Src,Cebpb,Gbp2,Abca1,Cd36,Ncor2,Fosl2,Cxcl10,Cxcl9,Spp1,Gbp10,Gbp6,Pdk4,Trim12a,Adam9,Irf8,Map2k1,Cx3cr1,Plscr2,Myd88,Kdm5d,Sgk1,Sbno2,Stat3,Irgm1,Igtp,Per1,Lgals9,Ccl5,Grn,Cmpk2,Ly86,Glrx,Fam107a,Trib1,Trem2,Lbh,Eif2ak2,Mbp,Cd274
299	0.000834454	21	539	7	0.012987	0.333333	GO:0002474	GO:BP	antigen processing and presentation of peptide antigen via MHC class I	22758	1118	Fcer1g,B2m,Tapbpl,Hfe,Tap2,Tapbp,Tap1
300	0.000967147	902	539	47	0.0871985	0.0521064	GO:0007167	GO:BP	enzyme-linked receptor protein signaling pathway	22758	3063	Sulf1,Igfbp5,Itga8,Notch1,Mvb12b,Vim,Tgif2,Src,Slc2a10,Csf1,Spry1,Ptprf,Jun,Rbbp4,Nbl1,Col1a2,Pdk4,Inppl1,Adam9,Hhip,Dnm2,Pml,Hexa,Trf,Myd88,Cd63,Erbb2,Stat3,Jade2,Myo1c,Lgals9,Sox11,Psen1,Hfe,Glrx,Il6st,Prkcd,Shisa2,Slc39a14,Ptp4a3,Tab1,Apod,Scube3,Ndst1,Fgf1,Csf1r,Myof
301	0.00098969	576	539	35	0.0649351	0.0607639	GO:0097190	GO:BP	apoptotic signaling pathway	22758	21668	Dnajc10,Lcn2,Trib3,Src,Cebpb,Lmna,Gclm,Jun,Slc35f6,Ltbr,Tnfrsf1a,Meis3,Bcl3,Tyrobp,Tlr3,Hmox1,Tradd,Nol3,Shisa5,Map2k1,Cx3cr1,Pml,Gpx1,Cd24a,Chchd10,P4hb,Psen1,Ifi27l2a,Ifi27,Prkcd,Grina,Mapk8ip2,Trem2,Ctnna1,Cd74
302	0.00104109	876	539	46	0.0853432	0.0525114	GO:0007417	GO:BP	central nervous system development	22758	3287	Notch1,Gsn,Vim,B2m,Src,Bcan,Akna,Pou3f1,Rbbp4,Marcksl1,C1qa,Wdr1,Ncor2,Abcb1b,Ctnna2,Gabrb3,Meis3,Cic,Tyrobp,Scn1b,Kndc1,Aars,Zbtb16,Map2k1,Cx3cr1,Zfp365,Erbb2,Stat3,Gfap,Tmem98,Grn,Syne2,Sox11,Psen1,Il6st,Zfp488,Ang,Cntn1,Nde1,Apod,Trem2,Ptprs,C3,Ndst1,Csf1r,Dpcd
303	0.00109241	31	539	8	0.0148423	0.258065	GO:0035455	GO:BP	response to interferon-alpha	22758	10384	Adar,Oas1c,Oas1g,Oas1a,Bst2,Ifnar2,Eif2ak2,Ifit1
304	0.00114669	936	539	48	0.0890538	0.0512821	GO:0045597	GO:BP	positive regulation of cell differentiation	22758	13309	Smap1,Notch1,Ccdc3,Vim,Olfm1,Tgif2,Cebpb,Csf1,Lmna,S100a10,Ptprf,Jun,Nbl1,Isg15,Cd36,Cxcl9,Hpse,Tyrobp,Map6,Junb,Dnm2,Zbtb16,Map2k1,Cx3cr1,Trf,Tmsb4x,Sgk1,Zfp365,Cd24a,Stat3,Gfap,Jade2,Irf1,Lgals9,Ccl5,P4hb,Sox11,Cd83,Il6st,Zfp488,Trib1,Tspo,Cebpd,Scube3,Trem2,Cd74,Csf1r,Efemp2
305	0.00116092	42	539	9	0.0166976	0.214286	GO:0002269	GO:BP	leukocyte activation involved in inflammatory response	22758	922	Jun,C1qa,Tyrobp,Tlr3,Cx3cr1,Myd88,Grn,Aif1,Trem2
306	0.00120397	607	539	36	0.0667904	0.0593081	GO:0071396	GO:BP	cellular response to lipid	22758	19400	Ncoa2,Vim,B2m,Src,Cebpb,Gbp2,Abca1,Cd36,Ncor2,Cxcl10,Cxcl9,Spp1,Gbp10,Gbp6,Pdk4,Trim12a,Adam9,Irf8,Cx3cr1,Plscr2,Myd88,Kdm5d,Sgk1,Sbno2,Irgm1,Igtp,Per1,Ccl5,Cmpk2,Ly86,Glrx,Fam107a,Trib1,Trem2,Lbh,Cd274
307	0.00123767	742	539	41	0.0760668	0.0552561	GO:0030029	GO:BP	actin filament-based process	22758	7670	Casq1,Fam171a1,Gsn,Src,Camk2d,S100a10,Rhoc,Marcksl1,Wdr1,Coro1c,Arpc1b,Ctnna2,Flnc,Taok2,Actn4,Tyrobp,Fxyd1,Scn1b,Arrb1,Inppl1,Palld,Bst2,Amotl1,Trf,Kcne1l,Tmsb4x,Myo1c,Arhgdia,Rhoj,Syne2,Flnb,Fam107a,Prkcd,Ang,Rac2,Parvg,Aif1,Csf1r,Add3,Coro1b,Capn1
308	0.00124292	131	539	15	0.0278293	0.114504	GO:0045089	GO:BP	positive regulation of innate immune response	22758	13099	Nmi,Znfx1,Zbp1,Gbp5,Tyrobp,Trim12a,Hpx,Irf7,Nlrc5,Ifi35,Irgm1,Igtp,Lgals9,Parp9,Cd74
309	0.00124292	131	539	15	0.0278293	0.114504	GO:0050729	GO:BP	positive regulation of inflammatory response	22758	15260	Fcer1g,Nmi,Cebpb,Zbp1,Alox5ap,Tnfrsf1a,Tradd,Kars,Cd24a,Ifi35,Ccl5,Grn,Lgals1,Trem2,C3
310	0.00125616	556	539	34	0.0630798	0.0611511	GO:0060284	GO:BP	regulation of cell development	22758	17040	Notch1,Vim,B2m,S100a10,Ptprf,Coro1c,Hpse,Tnfrsf1a,Actn4,Tyrobp,Map6,Dnm2,Map2k1,Anxa2,Cx3cr1,Trf,Sgk1,Zfp365,Cd24a,Gfap,Jade2,Tmem98,Grn,P4hb,Sox11,Psen1,Il6st,Zfp488,Trib1,Tspo,Trem2,Ptprs,Ctnna1,Mbp
311	0.00130131	1992	539	82	0.152134	0.0411647	GO:0071702	GO:BP	organic substance transport	22758	19656	Fcer1g,Eprs,Frmd4a,Notch1,Slc43a3,Map1a,Trib3,Src,Slc2a10,Slc7a14,Lmna,Adar,Slc44a1,Abca1,Rab3b,Txn1,Plin2,Laptm5,Ldlrap1,Slc45a1,Cd36,Gltp,Ywhag,Abcb1b,Hpse,Slc10a6,Spp1,Adipor2,Sec61a1,Tnfrsf1a,Bcl3,Clip3,Fxyd1,Ap3b2,Arrb1,Apbb1,Adam9,Nol3,Dnm2,Anxa2,Slc44a2,Srpr,Pml,Plscr2,Lamp2,Slc6a8,Abcd1,Gjb1,Nxf2,Cd24a,Slc29a3,Erbb2,Stat3,Gfap,Myo1c,Supt6,Ccl5,Cacng5,Abca8a,Syngr2,C1qtnf1,Psen1,Ifi27,Hfe,…
312	0.00132148	912	539	47	0.0871985	0.0515351	GO:0043066	GO:BP	negative regulation of apoptotic process	22758	12106	Fcer1g,Notch1,Lcn2,Cat,Src,Cebpb,Lmna,Adar,Gclm,Jun,Slc35f6,Spp1,Chl1,Pdk4,Tnfrsf1a,Gabrb3,Meis3,Bcl3,Arrb1,Hmox1,Hhip,Mt1,Nol3,Aars,Map2k1,Cx3cr1,Gpx1,Timp1,Grik2,Sgk1,Hk1,Erbb2,Ccl5,Grn,Psen1,Cast,Il6st,Prkcd,Grina,Mapk8ip2,Aif1,Trem2,Eif2ak2,Ctnna1,Cd74,Csf1r,Ifit3
313	0.00136327	558	539	34	0.0630798	0.0609319	GO:0043065	GO:BP	positive regulation of apoptotic process	22758	12105	Notch1,Gsn,Olfm1,Lcn2,Src,Zbp1,Camk2d,Ptprf,Jun,Gadd45a,Ltbr,Tnfrsf1a,Clip3,Tyrobp,Arrb1,Apbb1,Ctsd,Hmox1,Zbtb16,Pml,Grik2,Cd24a,Gadd45b,Ccl5,Grn,Psen1,Prkcd,Lgals1,Tspo,Eif2ak2,Ctnna1,Capn1,Cd274,Casp7
314	0.00140018	115	539	14	0.025974	0.121739	GO:0002224	GO:BP	toll-like receptor signaling pathway	22758	879	Nmi,Cd36,Oas1c,Oas1g,Oas1a,Irf7,Tlr3,Myd88,Ifi35,Irf1,Lgals9,Flot1,Trem2,Ptprs
315	0.00142452	1001	539	50	0.0927644	0.04995	GO:1901698	GO:BP	response to nitrogen compound	22758	24951	Ncoa2,Igfbp5,Fcer1g,Usf1,Eprs,Notch1,Dnajc10,Vim,Ifih1,Fkbp1a,Trib3,Src,Cebpb,Ddx58,Ptprf,Txn1,Jun,Col16a1,Cd36,Ywhag,Col1a2,Pdk4,Zc3hav1,Nod1,Cd9,Gabrb3,Inppl1,Tlr3,Dnm2,Trex1,Myd88,Sgk1,Col6a1,Stat3,Irf1,Per1,Myo1c,Trim25,Psen1,Serpina3i,Serpina3m,Prkcd,Slc39a14,Tspo,Gpd1,Flot1,Trem2,Ctnna1,Capn1,Casp7
316	0.00144399	483	539	31	0.0575139	0.0641822	GO:0002764	GO:BP	immune response-regulating signaling pathway	22758	1397	Fcer1g,Nmi,Ifih1,Ddx58,Laptm5,Cd36,Oasl1,Oas1c,Oas1g,Oas1a,Zc3hav1,Nod1,Tyrobp,Irf7,Tlr3,Fcho1,Plscr2,Myd88,Icosl,Ifi35,Irgm1,Irf1,Igtp,Lgals9,Dhx58,Psen1,Lacc1,Cacnb3,Flot1,Trem2,Ptprs
317	0.0014508	1454	539	65	0.120594	0.0447043	GO:0031399	GO:BP	regulation of protein modification process	22758	8291	Dnajc10,Nmi,Trib3,Src,Dbndd2,Csf1,Spry1,Lmna,Adar,Txn1,Jun,Laptm5,Isg15,Cd36,Coro1c,Ncor2,Adipor2,Gpnmb,Gadd45a,Tnfrsf1a,Clip3,Fxyd1,Rasip1,Arrb1,Inppl1,Hpx,Kndc1,Adam9,Map2k1,Anxa2,Cx3cr1,Pml,G6pdx,Cd24a,Gadd45b,Erbb2,Irgm1,Irf1,Igtp,Myo1c,Supt6,Lgals9,Ccl5,Psen1,Hfe,Il6st,Fam107a,Prkcd,Ang,Cntn1,Trib1,Tab1,Tspo,Parp14,Parp9,Dtx3l,Aif1,Flot1,Trem2,C3,Ccny,Fgf1,Cd74,Csf1r,Wbp1l
318	0.00164965	100	539	13	0.0241187	0.13	GO:0038061	GO:BP	NIK/NF-kappaB signaling	22758	11150	Nmi,Laptm5,Nod1,Actn4,Tlr3,Tradd,Nol3,Ifi35,Glrx,Ptp4a3,Trem2,Eif2ak2,Capn1
319	0.00165639	252	539	21	0.038961	0.0833333	GO:0044403	GO:BP	biological process involved in symbiotic interaction	22758	12751	Gsn,Gbp3,Gbp7,Gbp2,Jun,AU040320,Gbp6,Trim21,Trim12a,Cx3cr1,Gpx1,Myd88,Ccl5,Trim25,P4hb,Ifi27,Ctsb,Lgals1,Ciita,Cd74,Csf1r
320	0.00165639	252	539	21	0.038961	0.0833333	GO:0034599	GO:BP	cellular response to oxidative stress	22758	9965	Lcn2,Cat,Src,Txn1,Jun,Cd36,Gsr,Hmox1,Nol3,Keap1,Pml,Gpx1,Trex1,Abcd1,G6pdx,P4hb,Glrx,Prkcd,Aif1,Trem2,Capn1
321	0.00167337	696	539	39	0.0723562	0.0560345	GO:0001944	GO:BP	vasculature development	22758	669	Sulf1,Notch1,Slc2a10,Jun,Cd36,Cxcl10,Hpse,Adipor2,Col1a2,Gadd45a,Tnfrsf1a,Rasip1,Tlr3,Hmox1,Hhip,Junb,Amotl1,Dnm2,Map2k1,Anxa2,Cx3cr1,Pml,Gpx1,Trex1,Stat3,Sparc,Ccl5,Grn,Gna13,Rhoj,Psen1,Erap1,Ang,Tab1,Cela1,C3,Ndst1,Fgf1,Efemp2
322	0.00170431	616	539	36	0.0667904	0.0584416	GO:0002521	GO:BP	leukocyte differentiation	22758	1164	Fcer1g,B2m,Src,Cebpb,Csf1,Jun,Laptm5,C1qc,Tmem176a,Snx10,Ltbr,Bcl3,Tyrobp,Junb,Irf8,Zbtb16,Trf,Pir,Sbno2,Cd24a,Erbb2,Stat3,Irf1,Lgals9,Tmem98,Ccl5,Psen1,Cd83,Trib1,Lgals1,Ifnar2,Trem2,Cd74,Csf1r,Tcirg1,Batf2
323	0.00170562	15	539	6	0.0111317	0.4	GO:0060700	GO:BP	regulation of ribonuclease activity	22758	17436	Oasl2,Oasl1,Oas2,Oas1c,Oas1g,Oas1a
324	0.00176305	780	539	42	0.0779221	0.0538462	GO:0032989	GO:BP	cellular component morphogenesis	22758	9166	Casq1,Notch1,Vim,Ssna1,Olfm1,Map1a,Src,Bcan,Mov10,Ptprf,AU040320,Nbl1,Wdr1,Coro1c,Ctnna2,Chl1,Flnc,Cd9,Taok2,Scn1b,Klk8,Map6,Apbb1,Kndc1,Tubb3,Dnm2,Map2k1,Sgk1,Zfp365,Erbb2,Jade2,Psen1,Atp8a2,Cntn1,Rac2,Mapk8ip2,Pacsin1,Flot1,Ptprs,Mbp,Csf1r,Coro1b
325	0.00176965	44	539	9	0.0166976	0.204545	GO:0061900	GO:BP	glial cell activation	22758	18404	Jun,C1qa,Tyrobp,Tlr3,Cx3cr1,Grn,Psen1,Aif1,Trem2
326	0.0018215	1309	539	60	0.111317	0.0458365	GO:0019220	GO:BP	regulation of phosphate metabolic process	22758	6468	Dnajc10,Rbl1,Trib3,Src,Dbndd2,Csf1,Spry1,Adar,Txn1,Jun,Cd36,Coro1c,Adipor2,Pdk4,Gpnmb,Gadd45a,Tnfrsf1a,Clip3,Rasip1,Arrb1,Inppl1,Hpx,Kndc1,Nlrc5,Adam9,Map2k1,Anxa2,Cx3cr1,Trf,Trex1,Cd24a,Gadd45b,Erbb2,Stat3,Irgm1,Irf1,Igtp,Lgals9,Ccl5,Psen1,Hfe,Il6st,Prkcd,Ang,Lacc1,Cntn1,Trib1,Tab1,Tspo,Gpd1,Parp14,Parp9,Aif1,Flot1,Trem2,C3,Ccny,Fgf1,Cd74,Csf1r
327	0.00186762	1310	539	60	0.111317	0.0458015	GO:0051174	GO:BP	regulation of phosphorus metabolic process	22758	15623	Dnajc10,Rbl1,Trib3,Src,Dbndd2,Csf1,Spry1,Adar,Txn1,Jun,Cd36,Coro1c,Adipor2,Pdk4,Gpnmb,Gadd45a,Tnfrsf1a,Clip3,Rasip1,Arrb1,Inppl1,Hpx,Kndc1,Nlrc5,Adam9,Map2k1,Anxa2,Cx3cr1,Trf,Trex1,Cd24a,Gadd45b,Erbb2,Stat3,Irgm1,Irf1,Igtp,Lgals9,Ccl5,Psen1,Hfe,Il6st,Prkcd,Ang,Lacc1,Cntn1,Trib1,Tab1,Tspo,Gpd1,Parp14,Parp9,Aif1,Flot1,Trem2,C3,Ccny,Fgf1,Cd74,Csf1r
328	0.00205256	1043	539	51	0.0946197	0.0488974	GO:0001932	GO:BP	regulation of protein phosphorylation	22758	660	Dnajc10,Trib3,Src,Dbndd2,Csf1,Spry1,Adar,Txn1,Jun,Cd36,Coro1c,Adipor2,Gpnmb,Gadd45a,Tnfrsf1a,Clip3,Rasip1,Arrb1,Inppl1,Hpx,Kndc1,Adam9,Map2k1,Anxa2,Cx3cr1,Cd24a,Gadd45b,Erbb2,Irgm1,Irf1,Igtp,Lgals9,Ccl5,Psen1,Hfe,Il6st,Prkcd,Ang,Cntn1,Trib1,Tab1,Parp14,Parp9,Aif1,Flot1,Trem2,C3,Ccny,Fgf1,Cd74,Csf1r
329	0.0020784	102	539	13	0.0241187	0.127451	GO:0002275	GO:BP	myeloid cell activation involved in immune response	22758	928	Fcer1g,Nmi,Tyrobp,Hmox1,Kars,Cx3cr1,Trex1,Myd88,Sbno2,Ifi35,Grn,Rac2,Trem2
330	0.00219783	418	539	28	0.0519481	0.0669856	GO:0070997	GO:BP	neuron death	22758	19165	Lcn2,Cebpb,Csf1,Gclm,Ptprf,Jun,C1qa,Chl1,Gpnmb,Tnfrsf1a,Gabrb3,Egln2,Tyrobp,Arrb1,Hmox1,Mt1,Aars,Cx3cr1,Gpx1,G6pdx,Grik2,Stat3,Ccl5,Grn,Psen1,Il6st,Trem2,Casp7
331	0.00236337	120	539	14	0.025974	0.116667	GO:0002718	GO:BP	regulation of cytokine production involved in immune response	22758	1357	Fcer1g,B2m,Ddx58,Laptm5,Cd36,Nod1,Tlr3,Bst2,Hmox1,Myd88,Hk1,Hfe,Lacc1,Cd74
332	0.00236337	120	539	14	0.025974	0.116667	GO:0002367	GO:BP	cytokine production involved in immune response	22758	1020	Fcer1g,B2m,Ddx58,Laptm5,Cd36,Nod1,Tlr3,Bst2,Hmox1,Myd88,Hk1,Hfe,Lacc1,Cd74
333	0.00249707	653	539	37	0.0686456	0.0566616	GO:0120039	GO:BP	plasma membrane bounded cell projection morphogenesis	22758	22752	Notch1,Vim,Ssna1,Olfm1,Map1a,Src,Bcan,Mov10,Ptprf,Nbl1,Coro1c,Ctnna2,Chl1,Taok2,Scn1b,Klk8,Map6,Apbb1,Kndc1,Tubb3,Dnm2,Map2k1,Sgk1,Zfp365,Erbb2,Jade2,Psen1,Atp8a2,Cntn1,Rac2,Mapk8ip2,Pacsin1,Flot1,Ptprs,Mbp,Csf1r,Coro1b
334	0.00257927	681	539	38	0.0705009	0.0558003	GO:0031329	GO:BP	regulation of cellular catabolic process	22758	8255	Traf5,Vim,Zer1,Map1a,Trib3,Mov10,Rnf19b,Laptm5,Hpse,Zc3hav1,Nod1,Rasip1,Trim12a,Pnpla2,Adam9,Hmox1,Keap1,Map2k1,Anxa2,Pml,Myd88,Timp1,Abcd1,Sh3rf3,Stat3,Gfap,Irgm1,Igtp,Psen1,Hfe,Prkcd,Trib1,Tspo,Gpd1,Dtx3l,Trem2,Ccny,Iigp1
335	0.00258708	259	539	21	0.038961	0.0810811	GO:0070663	GO:BP	regulation of leukocyte proliferation	22758	18972	Cebpb,Csf1,Laptm5,Gpnmb,Tyrobp,Cd37,Il12rb1,Myd88,Cd24a,Icosl,Erbb2,Irf1,Lgals9,Ccl5,Sox11,Il6st,Rac2,Aif1,Cd74,Csf1r,Cd274
336	0.00270422	374	539	26	0.0482375	0.0695187	GO:1901214	GO:BP	regulation of neuron death	22758	24520	Lcn2,Cebpb,Csf1,Gclm,Ptprf,Jun,C1qa,Chl1,Gpnmb,Tnfrsf1a,Gabrb3,Egln2,Tyrobp,Arrb1,Hmox1,Mt1,Aars,Cx3cr1,G6pdx,Grik2,Stat3,Ccl5,Grn,Psen1,Il6st,Trem2
337	0.00275449	197	539	18	0.0333952	0.0913706	GO:0022408	GO:BP	negative regulation of cell-cell adhesion	22758	7578	Notch1,Cebpb,Akna,Laptm5,Gpnmb,Cd9,Cd37,Map2k1,Cd24a,Erbb2,Irf1,Lgals9,C1qtnf1,Hfe,Prkcd,Mbp,Cd74,Cd274
338	0.00284252	375	539	26	0.0482375	0.0693333	GO:0002449	GO:BP	lymphocyte mediated immunity	22758	1093	Fcer1g,B2m,Rnf19b,C1qa,C1qc,C1qb,Bcl3,Hpx,Irf7,Parp3,Trex1,Myd88,Kdm5d,Cd24a,Icosl,Supt6,Lgals9,Hfe,Prkcd,Tap2,C4b,Tap1,Trem2,C3,Cd74,Tcirg1
339	0.00285871	218	539	19	0.0352505	0.087156	GO:0042098	GO:BP	T cell proliferation	22758	11517	Fkbp1a,Cebpb,Laptm5,Gpnmb,Cd37,Cd151,Il12rb1,Psmb10,Cd24a,Icosl,Erbb2,Irf1,Lgals9,Ccl5,Il6st,Rac2,Ifnar2,Aif1,Cd274
340	0.00299964	306	539	23	0.0426716	0.0751634	GO:0051402	GO:BP	neuron apoptotic process	22758	15803	Lcn2,Cebpb,Gclm,Ptprf,Jun,Chl1,Tnfrsf1a,Gabrb3,Egln2,Tyrobp,Arrb1,Hmox1,Mt1,Aars,Cx3cr1,Gpx1,G6pdx,Grik2,Grn,Psen1,Il6st,Trem2,Casp7
341	0.00309909	659	539	37	0.0686456	0.0561457	GO:0048858	GO:BP	cell projection morphogenesis	22758	15128	Notch1,Vim,Ssna1,Olfm1,Map1a,Src,Bcan,Mov10,Ptprf,Nbl1,Coro1c,Ctnna2,Chl1,Taok2,Scn1b,Klk8,Map6,Apbb1,Kndc1,Tubb3,Dnm2,Map2k1,Sgk1,Zfp365,Erbb2,Jade2,Psen1,Atp8a2,Cntn1,Rac2,Mapk8ip2,Pacsin1,Flot1,Ptprs,Mbp,Csf1r,Coro1b
342	0.00317709	25	539	7	0.012987	0.28	GO:0072567	GO:BP	chemokine (C-X-C motif) ligand 2 production	22758	20310	Oas1c,Oas1g,Oas1a,Myd88,Ccl5,Mbp,Cd74
343	0.00317709	25	539	7	0.012987	0.28	GO:2000341	GO:BP	regulation of chemokine (C-X-C motif) ligand 2 production	22758	29546	Oas1c,Oas1g,Oas1a,Myd88,Ccl5,Mbp,Cd74
344	0.0034483	662	539	37	0.0686456	0.0558912	GO:1901699	GO:BP	cellular response to nitrogen compound	22758	24952	Ncoa2,Igfbp5,Usf1,Eprs,Vim,Ifih1,Trib3,Src,Cebpb,Ddx58,Ptprf,Jun,Col16a1,Cd36,Ywhag,Col1a2,Pdk4,Zc3hav1,Nod1,Gabrb3,Inppl1,Tlr3,Dnm2,Trex1,Sgk1,Col6a1,Stat3,Irf1,Myo1c,Psen1,Prkcd,Slc39a14,Gpd1,Flot1,Trem2,Ctnna1,Casp7
345	0.00345681	635	539	36	0.0667904	0.0566929	GO:0043269	GO:BP	regulation of ion transport	22758	12195	Casq1,Lcn2,B2m,Fkbp1a,Cebpb,Camk2d,Rab3b,Abcb1b,Cxcl10,Cxcl9,Fxyd1,Fxyd7,Scn1b,Car7,Nol3,Dnm2,Pml,Trf,G6pdx,Kcne1l,Sgk1,Hk1,Cd63,Kcnj16,Per1,Ccl5,Cacng5,Psen1,Hfe,Glrx,Cntn1,Tspo,Mapk8ip2,Cacnb3,Trem2,Tcirg1
346	0.00347793	286	539	22	0.0408163	0.0769231	GO:0007265	GO:BP	Ras protein signal transduction	22758	3152	Notch1,Ralgds,Src,Stmn3,Csf1,Camk2d,Spry1,Abca1,Jun,Dgki,Col1a2,Rasip1,Arrb1,Dnm2,Map2k1,Erbb2,Gna13,Arhgdia,Rhoj,Rac2,Aif1,Flot1
347	0.00352895	974	539	48	0.0890538	0.0492813	GO:0031401	GO:BP	positive regulation of protein modification process	22758	8293	Nmi,Trib3,Src,Csf1,Lmna,Txn1,Laptm5,Cd36,Ncor2,Adipor2,Gpnmb,Tnfrsf1a,Clip3,Arrb1,Hpx,Kndc1,Adam9,Map2k1,Anxa2,Cx3cr1,Pml,Cd24a,Erbb2,Irgm1,Igtp,Myo1c,Lgals9,Ccl5,Psen1,Hfe,Il6st,Fam107a,Prkcd,Ang,Cntn1,Trib1,Tab1,Parp14,Parp9,Aif1,Flot1,Trem2,C3,Ccny,Fgf1,Cd74,Csf1r,Wbp1l
348	0.00363548	5	539	4	0.00742115	0.8	GO:0002282	GO:BP	microglial cell activation involved in immune response	22758	935	Tyrobp,Cx3cr1,Grn,Trem2
349	0.00372191	181	539	17	0.0315399	0.0939227	GO:0048659	GO:BP	smooth muscle cell proliferation	22758	14940	Sulf1,Igfbp5,Src,Camk2d,Jun,Ldlrap1,Hmox1,Nol3,Myd88,Ccl5,Gna13,Ang,Trib1,Irak4,Apod,Aif1,Efemp2
350	0.00397825	10	539	5	0.00927644	0.5	GO:0140289	GO:BP	protein mono-ADP-ribosylation	22758	23033	Parp12,Parp11,Parp3,Parp14,Parp9
351	0.00470467	754	539	40	0.0742115	0.0530504	GO:0000904	GO:BP	cell morphogenesis involved in differentiation	22758	309	Itga8,Notch1,Vim,Ssna1,Olfm1,Map1a,Src,S100a10,Ptprf,Wdr1,Coro1c,Hpse,Ctnna2,Chl1,Taok2,Actn4,Scn1b,Map6,Apbb1,Kndc1,Palld,Tubb3,Dnm2,Map2k1,Hexa,Sgk1,Zfp365,Erbb2,P4hb,Psen1,Atp8a2,Flnb,Cntn1,Rac2,Parvg,Mapk8ip2,Flot1,Ptprs,Mbp,Csf1r
352	0.00494656	645	539	36	0.0667904	0.055814	GO:0030162	GO:BP	regulation of proteolysis	22758	7714	Gsn,Zer1,Serping1,Map1a,Trib3,Src,S100a10,Rnf19b,Laptm5,Gsap,Hpse,Nod1,A2m,Arrb1,Ctsd,Adam9,Nol3,Pml,Gpx1,Timp1,Sh3rf3,Tbc1d10a,Stat3,Tmem98,Grn,Psen1,Serpina3i,Serpina3m,Cast,Hfe,Psme1,Ctsb,Trib1,Psmb8,Trem2,Mbp
353	0.00539969	1543	539	66	0.122449	0.0427738	GO:0030030	GO:BP	cell projection organization	22758	7671	Itga8,Notch1,Gsn,Vim,Ssna1,Olfm1,Lcn2,Map1a,B2m,Src,Stmn3,Bcan,Mov10,Ift74,Ptprf,Ncdn,Jun,Tekt2,Nbl1,Coro1c,Crmp1,Ctnna2,Chl1,Snx10,Taok2,Scn1b,Klk8,Emp3,Map6,Inppl1,Apbb1,Kndc1,Tubb3,Dnm2,Map2k1,Nckipsd,Ccdc13,Abcd1,Sgk1,Zfp365,Cd24a,Erbb2,Gfap,Jade2,Ccl5,Grn,Rhoj,Syne2,Psen1,Atp8a2,Prkcd,Cntn1,Rac2,Lgals1,Parvg,Mapk8ip2,Apod,Pacsin1,Aif1,Flot1,Trem2,Ptprs,Mbp,Csf1r,Tcirg1,Coro1b
354	0.00563285	27	539	7	0.012987	0.259259	GO:0032647	GO:BP	regulation of interferon-alpha production	22758	8883	Nmi,Ifih1,Ddx58,Zc3hav1,Irf7,Tlr3,Ptprs
355	0.00563285	27	539	7	0.012987	0.259259	GO:0032607	GO:BP	interferon-alpha production	22758	8843	Nmi,Ifih1,Ddx58,Zc3hav1,Irf7,Tlr3,Ptprs
356	0.00567046	272	539	21	0.038961	0.0772059	GO:0043523	GO:BP	regulation of neuron apoptotic process	22758	12365	Lcn2,Cebpb,Gclm,Ptprf,Jun,Chl1,Tnfrsf1a,Gabrb3,Egln2,Tyrobp,Arrb1,Hmox1,Mt1,Aars,Cx3cr1,G6pdx,Grik2,Grn,Psen1,Il6st,Trem2
357	0.00593387	1234	539	56	0.103896	0.0453809	GO:0071495	GO:BP	cellular response to endogenous stimulus	22758	19491	Sulf1,Ncoa2,Igfbp5,Usf1,Eprs,Itga8,Notch1,Vim,Trib3,Src,Slc2a10,Cebpb,Spry1,Ptprf,Jun,Rbbp4,Col16a1,Nbl1,Cd36,Ncor2,Ywhag,Adipor2,Col1a2,Pdk4,Nod1,Gabrb3,Inppl1,Adam9,Hhip,Dnm2,Pml,Kdm5d,Sgk1,Col6a1,Erbb2,Stat3,Irf1,Per1,Myo1c,Sox11,Psen1,Hfe,Fam107a,Prkcd,Shisa2,Slc39a14,Tab1,Gpd1,Scube3,Trem2,Lbh,Ctnna1,Ndst1,Fgf1,Coro1b,Casp7
358	0.00595427	18	539	6	0.0111317	0.333333	GO:0150146	GO:BP	cell junction disassembly	22758	23296	C1qa,C1qc,C1qb,Cx3cr1,Trem2,C3
359	0.00635838	230	539	19	0.0352505	0.0826087	GO:0050670	GO:BP	regulation of lymphocyte proliferation	22758	15236	Cebpb,Laptm5,Gpnmb,Tyrobp,Cd37,Il12rb1,Myd88,Cd24a,Icosl,Erbb2,Irf1,Lgals9,Ccl5,Sox11,Il6st,Rac2,Aif1,Cd74,Cd274
360	0.00668954	468	539	29	0.0538033	0.0619658	GO:0001525	GO:BP	angiogenesis	22758	435	Sulf1,Notch1,Jun,Cd36,Cxcl10,Hpse,Adipor2,Gadd45a,Tnfrsf1a,Rasip1,Tlr3,Hmox1,Hhip,Amotl1,Anxa2,Cx3cr1,Pml,Gpx1,Stat3,Sparc,Ccl5,Grn,Gna13,Rhoj,Erap1,Ang,Cela1,C3,Fgf1
361	0.00676518	65	539	10	0.0185529	0.153846	GO:0048678	GO:BP	response to axon injury	22758	14958	Ptprf,Jun,Tyrobp,Klk8,Map2k1,Erbb2,Grn,Apod,Trem2,Ptprs
362	0.00677145	80	539	11	0.0204082	0.1375	GO:0002720	GO:BP	positive regulation of cytokine production involved in immune response	22758	1359	Fcer1g,B2m,Ddx58,Laptm5,Cd36,Nod1,Tlr3,Myd88,Hk1,Lacc1,Cd74
363	0.00719058	5667	539	181	0.335807	0.0319393	GO:0010467	GO:BP	gene expression	22758	4644	Sulf1,Ncoa2,Traf5,Igfbp5,Rxrg,Fcer1g,Usf1,Eprs,Itga8,Notch1,Gsn,Rbl1,Tox2,Ccdc3,Vim,Olfm1,Lcn2,Nmi,Ifih1,Cat,B2m,Trib3,Tgif2,Samhd1,Src,Slc2a10,Znfx1,Cebpb,Csf1,Lmna,Pbxip1,Adar,S100a10,Mov10,Chil3,Gbp5,Gbp7,Ddx58,Ift74,Txn1,Akna,Jun,Pou3f1,Rbbp4,Laptm5,Isg15,Cd36,Ncor2,Fosl2,Hpse,Spp1,Oas2,Oas1c,Oas1g,Oas1a,Gars,Anxa4,Adipor2,C1ra,Zc3hav1,Gpnmb,Nfe2l3,Nod1,Gadd45a,Tnfrsf1a,Hif3a,Meis3,Bcl3,Cic,P…
364	0.00721178	39	539	8	0.0148423	0.205128	GO:0061081	GO:BP	positive regulation of myeloid leukocyte cytokine production involved in immune response	22758	17802	Fcer1g,Ddx58,Laptm5,Cd36,Nod1,Tlr3,Myd88,Cd74
365	0.00721178	39	539	8	0.0148423	0.205128	GO:0032733	GO:BP	positive regulation of interleukin-10 production	22758	8969	Fcer1g,Isg15,Bcl3,Stat3,Lgals9,Cd83,Trem2,Cd274
366	0.00721178	39	539	8	0.0148423	0.205128	GO:0001774	GO:BP	microglial cell activation	22758	549	Jun,C1qa,Tyrobp,Tlr3,Cx3cr1,Grn,Aif1,Trem2
367	0.00728971	254	539	20	0.0371058	0.0787402	GO:0033002	GO:BP	muscle cell proliferation	22758	9169	Sulf1,Igfbp5,Notch1,Src,Camk2d,Jun,Ldlrap1,Hmox1,Nol3,Myd88,Stat3,Ccl5,Gna13,Ang,Trib1,Irak4,Apod,Aif1,Fgf1,Efemp2
368	0.00735773	28	539	7	0.012987	0.25	GO:0032069	GO:BP	regulation of nuclease activity	22758	8503	Oasl2,Oasl1,Oas2,Oas1c,Oas1g,Oas1a,Prkcd
369	0.00743753	114	539	13	0.0241187	0.114035	GO:0030316	GO:BP	osteoclast differentiation	22758	7793	Fcer1g,Src,Cebpb,Csf1,Snx10,Tyrobp,Junb,Trf,Sbno2,Ccl5,Trem2,Csf1r,Tcirg1
370	0.00791508	714	539	38	0.0705009	0.0532213	GO:0001934	GO:BP	positive regulation of protein phosphorylation	22758	662	Src,Csf1,Txn1,Cd36,Adipor2,Gpnmb,Tnfrsf1a,Clip3,Arrb1,Hpx,Kndc1,Adam9,Map2k1,Anxa2,Cx3cr1,Cd24a,Erbb2,Irgm1,Igtp,Lgals9,Ccl5,Psen1,Hfe,Il6st,Prkcd,Ang,Cntn1,Tab1,Parp14,Parp9,Aif1,Flot1,Trem2,C3,Ccny,Fgf1,Cd74,Csf1r
371	0.00817733	715	539	38	0.0705009	0.0531469	GO:0034330	GO:BP	cell junction organization	22758	9836	Src,Cldn11,Bcan,S100a10,Rhoc,Ptprf,Col16a1,C1qa,C1qc,C1qb,Wdr1,Coro1c,Ctnna2,Cd9,Gabrb3,Taok2,Actn4,Klk8,Apbb1,Palld,Cx3cr1,Zfp365,Chchd10,Erbb2,Sparc,Myo1c,Psen1,Arhgap22,Fam107a,Cacnb3,Apod,Flot1,Trem2,Ptprs,C3,Ctnna1,Lrrtm2,Csf1r
372	0.00820699	115	539	13	0.0241187	0.113043	GO:1905954	GO:BP	positive regulation of lipid localization	22758	28786	Abca1,Plin2,Ldlrap1,Cd36,Spp1,Anxa2,Abca8a,C1qtnf1,Atp8a2,Prkcd,Trem2,Plin3,C3
373	0.00868591	1406	539	61	0.113173	0.0433855	GO:0006468	GO:BP	protein phosphorylation	22758	2442	Dnajc10,Trib3,Src,Dbndd2,Csf1,Camk2d,Spry1,Adar,Txn1,Jun,Cd36,Coro1c,Bmp2k,Adipor2,Pdk4,Gpnmb,Gadd45a,Tnfrsf1a,Taok2,Clip3,Rasip1,Arrb1,Inppl1,Hpx,Kndc1,Adam9,Tlr3,Il12rb1,Map2k1,Anxa2,Cx3cr1,Pml,Sgk1,Cd24a,Hk1,Gadd45b,Erbb2,Irgm1,Irf1,Igtp,Lgals9,Ccl5,Psen1,Hfe,Il6st,Prkcd,Ang,Cntn1,Trib1,Tab1,Parp14,Parp9,Aif1,Flot1,Trem2,C3,Eif2ak2,Ccny,Fgf1,Cd74,Csf1r
374	0.00870152	689	539	37	0.0686456	0.053701	GO:0032990	GO:BP	cell part morphogenesis	22758	9167	Notch1,Vim,Ssna1,Olfm1,Map1a,Src,Bcan,Mov10,Ptprf,Nbl1,Coro1c,Ctnna2,Chl1,Taok2,Scn1b,Klk8,Map6,Apbb1,Kndc1,Tubb3,Dnm2,Map2k1,Sgk1,Zfp365,Erbb2,Jade2,Psen1,Atp8a2,Cntn1,Rac2,Mapk8ip2,Pacsin1,Flot1,Ptprs,Mbp,Csf1r,Coro1b
375	0.00872727	374	539	25	0.0463822	0.0668449	GO:1901652	GO:BP	response to peptide	22758	24915	Ncoa2,Igfbp5,Usf1,Eprs,Notch1,Vim,Trib3,Src,Ptprf,Cd36,Ywhag,Pdk4,Nod1,Inppl1,Sgk1,Stat3,Irf1,Myo1c,Psen1,Serpina3i,Serpina3m,Prkcd,Slc39a14,Trem2,Capn1
376	0.00953098	664	539	36	0.0667904	0.0542169	GO:0030036	GO:BP	actin cytoskeleton organization	22758	7677	Casq1,Fam171a1,Gsn,Src,S100a10,Rhoc,Marcksl1,Wdr1,Coro1c,Arpc1b,Ctnna2,Flnc,Taok2,Actn4,Tyrobp,Arrb1,Inppl1,Palld,Bst2,Amotl1,Trf,Tmsb4x,Myo1c,Arhgdia,Rhoj,Flnb,Fam107a,Prkcd,Ang,Rac2,Parvg,Aif1,Csf1r,Add3,Coro1b,Capn1
377	0.00990857	174	539	16	0.0296846	0.091954	GO:0048660	GO:BP	regulation of smooth muscle cell proliferation	22758	14941	Sulf1,Igfbp5,Src,Camk2d,Jun,Ldlrap1,Hmox1,Myd88,Ccl5,Gna13,Ang,Trib1,Irak4,Apod,Aif1,Efemp2
378	0.00997931	452	539	28	0.0519481	0.0619469	GO:0005975	GO:BP	carbohydrate metabolic process	22758	2007	Ncoa2,Usf1,Src,Pgd,Gale,Cd36,Oas1c,Oas1g,Oas1a,Dera,Pdk4,Gdpgp1,Inppl1,Trex1,G6pdx,Hk1,Stat3,C1qtnf1,Itpk1,Pygl,Psen1,Idnk,Il6st,Slc39a14,Gpd1,Apod,Ndst1,Myof
379	0.0103115	68	539	10	0.0185529	0.147059	GO:0098586	GO:BP	cellular response to virus	22758	21971	Ifih1,Adar,Ddx58,Oasl1,Zc3hav1,Tlr3,Irgm1,Igtp,Lgals9,Dhx58
380	0.0108981	668	539	36	0.0667904	0.0538922	GO:0080135	GO:BP	regulation of cellular response to stress	22758	20850	Traf5,Ptprf,Txn1,Cd36,Rell1,Nod1,Gadd45a,Ltbr,Taok2,Klk8,Apbb1,Tlr3,Nol3,Map2k1,Pml,Parp3,Gpx1,Myd88,Abcd1,Grik2,Sh3rf3,Zfp365,Gadd45b,Per1,Grn,P4hb,Glrx,Prkcd,Grina,Mapk8ip2,Parp9,Dtx3l,Trem2,Ptprs,Eif2ak2,Cd74
381	0.0110206	379	539	25	0.0463822	0.0659631	GO:0007178	GO:BP	transmembrane receptor protein serine/threonine kinase signaling pathway	22758	3073	Sulf1,Itga8,Notch1,Vim,Tgif2,Src,Slc2a10,Spry1,Jun,Rbbp4,Nbl1,Col1a2,Adam9,Dnm2,Pml,Hexa,Trf,Myd88,Stat3,Jade2,Lgals9,Sox11,Hfe,Tab1,Scube3
382	0.0112437	355	539	24	0.0445269	0.0676056	GO:0050900	GO:BP	leukocyte migration	22758	15393	Fcer1g,Csf1,Nbl1,Wdr1,Cxcl10,Cxcl9,Spp1,Cd9,Cx3cr1,Chst2,Myd88,Cd24a,Lgals9,Ccl5,Ccl6,Cxcl14,Rac2,Irak4,Apod,Aif1,Trem2,Cd74,Csf1r,Capn1
383	0.0113135	697	539	37	0.0686456	0.0530846	GO:0051603	GO:BP	proteolysis involved in protein catabolic process	22758	15946	Psmd1,Dnajc10,Ube2l6,Zer1,Map1a,Trib3,Psmb4,Spsb1,Rnf19b,Laptm5,Isg15,Psmc2,Herc6,Psmc4,Arrb1,Psmb10,Keap1,Pml,Uba7,Gpx1,Sh3rf3,Ascc2,Trim25,Psen1,Ifi27,Ankrd9,Hfe,Kctd6,Psmd6,Psme1,Ctsb,Trib1,Psmd2,Dtx3l,Psmb8,Trem2,Pcyox1l
384	0.0119402	20	539	6	0.0111317	0.3	GO:0002577	GO:BP	regulation of antigen processing and presentation	22758	1219	Nod1,Tapbpl,Hfe,Tap2,Trem2,Cd74
385	0.0120596	784	539	40	0.0742115	0.0510204	GO:0042327	GO:BP	positive regulation of phosphorylation	22758	11654	Src,Csf1,Txn1,Cd36,Adipor2,Gpnmb,Tnfrsf1a,Clip3,Arrb1,Hpx,Kndc1,Adam9,Map2k1,Anxa2,Cx3cr1,Trf,Cd24a,Erbb2,Irgm1,Igtp,Lgals9,Ccl5,Psen1,Hfe,Il6st,Prkcd,Ang,Cntn1,Tab1,Gpd1,Parp14,Parp9,Aif1,Flot1,Trem2,C3,Ccny,Fgf1,Cd74,Csf1r
386	0.0120829	381	539	25	0.0463822	0.0656168	GO:0007159	GO:BP	leukocyte cell-cell adhesion	22758	3055	B2m,Cebpb,Laptm5,Gpnmb,Cd37,Il12rb1,Fcho1,Zbtb16,Cx3cr1,Chst2,Cd24a,Icosl,Erbb2,Irf1,Lgals9,Ccl5,Hfe,Cd83,Il6st,Rac2,Lgals1,Aif1,Cd74,Capn1,Cd274
387	0.0124496	333	539	23	0.0426716	0.0690691	GO:0007264	GO:BP	small GTPase mediated signal transduction	22758	3151	Notch1,Ralgds,Src,Stmn3,Csf1,Camk2d,Spry1,Abca1,Jun,Dgki,Col1a2,Rasip1,Arrb1,Hmox1,Dnm2,Map2k1,Erbb2,Gna13,Arhgdia,Rhoj,Rac2,Aif1,Flot1
388	0.0125934	241	539	19	0.0352505	0.0788382	GO:0002703	GO:BP	regulation of leukocyte mediated immunity	22758	1342	Fcer1g,B2m,Ddx58,Tyrobp,Hpx,Tlr3,Bst2,Hmox1,Cx3cr1,Parp3,Cd24a,Supt6,Lgals9,Hfe,Rac2,Tap2,Tap1,Trem2,C3
389	0.0126101	1081	539	50	0.0927644	0.0462535	GO:0072359	GO:BP	circulatory system development	22758	20190	Sulf1,Notch1,Olfm1,Fkbp1a,Slc2a10,Camk2d,Lmna,Ift74,Jun,Dhrs3,Cd36,Ncor2,Cxcl10,Hpse,Adipor2,Col1a2,Gadd45a,Tnfrsf1a,Rasip1,Tlr3,Hmox1,Hhip,Junb,Amotl1,Dnm2,Map2k1,Anxa2,Cx3cr1,Pml,Gpx1,Trex1,G6pdx,Erbb2,Stat3,Sparc,Ccl5,Grn,Gna13,Rhoj,Sox11,Psen1,Erap1,Ang,Tab1,Cela1,C3,Ndst1,Fgf1,Efemp2,Casp7
390	0.0132716	220	539	18	0.0333952	0.0818182	GO:0051403	GO:BP	stress-activated MAPK cascade	22758	15804	Traf5,Rell1,Nod1,Gadd45a,Ltbr,Taok2,Tlr3,Map2k1,Myd88,Grik2,Sh3rf3,Gadd45b,Per1,Trib1,Mapk8ip2,Irak4,Trem2,Eif2ak2
391	0.0134859	70	539	10	0.0185529	0.142857	GO:0050688	GO:BP	regulation of defense response to virus	22758	15251	Ddx58,Zc3hav1,Cd37,Il12rb1,Pml,Ccl5,Dhx58,Apobec3,Parp9,Dtx3l
392	0.0139887	876	539	43	0.0797774	0.0490868	GO:0009894	GO:BP	regulation of catabolic process	22758	4210	Traf5,Vim,Zer1,Map1a,Trib3,Fam83d,Mov10,Rnf19b,Laptm5,Hpse,Zc3hav1,Nod1,Egln2,Rasip1,Trim12a,Pnpla2,Adam9,Hmox1,Keap1,Map2k1,Anxa2,Pml,Gpx1,Trex1,Myd88,Timp1,Abcd1,Sh3rf3,Stat3,Gfap,Irgm1,Igtp,Psen1,Hfe,Prkcd,Psme1,Trib1,Tspo,Gpd1,Dtx3l,Trem2,Ccny,Iigp1
393	0.0144302	336	539	23	0.0426716	0.0684524	GO:0031589	GO:BP	cell-substrate adhesion	22758	8380	Itga8,Notch1,Src,Csf1,Bcan,S100a10,Col16a1,Cd36,Coro1c,Hpse,Spp1,Taok2,Actn4,Adam9,Dnm2,Cd63,P4hb,Fam107a,Rac2,Lgals1,Parvg,Apod,Efemp2
394	0.0146944	56	539	9	0.0166976	0.160714	GO:0061082	GO:BP	myeloid leukocyte cytokine production	22758	17803	Fcer1g,Ddx58,Laptm5,Cd36,Nod1,Tlr3,Hmox1,Myd88,Cd74
395	0.015053	222	539	18	0.0333952	0.0810811	GO:0097529	GO:BP	myeloid leukocyte migration	22758	21844	Fcer1g,Csf1,Nbl1,Wdr1,Cxcl10,Cxcl9,Spp1,Cd9,Cx3cr1,Myd88,Ccl5,Ccl6,Rac2,Irak4,Aif1,Trem2,Cd74,Csf1r
396	0.015325	1400	539	60	0.111317	0.0428571	GO:0046907	GO:BP	intracellular transport	22758	14422	Notch1,Ssna1,Map1a,Src,Lmna,Adar,Abca1,Ift74,Txn1,Laptm5,Ldlrap1,Cd36,Coro1c,Ywhag,Slc35f6,Kdelr2,Sec61a1,Tnfrsf1a,Bcl3,Actn4,Clip3,Ap3b2,Map6,Nol3,Map2k1,Anxa2,Srpr,Pml,Lamp2,Abcd1,Nxf2,Cd24a,Chchd10,Cd63,Tbc1d10a,Ankfy1,Erbb2,Stat3,Gfap,Myo1c,Supt6,Grn,Cacng5,Syngr2,Syne2,Psen1,Ifi27,Lman2,Rab24,Sec24c,Prkcd,Arl11,Cacnb3,Nde1,Rtp4,Apod,Dtx3l,Tap2,Tap1,Cd74
397	0.0169429	738	539	38	0.0705009	0.0514905	GO:0019725	GO:BP	cellular homeostasis	22758	6930	Casq1,Lcn2,Map1a,Fkbp1a,Slc2a10,Camk2d,Txn1,Cxcl10,Cxcl9,Spp1,Snx10,Egln2,Fxyd1,Arrb1,Gsr,Hmox1,Mt2,Mt1,Car7,Nol3,Slc12a4,Pml,Gpx1,Lamp2,Grik2,Txnrd1,Sgk1,Hk1,Ccl5,Grn,Psen1,Ankrd9,Hfe,Slc39a14,Lacc1,Grina,Tcirg1,Fth1
398	0.0170467	224	539	18	0.0333952	0.0803571	GO:0051651	GO:BP	maintenance of location in cell	22758	15990	Casq1,Gsn,Lcn2,Fkbp1a,Camk2d,Txn1,Cxcl10,Cxcl9,Kdelr2,Nol3,Pml,Hexa,Tmsb4x,Hk1,Chchd10,Psen1,Tspo,Fth1
399	0.017087	57	539	9	0.0166976	0.157895	GO:0048260	GO:BP	positive regulation of receptor-mediated endocytosis	22758	14625	B2m,Ldlrap1,Arrb1,Dnm2,Anxa2,Trf,Cd63,Hfe,C3
400	0.017087	57	539	9	0.0166976	0.157895	GO:0150076	GO:BP	neuroinflammatory response	22758	23257	Jun,C1qa,Tyrobp,Tlr3,Cx3cr1,Grn,Psen1,Aif1,Trem2
401	0.0176595	182	539	16	0.0296846	0.0879121	GO:1905952	GO:BP	regulation of lipid localization	22758	28784	Eprs,Abca1,Plin2,Ldlrap1,Cd36,Spp1,Pnpla2,Anxa2,Abca8a,C1qtnf1,Atp8a2,Prkcd,Tspo,Trem2,Plin3,C3
402	0.0185089	886	539	43	0.0797774	0.0485327	GO:0019637	GO:BP	organophosphate metabolic process	22758	6857	Samhd1,Pgd,Ak2,Gale,Acot7,Oasl2,Oas1a,Dgki,Gars,Aldh1l1,Dera,Pdk4,Inppl1,Kars,Nudt7,Map2k1,BC018242,Trex1,Abcd1,G6pdx,Txnrd1,Aldh1l2,Hk1,Gfpt2,Stat3,Upp1,Abca8a,Pgs1,Cmpk2,Pygl,Pigh,Psen1,Prkcd,Lacc1,Tspo,Gpd1,Pigz,Lclat1,Trem2,Mocos,Csf1r,Papss2,Plcb3
403	0.0187233	44	539	8	0.0148423	0.181818	GO:0002753	GO:BP	cytoplasmic pattern recognition receptor signaling pathway	22758	1386	Ifih1,Ddx58,Oasl1,Zc3hav1,Irgm1,Igtp,Dhx58,Lacc1
404	0.0191522	13	539	5	0.00927644	0.384615	GO:0071360	GO:BP	cellular response to exogenous dsRNA	22758	19364	Ifih1,Ddx58,Zc3hav1,Tlr3,Flot1
405	0.0192669	32	539	7	0.012987	0.21875	GO:0002861	GO:BP	regulation of inflammatory response to antigenic stimulus	22758	1493	Fcer1g,Psmb4,Kars,Gpx1,Cd24a,Trem2,C3
406	0.0195387	2001	539	78	0.144712	0.0389805	GO:0051649	GO:BP	establishment of localization in cell	22758	15988	Fcer1g,Notch1,Ssna1,Lcn2,Map1a,Src,Fam83d,Spry1,Lmna,Adar,Abca1,Ift74,Rab3b,Txn1,Laptm5,Ldlrap1,Cd36,Coro1c,Ywhag,Slc35f6,Kdelr2,Cadps2,Dgki,Snx10,Sec61a1,Tnfrsf1a,Bcl3,Actn4,Clip3,Ap3b2,Map6,Arrb1,Hmox1,Nol3,Dnm2,Map2k1,Anxa2,Srpr,Pml,Lamp2,Abcd1,Nxf2,Cd24a,Chchd10,Cd63,Tbc1d10a,Ankfy1,Erbb2,Stat3,Gfap,Myo1c,Supt6,Lgals9,Grn,Cacng5,Syngr2,Syne2,Psen1,Ifi27,Pld4,Lman2,Rab24,Sec24c,Prkcd,Arl11,Slc…
407	0.0198053	58	539	9	0.0166976	0.155172	GO:0032653	GO:BP	regulation of interleukin-10 production	22758	8889	Fcer1g,Isg15,Bcl3,Tyrobp,Stat3,Lgals9,Cd83,Trem2,Cd274
408	0.0198053	58	539	9	0.0166976	0.155172	GO:1900015	GO:BP	regulation of cytokine production involved in inflammatory response	22758	23366	Gbp5,Pld3,Myd88,Abcd1,Stat3,Per1,Pld4,Apod,Trem2
409	0.0198053	58	539	9	0.0166976	0.155172	GO:0002534	GO:BP	cytokine production involved in inflammatory response	22758	1177	Gbp5,Pld3,Myd88,Abcd1,Stat3,Per1,Pld4,Apod,Trem2
410	0.0198053	58	539	9	0.0166976	0.155172	GO:0032613	GO:BP	interleukin-10 production	22758	8849	Fcer1g,Isg15,Bcl3,Tyrobp,Stat3,Lgals9,Cd83,Trem2,Cd274
411	0.0198889	948	539	45	0.0834879	0.0474684	GO:0051248	GO:BP	negative regulation of protein metabolic process	22758	15683	Igfbp5,Eprs,Dnajc10,Serping1,Map1a,Trib3,Src,Dbndd2,Slc2a10,Spry1,Adar,Mov10,Jun,Isg15,Coro1c,Gadd45a,A2m,Fxyd1,Rasip1,Arrb1,Inppl1,Nol3,Anxa2,Pml,Gpx1,Timp1,G6pdx,Gadd45b,Irf1,Supt6,Tmem98,Psen1,Serpina3i,Serpina3m,Cast,Hfe,Prkcd,Ctsb,Trib1,Tspo,Apod,Parp14,Dtx3l,Trem2,Eif2ak2
412	0.0202948	184	539	16	0.0296846	0.0869565	GO:0002695	GO:BP	negative regulation of leukocyte activation	22758	1334	Cebpb,Laptm5,Gpnmb,Tyrobp,Cd37,Hmox1,Parp3,Cd24a,Erbb2,Irf1,Lgals9,Grn,Sox11,Hfe,Cd74,Cd274
413	0.0210241	164	539	15	0.0278293	0.0914634	GO:0046578	GO:BP	regulation of Ras protein signal transduction	22758	14191	Notch1,Src,Stmn3,Csf1,Camk2d,Spry1,Abca1,Dgki,Rasip1,Arrb1,Dnm2,Map2k1,Erbb2,Arhgdia,Flot1
414	0.0218342	892	539	43	0.0797774	0.0482063	GO:0032880	GO:BP	regulation of protein localization	22758	9073	Fcer1g,Frmd4a,Gsn,Map1a,Src,Camk2d,Lmna,Txn1,Ldlrap1,Cd36,Ankrd13a,Tnfrsf1a,Clip3,Tyrobp,Arrb1,Trim12a,Apbb1,Ctsd,Adam9,Nol3,Map2k1,Pml,Sgk1,Erbb2,Myo1c,Tmem98,Ccl5,Trim25,Arhgdia,Psen1,Ifi27,Hfe,Glrx,Prkcd,Ang,Ptp4a3,Cacnb3,Apod,Parp9,Dtx3l,Trem2,Ctnna1,Tcirg1
415	0.0222692	297	539	21	0.038961	0.0707071	GO:0022604	GO:BP	regulation of cell morphogenesis	22758	7591	Fam171a1,Src,S100a10,Rhoc,Mov10,Ptprf,Wdr1,Coro1c,Hpse,Taok2,Actn4,Dnm2,Sgk1,Sparc,Gna13,P4hb,Arhgdia,Rhoj,Rac2,Csf1r,Coro1b
416	0.0232477	108	539	12	0.0222635	0.111111	GO:0021782	GO:BP	glial cell development	22758	7314	Vim,Pou3f1,C1qa,Lgi4,Gfap,Grn,Sox11,Psen1,Zfp488,Cntn1,Trem2,Csf1r
417	0.0232779	346	539	23	0.0426716	0.066474	GO:1903037	GO:BP	regulation of leukocyte cell-cell adhesion	22758	26137	B2m,Cebpb,Laptm5,Gpnmb,Cd37,Il12rb1,Fcho1,Zbtb16,Chst2,Cd24a,Icosl,Erbb2,Irf1,Lgals9,Ccl5,Hfe,Cd83,Il6st,Lgals1,Aif1,Cd74,Capn1,Cd274
418	0.0241971	91	539	11	0.0204082	0.120879	GO:0062207	GO:BP	regulation of pattern recognition receptor signaling pathway	22758	18562	Cd36,Oasl1,Zc3hav1,Irf7,Tlr3,Ifi35,Irf1,Dhx58,Flot1,Trem2,Ptprs
419	0.0243915	208	539	17	0.0315399	0.0817308	GO:0010810	GO:BP	regulation of cell-substrate adhesion	22758	4940	Notch1,Src,Csf1,S100a10,Col16a1,Cd36,Coro1c,Hpse,Spp1,Actn4,Dnm2,P4hb,Fam107a,Rac2,Lgals1,Apod,Efemp2
420	0.0245011	7	539	4	0.00742115	0.571429	GO:0002583	GO:BP	regulation of antigen processing and presentation of peptide antigen	22758	1225	Tapbpl,Hfe,Tap2,Trem2
421	0.0245011	7	539	4	0.00742115	0.571429	GO:0110089	GO:BP	regulation of hippocampal neuron apoptotic process	22758	22675	Lcn2,Tyrobp,Cx3cr1,Trem2
422	0.0245011	7	539	4	0.00742115	0.571429	GO:0110088	GO:BP	hippocampal neuron apoptotic process	22758	22674	Lcn2,Tyrobp,Cx3cr1,Trem2
423	0.0245011	7	539	4	0.00742115	0.571429	GO:0019885	GO:BP	antigen processing and presentation of endogenous peptide antigen via MHC class I	22758	6993	B2m,Hfe,Tap2,Tap1
424	0.0245303	230	539	18	0.0333952	0.0782609	GO:0031098	GO:BP	stress-activated protein kinase signaling cascade	22758	8140	Traf5,Rell1,Nod1,Gadd45a,Ltbr,Taok2,Tlr3,Map2k1,Myd88,Grik2,Sh3rf3,Gadd45b,Per1,Trib1,Mapk8ip2,Irak4,Trem2,Eif2ak2
425	0.0247877	501	539	29	0.0538033	0.0578842	GO:0034762	GO:BP	regulation of transmembrane transport	22758	10026	Casq1,Lcn2,Fkbp1a,Trib3,Camk2d,Abcb1b,Cxcl10,Cxcl9,Adipor2,Clip3,Fxyd1,Scn1b,Nol3,Dnm2,Pml,G6pdx,Kcne1l,Hk1,Cd63,Kcnj16,Cacng5,Psen1,Glrx,Prkcd,Mapk8ip2,Cacnb3,Trem2,C3,Tcirg1
426	0.0249076	187	539	16	0.0296846	0.0855615	GO:0032872	GO:BP	regulation of stress-activated MAPK cascade	22758	9065	Traf5,Rell1,Nod1,Gadd45a,Ltbr,Taok2,Tlr3,Map2k1,Myd88,Grik2,Sh3rf3,Gadd45b,Per1,Mapk8ip2,Trem2,Eif2ak2
427	0.0258937	1521	539	63	0.116883	0.0414201	GO:0048699	GO:BP	generation of neurons	22758	14979	Notch1,Vim,Ssna1,Olfm1,Map1a,B2m,Tgif2,Cebpb,Stmn3,Bcan,Mov10,Ptprf,Ncdn,Akna,Jun,AU040320,C1qa,Nbl1,Ywhag,Crmp1,Ctnna2,Chl1,Gabrb3,Taok2,Lgi4,Scn1b,Klk8,Map6,Inppl1,Apbb1,Kndc1,Hhip,Tubb3,Dnm2,Map2k1,Cx3cr1,Hexa,Nckipsd,Sgk1,Zfp365,Cd24a,Erbb2,Stat3,Gfap,Jade2,Ccl5,Grn,Sox11,Psen1,Atp8a2,Cntn1,Rac2,Lgals1,Mapk8ip2,Nde1,Apod,Pacsin1,Flot1,Ptprs,C3,Ctnna1,Mbp,Csf1r
428	0.0271226	640	539	34	0.0630798	0.053125	GO:0048812	GO:BP	neuron projection morphogenesis	22758	15083	Notch1,Vim,Ssna1,Olfm1,Map1a,Bcan,Mov10,Ptprf,Nbl1,Ctnna2,Chl1,Taok2,Scn1b,Klk8,Map6,Apbb1,Kndc1,Tubb3,Dnm2,Map2k1,Sgk1,Zfp365,Erbb2,Jade2,Psen1,Atp8a2,Cntn1,Rac2,Mapk8ip2,Pacsin1,Flot1,Ptprs,Mbp,Csf1r
429	0.0272906	301	539	21	0.038961	0.0697674	GO:2000146	GO:BP	negative regulation of cell motility	22758	29353	Sulf1,Igfbp5,Notch1,Rbbp4,Nbl1,Coro1c,Adipor2,Gadd45a,Bst2,Cx3cr1,Timp1,Cd63,Stat3,Gna13,Arhgdia,Trib1,Apod,Aif1,Ctnna1,Cd74,Coro1b
430	0.0276123	232	539	18	0.0333952	0.0775862	GO:0016064	GO:BP	immunoglobulin mediated immune response	22758	5660	Fcer1g,C1qa,C1qc,C1qb,Bcl3,Hpx,Irf7,Parp3,Trex1,Myd88,Icosl,Supt6,Prkcd,C4b,Trem2,C3,Cd74,Tcirg1
431	0.0278619	991	539	46	0.0853432	0.0464178	GO:0060341	GO:BP	regulation of cellular localization	22758	17095	Fcer1g,Frmd4a,Gsn,Lcn2,Map1a,Src,Camk2d,Lmna,Txn1,Ldlrap1,Cd36,Ankrd13a,Tnfrsf1a,Clip3,Tyrobp,Arrb1,Trim12a,Apbb1,Ctsd,Adam9,Nol3,Map2k1,Anxa2,Pml,Sgk1,Erbb2,Myo1c,Supt6,Tmem98,Ccl5,Trim25,Arhgdia,Psen1,Ifi27,Hfe,Glrx,Prkcd,Ang,Ptp4a3,Cacnb3,Apod,Parp9,Dtx3l,Trem2,Ctnna1,Tcirg1
432	0.0288412	670	539	35	0.0649351	0.0522388	GO:0009725	GO:BP	response to hormone	22758	4069	Ncoa2,Igfbp5,Usf1,Eprs,Notch1,Trib3,Src,Ptprf,Ncor2,Ywhag,Spp1,Adipor2,Pdk4,Inppl1,Adam9,Hmox1,Map2k1,Timp1,Kdm5d,Sgk1,Cd24a,Stat3,Irf1,Per1,Myo1c,Trim25,Serpina3i,Serpina3m,Fam107a,Prkcd,Ang,Slc39a14,Lbh,Mbp,Capn1
433	0.029337	351	539	23	0.0426716	0.0655271	GO:0050863	GO:BP	regulation of T cell activation	22758	15362	B2m,Cebpb,Laptm5,Gpnmb,Cd37,Il12rb1,Fcho1,Zbtb16,Trex1,Cd24a,Icosl,Erbb2,Irf1,Lgals9,Ccl5,Hfe,Cd83,Il6st,Rac2,Lgals1,Aif1,Cd74,Cd274
434	0.0298565	560	539	31	0.0575139	0.0553571	GO:0055080	GO:BP	cation homeostasis	22758	16763	Casq1,Lcn2,B2m,Fkbp1a,Camk2d,Cxcl10,Cxcl9,Spp1,Pdk4,Snx10,Fxyd1,Hmox1,Mt2,Mt1,Car7,Nol3,Slc12a4,Pml,Grik2,Sgk1,Kcnj16,Ccl5,Grn,Psen1,Ankrd9,Hfe,Slc39a14,Lacc1,Grina,Tcirg1,Fth1
435	0.0304326	190	539	16	0.0296846	0.0842105	GO:0070302	GO:BP	regulation of stress-activated protein kinase signaling cascade	22758	18759	Traf5,Rell1,Nod1,Gadd45a,Ltbr,Taok2,Tlr3,Map2k1,Myd88,Grik2,Sh3rf3,Gadd45b,Per1,Mapk8ip2,Trem2,Eif2ak2
436	0.0312077	280	539	20	0.0371058	0.0714286	GO:1901653	GO:BP	cellular response to peptide	22758	24916	Ncoa2,Usf1,Eprs,Vim,Trib3,Src,Ptprf,Cd36,Ywhag,Pdk4,Nod1,Inppl1,Sgk1,Stat3,Irf1,Myo1c,Psen1,Prkcd,Slc39a14,Trem2
437	0.0312129	47	539	8	0.0148423	0.170213	GO:0046596	GO:BP	regulation of viral entry into host cell	22758	14203	Gsn,Trim21,Trim12a,Trim25,P4hb,Lgals1,Ciita,Cd74
438	0.0314594	3	539	3	0.00556586	1	GO:1905581	GO:BP	positive regulation of low-density lipoprotein particle clearance	22758	28444	Ldlrap1,Anxa2,Trem2
439	0.0314594	3	539	3	0.00556586	1	GO:0002589	GO:BP	regulation of antigen processing and presentation of peptide antigen via MHC class I	22758	1231	Tapbpl,Hfe,Tap2
440	0.0314594	3	539	3	0.00556586	1	GO:0150062	GO:BP	complement-mediated synapse pruning	22758	23243	C1qa,Trem2,C3
441	0.0315645	257	539	19	0.0352505	0.07393	GO:1901215	GO:BP	negative regulation of neuron death	22758	24521	Lcn2,Cebpb,Csf1,Gclm,Jun,Chl1,Gpnmb,Gabrb3,Arrb1,Hmox1,Mt1,Aars,Cx3cr1,Grik2,Stat3,Ccl5,Grn,Psen1,Il6st
442	0.0340683	1060	539	48	0.0890538	0.045283	GO:0035295	GO:BP	tube development	22758	10274	Sulf1,Igfbp5,Notch1,Lcn2,Cat,Src,Csf1,Spry1,Jun,Cd36,Ncor2,Cxcl10,Hpse,Spp1,Adipor2,Gadd45a,Tnfrsf1a,Cic,Rasip1,Tlr3,Hmox1,Hhip,Junb,Amotl1,Map2k1,Anxa2,Cx3cr1,Pml,Gpx1,Cd24a,Stat3,Sparc,Ccl5,Grn,Gna13,Rhoj,Itpk1,Sox11,Psen1,Erap1,Il6st,Ang,Tab1,Cela1,Clcn2,C3,Fgf1,Efemp2
443	0.0344052	820	539	40	0.0742115	0.0487805	GO:0061024	GO:BP	membrane organization	22758	17746	Mitd1,Fcer1g,Gsn,Lmna,S100a10,Abca1,AU040320,Laptm5,Cd36,Coro1c,Gltp,Abcb1b,Slc35f6,Sec61a1,Cd9,Parp11,Ap3b2,Nol3,Dnm2,Anxa2,Plscr2,Abcd1,Cd24a,Chchd10,Ankfy1,Stat3,Syngr2,Atp8a2,Sec24c,Prkcd,Rac2,Vps8,Rtp4,Pacsin1,Aif1,Flot1,Trem2,C3,Mbp,Myof
444	0.0347824	171	539	15	0.0278293	0.0877193	GO:0000302	GO:BP	response to reactive oxygen species	22758	132	Lcn2,Cat,Src,Txn1,Jun,Cd36,Adam9,Hmox1,Nol3,Gpx1,Trex1,Glrx,Prkcd,Apod,Capn1
445	0.0348368	236	539	18	0.0333952	0.0762712	GO:0019724	GO:BP	B cell mediated immunity	22758	6929	Fcer1g,C1qa,C1qc,C1qb,Bcl3,Hpx,Irf7,Parp3,Trex1,Myd88,Icosl,Supt6,Prkcd,C4b,Trem2,C3,Cd74,Tcirg1
446	0.0371443	539	539	30	0.0556586	0.0556586	GO:0043086	GO:BP	negative regulation of catalytic activity	22758	12113	Notch1,Serping1,Trib3,Src,Dbndd2,Spry1,Adar,Coro1c,Gadd45a,A2m,Rasip1,Arrb1,Inppl1,Nol3,Pml,Parp3,Gpx1,Timp1,Gadd45b,Grn,Psen1,Serpina3i,Serpina3m,Cast,Prkcd,Ctsb,Slc39a14,Trib1,Parp9,Dtx3l
447	0.0390479	238	539	18	0.0333952	0.0756303	GO:0005996	GO:BP	monosaccharide metabolic process	22758	2028	Ncoa2,Usf1,Src,Pgd,Gale,Cd36,Oas1c,Oas1g,Oas1a,Pdk4,Gdpgp1,Inppl1,G6pdx,Hk1,C1qtnf1,Slc39a14,Gpd1,Apod
448	0.0390717	408	539	25	0.0463822	0.0612745	GO:0010959	GO:BP	regulation of metal ion transport	22758	5073	Casq1,Lcn2,B2m,Fkbp1a,Camk2d,Cxcl10,Cxcl9,Fxyd1,Scn1b,Nol3,Dnm2,Pml,Trf,G6pdx,Kcne1l,Sgk1,Cd63,Per1,Ccl5,Hfe,Glrx,Cntn1,Tspo,Cacnb3,Trem2
449	0.0398132	333	539	22	0.0408163	0.0660661	GO:0045862	GO:BP	positive regulation of proteolysis	22758	13556	Gsn,Zer1,Trib3,Src,S100a10,Rnf19b,Laptm5,Hpse,Nod1,Arrb1,Ctsd,Adam9,Pml,Sh3rf3,Tbc1d10a,Stat3,Grn,Psen1,Psme1,Trib1,Trem2,Mbp
450	0.040168	738	539	37	0.0686456	0.0501355	GO:0050865	GO:BP	regulation of cell activation	22758	15364	Fcer1g,B2m,Cebpb,Laptm5,Gpnmb,Cd9,Tyrobp,Cd37,Il12rb1,Fcho1,Hmox1,Kars,Zbtb16,Plscr2,Parp3,Trex1,Myd88,Cd24a,Icosl,Erbb2,Irf1,Supt6,Lgals9,Ccl5,Grn,C1qtnf1,Sox11,Hfe,Cd83,Il6st,Prkcd,Rac2,Lgals1,Aif1,Trem2,Cd74,Cd274
451	0.0403664	285	539	20	0.0371058	0.0701754	GO:0045765	GO:BP	regulation of angiogenesis	22758	13471	Sulf1,Cd36,Cxcl10,Hpse,Gadd45a,Tnfrsf1a,Tlr3,Hmox1,Hhip,Cx3cr1,Pml,Stat3,Sparc,Ccl5,Grn,Rhoj,Erap1,Cela1,C3,Fgf1
452	0.0407029	569	539	31	0.0575139	0.0544815	GO:0055086	GO:BP	nucleobase-containing small molecule metabolic process	22758	16768	Uap1l1,Samhd1,Pgd,Ak2,Gale,Acot7,Oasl2,Oas1a,Gars,Aldh1l1,Dera,Pdk4,Kars,Nudt7,Map2k1,Trex1,Abcd1,G6pdx,Txnrd1,Aldh1l2,Hk1,Gfpt2,Stat3,Upp1,Cmpk2,Psen1,Lacc1,Tspo,Gpd1,Trem2,Papss2
453	0.0421073	570	539	31	0.0575139	0.054386	GO:0048514	GO:BP	blood vessel morphogenesis	22758	14816	Sulf1,Notch1,Jun,Cd36,Cxcl10,Hpse,Adipor2,Gadd45a,Tnfrsf1a,Rasip1,Tlr3,Hmox1,Hhip,Junb,Amotl1,Anxa2,Cx3cr1,Pml,Gpx1,Stat3,Sparc,Ccl5,Grn,Gna13,Rhoj,Erap1,Ang,Cela1,C3,Fgf1,Efemp2
454	0.0424814	887	539	42	0.0779221	0.0473506	GO:0046649	GO:BP	lymphocyte activation	22758	14245	Fcer1g,Gsn,B2m,Fkbp1a,Cebpb,Laptm5,Gpnmb,Bcl3,Tyrobp,Cd37,Cd151,Il12rb1,Fcho1,Psmb10,Irf8,Zbtb16,Parp3,Trex1,Myd88,Cd24a,Icosl,Erbb2,Stat3,Irf1,Supt6,Lgals9,Tmem98,Ccl5,Sox11,Psen1,Hfe,Cd83,Il6st,Prkcd,Rac2,Lgals1,Ifnar2,Cfb,Aif1,Cd74,Tcirg1,Cd274
455	0.0450127	218	539	17	0.0315399	0.0779817	GO:0002685	GO:BP	regulation of leukocyte migration	22758	1324	Csf1,Nbl1,Cxcl10,Cd9,Cx3cr1,Chst2,Myd88,Lgals9,Ccl5,Cxcl14,Rac2,Apod,Aif1,Trem2,Cd74,Csf1r,Capn1
456	0.0451645	64	539	9	0.0166976	0.140625	GO:0048002	GO:BP	antigen processing and presentation of peptide antigen	22758	14463	Fcer1g,B2m,Tapbpl,Hfe,Tap2,Tapbp,Tap1,Trem2,Cd74
457	0.0459796	890	539	42	0.0779221	0.047191	GO:0010243	GO:BP	response to organonitrogen compound	22758	4492	Ncoa2,Igfbp5,Fcer1g,Usf1,Eprs,Notch1,Dnajc10,Vim,Fkbp1a,Trib3,Src,Cebpb,Ptprf,Jun,Col16a1,Cd36,Ywhag,Col1a2,Pdk4,Nod1,Cd9,Gabrb3,Inppl1,Dnm2,Myd88,Sgk1,Col6a1,Stat3,Irf1,Per1,Myo1c,Trim25,Psen1,Serpina3i,Serpina3m,Prkcd,Slc39a14,Gpd1,Trem2,Ctnna1,Capn1,Casp7
458	0.0460545	491	539	28	0.0519481	0.0570265	GO:0061564	GO:BP	axon development	22758	18235	Notch1,Vim,Ssna1,Olfm1,Map1a,Ptprf,Jun,Ctnna2,Chl1,Taok2,Scn1b,Klk8,Map6,Apbb1,Tubb3,Dnm2,Map2k1,Erbb2,Grn,Psen1,Atp8a2,Cntn1,Rac2,Apod,Flot1,Ptprs,Mbp,Csf1r
459	0.0469567	288	539	20	0.0371058	0.0694444	GO:0030336	GO:BP	negative regulation of cell migration	22758	7810	Sulf1,Igfbp5,Notch1,Rbbp4,Nbl1,Coro1c,Adipor2,Gadd45a,Bst2,Cx3cr1,Timp1,Cd63,Stat3,Gna13,Arhgdia,Trib1,Apod,Aif1,Cd74,Coro1b
460	0.0477528	219	539	17	0.0315399	0.0776256	GO:0007249	GO:BP	I-kappaB kinase/NF-kappaB signaling	22758	3138	Traf5,Gbp7,Cd36,Zc3hav1,Nod1,Ltbr,Bcl3,Trim12a,Tlr3,Cx3cr1,Myd88,Irf1,Per1,Trim25,Irak4,Trem2,Cd74
461	0.0478214	519	539	29	0.0538033	0.0558767	GO:0009117	GO:BP	nucleotide metabolic process	22758	3714	Samhd1,Pgd,Ak2,Gale,Acot7,Oasl2,Oas1a,Gars,Aldh1l1,Dera,Pdk4,Kars,Nudt7,Map2k1,Trex1,Abcd1,G6pdx,Txnrd1,Aldh1l2,Hk1,Stat3,Upp1,Cmpk2,Psen1,Lacc1,Tspo,Gpd1,Trem2,Papss2
462	0.0478214	519	539	29	0.0538033	0.0558767	GO:0051960	GO:BP	regulation of nervous system development	22758	16201	Rxrg,Notch1,Vim,B2m,S100a10,Ptprf,Lgi4,Klk8,Map6,Map2k1,Anxa2,Cx3cr1,Trf,Sgk1,Zfp365,Cd24a,Gfap,Jade2,Tmem98,Sox11,Psen1,Il6st,Zfp488,Tspo,Trem2,Ptprs,Ctnna1,Mbp,Lrrtm2
463	0.0478232	135	539	13	0.0241187	0.0962963	GO:0002702	GO:BP	positive regulation of production of molecular mediator of immune response	22758	1341	Fcer1g,B2m,Ddx58,Laptm5,Cd36,Nod1,Cd37,Hpx,Tlr3,Myd88,Hk1,Lacc1,Cd74
464	0.0480172	155	539	14	0.025974	0.0903226	GO:0051701	GO:BP	biological process involved in interaction with host	22758	16031	Gsn,Gbp3,Gbp7,Gbp2,AU040320,Gbp6,Trim21,Trim12a,Trim25,P4hb,Ctsb,Lgals1,Ciita,Cd74
465	0.0481786	574	539	31	0.0575139	0.054007	GO:0098771	GO:BP	inorganic ion homeostasis	22758	22062	Casq1,Lcn2,B2m,Fkbp1a,Camk2d,Cxcl10,Cxcl9,Spp1,Pdk4,Snx10,Fxyd1,Hmox1,Mt2,Mt1,Car7,Nol3,Slc12a4,Pml,Grik2,Sgk1,Kcnj16,Ccl5,Grn,Psen1,Ankrd9,Hfe,Slc39a14,Lacc1,Grina,Tcirg1,Fth1
466	0.0488465	1851	539	72	0.133581	0.0388979	GO:0009891	GO:BP	positive regulation of biosynthetic process	22758	4207	Ncoa2,Rxrg,Usf1,Itga8,Notch1,Tox2,Ccdc3,Vim,Lcn2,Src,Slc2a10,Cebpb,Camk2d,Pbxip1,S100a10,Ddx58,Ift74,Akna,Jun,Pou3f1,Rbbp4,Cd36,Fosl2,Spp1,Tnfrsf1a,Hif3a,Meis3,Bcl3,Arrb1,Apbb1,Irf7,Nlrc5,Tlr3,Ssbp4,Junb,Kars,Irf8,Dnm2,Zbtb16,Map2k1,Anxa2,Pml,Trf,Abcd1,Tmsb4x,Eif2s3y,Sbno2,Chchd10,Nfic,Erbb2,Stat3,Irf1,Per1,Myo1c,Supt6,Ccl5,Sox11,Psen1,Irf2bpl,Prkcd,Irf9,Cela1,Ciita,Cebpd,Parp9,Dtx3l,Mta3,Aif1,Tr…
467	0.049359	289	539	20	0.0371058	0.0692042	GO:1901342	GO:BP	regulation of vasculature development	22758	24635	Sulf1,Cd36,Cxcl10,Hpse,Gadd45a,Tnfrsf1a,Tlr3,Hmox1,Hhip,Cx3cr1,Pml,Stat3,Sparc,Ccl5,Grn,Rhoj,Erap1,Cela1,C3,Fgf1
468	0.0493635	98	539	11	0.0204082	0.112245	GO:0045185	GO:BP	maintenance of protein location	22758	13142	Gsn,Txn1,Nbl1,Kdelr2,Keap1,Pml,Tmsb4x,Hk1,Chchd10,Lgals9,Tspo
469	0.0495977	1521	539	62	0.115028	0.0407627	GO:0120036	GO:BP	plasma membrane bounded cell projection organization	22758	22751	Notch1,Gsn,Vim,Ssna1,Olfm1,Map1a,B2m,Src,Stmn3,Bcan,Mov10,Ift74,Ptprf,Ncdn,Jun,Tekt2,Nbl1,Coro1c,Crmp1,Ctnna2,Chl1,Snx10,Taok2,Scn1b,Klk8,Emp3,Map6,Inppl1,Apbb1,Kndc1,Tubb3,Dnm2,Map2k1,Nckipsd,Ccdc13,Abcd1,Sgk1,Zfp365,Cd24a,Erbb2,Gfap,Jade2,Ccl5,Grn,Syne2,Psen1,Atp8a2,Prkcd,Cntn1,Rac2,Lgals1,Mapk8ip2,Apod,Pacsin1,Aif1,Flot1,Trem2,Ptprs,Mbp,Csf1r,Tcirg1,Coro1b

## Sheet: Falcao_fc<0-padj<0.05_ORA-GOBP
	p_value	term_size	query_size	intersection_size	precision	recall	term_id	source	term_name	effective_domain_size	source_order	intersection
1	2.94881e-14	15691	368	323	0.877717	0.020585	GO:0009987	GO:BP	cellular process	22758	4269	Khdrbs2,Pask,Aspm,Uggt1,Tmeff2,Bard1,Efhd1,Ugt1a5,Srgap2,Hmcn1,Zfp451,Clk1,Acsl3,Slc19a3,Avpr1b,Pm20d1,Cep350,Dusp10,Irf6,Lrrc4c,Frmd5,Macrod2,Scai,Lypd6,Trp53bp1,Strc,Egfl7,Aif1l,Sh2d3c,Fastkd1,Dlx1,Frzb,Olfr1009,Olfr1012,Olfr1188,Olfr1308,Rbbp9,Acss2,Ss18l1,Sox18,Frem2,Dclk1,Rnf13,Serpini1,Trim2,Ngf,Lrig2,Zfp639,Bbs12,Postn,Trim59,Smc4,Sis,Syt11,Tmod4,Mllt11,Cd160,Slc16a1,Gstm5,Rnpc3,Ptbp2,Cisd…
2	3.95431e-10	10740	368	243	0.660326	0.0226257	GO:0050794	GO:BP	regulation of cellular process	22758	15305	Khdrbs2,Pask,Aspm,Tmeff2,Bard1,Efhd1,Srgap2,Zfp451,Clk1,Acsl3,Avpr1b,Pm20d1,Dusp10,Irf6,Lrrc4c,Frmd5,Scai,Lypd6,Trp53bp1,Egfl7,Sh2d3c,Fastkd1,Dlx1,Frzb,Olfr1009,Olfr1012,Olfr1188,Olfr1308,Rbbp9,Ss18l1,Sox18,Dclk1,Rnf13,Serpini1,Trim2,Ngf,Lrig2,Zfp639,Bbs12,Postn,Trim59,Smc4,Syt11,Mllt11,Cd160,Slc16a1,Ptbp2,Cisd2,Ptprd,Nfx1,Sh3gl2,Zyg11b,Faf1,Gabrr2,Rnf20,Akap2,Tle1,Cyp2j6,Ptpru,Tprgl,Plekhn1,Perm…
3	6.70963e-10	11424	368	253	0.6875	0.0221464	GO:0050789	GO:BP	regulation of biological process	22758	15301	Khdrbs2,Pask,Aspm,Tmeff2,Bard1,Efhd1,Srgap2,Zfp451,Clk1,Acsl3,Avpr1b,Pm20d1,Dusp10,Irf6,Lrrc4c,Frmd5,Scai,Lypd6,Trp53bp1,Egfl7,Sh2d3c,Fastkd1,Dlx1,Frzb,Olfr1009,Olfr1012,Olfr1188,Olfr1308,Rbbp9,Ss18l1,Sox18,Dclk1,Rnf13,Serpini1,Trim2,Ngf,Lrig2,Zfp639,Bbs12,Postn,Trim59,Smc4,Syt11,Mllt11,Cd160,Slc16a1,Ptbp2,Cisd2,Ptprd,Nfx1,Sh3gl2,Zyg11b,Faf1,Gabrr2,Rnf20,Akap2,Tle1,Cyp2j6,Ptpru,Tprgl,Plekhn1,Perm…
4	7.04643e-10	12018	368	262	0.711957	0.0218006	GO:0065007	GO:BP	biological regulation	22758	18589	Khdrbs2,Pask,Aspm,Tmeff2,Bard1,Efhd1,Srgap2,Zfp451,Clk1,Acsl3,Avpr1b,Pm20d1,Dusp10,Irf6,Lrrc4c,Frmd5,Scai,Lypd6,Trp53bp1,Egfl7,Sh2d3c,Fastkd1,Dlx1,Frzb,Olfr1009,Olfr1012,Olfr1188,Olfr1308,Rbbp9,Ss18l1,Sox18,Dclk1,Rnf13,Serpini1,Trim2,Ngf,Lrig2,Zfp639,Bbs12,Postn,Trim59,Smc4,Syt11,Mllt11,Cd160,Slc16a1,Ptbp2,Cisd2,Ptprd,Nfx1,Sh3gl2,Zyg11b,Faf1,Gabrr2,Rnf20,Akap2,Tle1,Cyp2j6,Ptpru,Tprgl,Plekhn1,Perm…
5	1.34538e-06	1543	368	59	0.160326	0.0382372	GO:0030030	GO:BP	cell projection organization	22758	7671	Efhd1,Srgap2,Cep350,Lrrc4c,Strc,Aif1l,Ss18l1,Dclk1,Serpini1,Ngf,Lrig2,Bbs12,Postn,Ptprd,Sh3gl2,Magi2,Sema3c,Cc2d2a,Rasal1,Cntnap2,Grm7,Atp2b2,Ift122,St8sia2,Tub,Ccp110,Crtc1,Rab3a,Ist1,Myo9a,Dixdc1,Pls1,Trappc4,Gpm6b,Cdk16,Plp1,Unc5b,Pcdh15,Tet1,Zdhhc17,Pafah1b1,Ube2b,Kif3a,Kat2a,Itgb3,Clmn,Cdc14b,Vcl,Mycbp2,Nefl,Csmd3,Slc11a2,Alcam,Dscam,Cep97,Adamts1,Dnah8,Rhoq,Abhd17b
6	2.57774e-06	5200	368	135	0.366848	0.0259615	GO:0048519	GO:BP	negative regulation of biological process	22758	14821	Pask,Aspm,Tmeff2,Bard1,Srgap2,Zfp451,Pm20d1,Dusp10,Irf6,Frmd5,Scai,Trp53bp1,Egfl7,Fastkd1,Dlx1,Frzb,Sox18,Dclk1,Serpini1,Ngf,Lrig2,Zfp639,Bbs12,Postn,Trim59,Syt11,Cd160,Ptbp2,Ptprd,Nfx1,Sh3gl2,Rnf20,Tle1,Cyp2j6,Ptpru,Plekhn1,Magi2,Sema3c,Gnai1,Dgkq,Insig1,Usp30,Bcl7a,Hsph1,Cntnap2,Grm7,Pde1c,Polr1a,Ift122,Aebp2,Peg10,Pot1a,Smyd1,Gata2,Arnt2,Dusp8,Zfp128,Crebzf,Ccp110,Ascl2,Spock3,Crtc1,Lig4,Angpt…
7	2.7434e-06	1739	368	63	0.171196	0.0362277	GO:0022008	GO:BP	neurogenesis	22758	7539	Aspm,Efhd1,Srgap2,Acsl3,Dusp10,Lrrc4c,Strc,Dlx1,Ss18l1,Dclk1,Serpini1,Ngf,Lrig2,Postn,Ptprd,Sh3gl2,Magi2,Adam22,Sema3c,Rasal1,Cntnap2,Grm7,Atp2b2,Mturn,Gata2,St8sia2,Ascl2,Tacc1,Crtc1,Lig4,Rab3a,Ist1,Myo9a,Dixdc1,Pls1,Trappc4,Gpm6b,Cdk16,Plp1,Unc5b,Pcdh15,Appl2,Tet1,Zdhhc17,Ptprb,Pafah1b1,Kif3a,Tbx2,Clmn,Eml1,Bmp6,Vcl,Mycbp2,Nefl,Csmd3,Slc11a2,Faim2,Alcam,Dscam,Adamts1,Dll1,Hspa1a,Opalin
8	2.9797e-06	2264	368	75	0.203804	0.0331272	GO:0051128	GO:BP	regulation of cellular component organization	22758	15578	Tmeff2,Lrrc4c,Frzb,Ss18l1,Serpini1,Ngf,Lrig2,Zfp639,Smc4,Syt11,Mllt11,Ptprd,Sh3gl2,Faf1,Cyp2j6,Magi2,Sema3c,Gnai1,Dgkq,Usp30,Rasal1,Bcl7a,Hsph1,Cntnap2,Cttnbp2,Pot1a,Ssbp1,Gata2,St8sia2,Ccp110,Ank1,Crtc1,Lig4,Rab3a,Ist1,Myo9a,Dixdc1,Pls1,Cryab,Zfp445,Gpm6b,Tspyl2,Appl2,Tet1,Tom1l2,Pafah1b1,Pecam1,Ube2b,Kif3a,Ctc1,Thra,Kat2a,Itgb3,Amph,Bmp6,Ice1,Vcl,Slain1,Mycbp2,Nefl,Csmd3,Laptm4b,Dscam,Klhl22,Cl…
9	3.2227e-06	2268	368	75	0.203804	0.0330688	GO:0007399	GO:BP	nervous system development	22758	3272	Aspm,Efhd1,Srgap2,Acsl3,Dusp10,Lrrc4c,Macrod2,Fnbp1,Strc,Dlx1,Ss18l1,Dclk1,Serpini1,Ngf,Lrig2,Postn,Ptprd,Sh3gl2,Magi2,Adam22,Sema3c,Cc2d2a,Rasal1,Cntnap2,Grm7,Atp2b2,Ift122,Mturn,Gata2,Arnt2,St8sia2,Ascl2,Tacc1,Crtc1,Lig4,Rab3a,Ist1,Myo9a,Dixdc1,Pls1,Trappc4,Mst1r,Kdm6a,Gpm6b,Cdk16,Plp1,Unc5b,Pcdh15,Appl2,Tet1,Zdhhc17,Ptprb,Pafah1b1,Kif3a,Tbx2,Hoxb1,Kat2a,Clmn,Eml1,Bmp6,Vcl,Mycbp2,Nefl,Csmd3,Pri…
10	3.44784e-06	5703	368	144	0.391304	0.0252499	GO:0016043	GO:BP	cellular component organization	22758	5641	Aspm,Tmeff2,Efhd1,Srgap2,Hmcn1,Acsl3,Cep350,Lrrc4c,Frmd5,Trp53bp1,Strc,Aif1l,Frzb,Ss18l1,Dclk1,Serpini1,Ngf,Lrig2,Zfp639,Bbs12,Postn,Smc4,Syt11,Tmod4,Mllt11,Slc16a1,Ptbp2,Cisd2,Ptprd,Tmeff1,Sh3gl2,Faf1,Akap2,Cyp2j6,Magi2,Sema3c,Gnai1,Dgkq,Insig1,Cc2d2a,Usp30,Rasal1,Bcl7a,Hsph1,Cntnap2,Grm7,Cttnbp2,Atp2b2,Ift122,Peg10,Pot1a,Ssbp1,Smyd1,Tprkb,Gata2,Pla2g4c,Ltbp4,St8sia2,Crebzf,Tub,Ccp110,Tacc1,Ank1…
11	5.76686e-06	1521	368	57	0.154891	0.0374753	GO:0120036	GO:BP	plasma membrane bounded cell projection organization	22758	22751	Efhd1,Srgap2,Cep350,Lrrc4c,Strc,Aif1l,Ss18l1,Dclk1,Serpini1,Ngf,Lrig2,Bbs12,Postn,Ptprd,Sh3gl2,Magi2,Sema3c,Cc2d2a,Rasal1,Cntnap2,Grm7,Atp2b2,Ift122,St8sia2,Tub,Ccp110,Crtc1,Rab3a,Ist1,Myo9a,Dixdc1,Pls1,Trappc4,Gpm6b,Cdk16,Plp1,Unc5b,Pcdh15,Tet1,Zdhhc17,Pafah1b1,Ube2b,Kif3a,Clmn,Cdc14b,Vcl,Mycbp2,Nefl,Csmd3,Slc11a2,Alcam,Dscam,Cep97,Adamts1,Dnah8,Rhoq,Abhd17b
12	1.07759e-05	1030	368	44	0.119565	0.0427184	GO:0031175	GO:BP	neuron projection development	22758	8207	Efhd1,Srgap2,Lrrc4c,Strc,Ss18l1,Dclk1,Serpini1,Ngf,Lrig2,Postn,Ptprd,Sh3gl2,Magi2,Sema3c,Rasal1,Cntnap2,Grm7,Atp2b2,St8sia2,Crtc1,Rab3a,Ist1,Myo9a,Dixdc1,Pls1,Trappc4,Gpm6b,Cdk16,Plp1,Unc5b,Pcdh15,Tet1,Zdhhc17,Pafah1b1,Kif3a,Clmn,Vcl,Mycbp2,Nefl,Csmd3,Slc11a2,Alcam,Dscam,Adamts1
13	1.12292e-05	5853	368	145	0.394022	0.0247736	GO:0071840	GO:BP	cellular component organization or biogenesis	22758	19732	Aspm,Tmeff2,Efhd1,Srgap2,Hmcn1,Acsl3,Cep350,Lrrc4c,Frmd5,Trp53bp1,Strc,Aif1l,Frzb,Ss18l1,Dclk1,Serpini1,Ngf,Lrig2,Zfp639,Bbs12,Postn,Smc4,Syt11,Tmod4,Mllt11,Slc16a1,Ptbp2,Cisd2,Ptprd,Tmeff1,Sh3gl2,Faf1,Akap2,Cyp2j6,Magi2,Sema3c,Gnai1,Dgkq,Insig1,Cc2d2a,Usp30,Rasal1,Bcl7a,Hsph1,Cntnap2,Grm7,Cttnbp2,Atp2b2,Ift122,Peg10,Pot1a,Ssbp1,Smyd1,Tprkb,Gata2,Pla2g4c,Ltbp4,St8sia2,Crebzf,Tub,Ccp110,Tacc1,Ank1…
14	1.69934e-05	1443	368	54	0.146739	0.037422	GO:0030182	GO:BP	neuron differentiation	22758	7725	Aspm,Efhd1,Srgap2,Acsl3,Lrrc4c,Strc,Dlx1,Ss18l1,Dclk1,Serpini1,Ngf,Lrig2,Postn,Ptprd,Sh3gl2,Magi2,Sema3c,Rasal1,Cntnap2,Grm7,Atp2b2,Mturn,Gata2,St8sia2,Ascl2,Crtc1,Rab3a,Ist1,Myo9a,Dixdc1,Pls1,Trappc4,Gpm6b,Cdk16,Plp1,Unc5b,Pcdh15,Tet1,Zdhhc17,Pafah1b1,Kif3a,Clmn,Bmp6,Vcl,Mycbp2,Nefl,Csmd3,Slc11a2,Faim2,Alcam,Dscam,Adamts1,Dll1,Hspa1a
15	2.13228e-05	4575	368	120	0.326087	0.0262295	GO:0048523	GO:BP	negative regulation of cellular process	22758	14825	Pask,Aspm,Tmeff2,Bard1,Srgap2,Zfp451,Pm20d1,Dusp10,Irf6,Frmd5,Scai,Trp53bp1,Egfl7,Dlx1,Frzb,Sox18,Dclk1,Ngf,Lrig2,Zfp639,Bbs12,Postn,Trim59,Syt11,Cd160,Ptbp2,Ptprd,Nfx1,Sh3gl2,Rnf20,Tle1,Cyp2j6,Ptpru,Plekhn1,Magi2,Sema3c,Gnai1,Dgkq,Insig1,Usp30,Bcl7a,Hsph1,Cntnap2,Grm7,Pde1c,Polr1a,Ift122,Aebp2,Peg10,Pot1a,Smyd1,Gata2,Arnt2,Dusp8,Zfp128,Crebzf,Ccp110,Ascl2,Lig4,Angpt2,Usp28,Dixdc1,Robo4,Cryab,Gpr…
16	3.94231e-05	1521	368	55	0.149457	0.0361604	GO:0048699	GO:BP	generation of neurons	22758	14979	Aspm,Efhd1,Srgap2,Acsl3,Lrrc4c,Strc,Dlx1,Ss18l1,Dclk1,Serpini1,Ngf,Lrig2,Postn,Ptprd,Sh3gl2,Magi2,Sema3c,Rasal1,Cntnap2,Grm7,Atp2b2,Mturn,Gata2,St8sia2,Ascl2,Crtc1,Rab3a,Ist1,Myo9a,Dixdc1,Pls1,Trappc4,Gpm6b,Cdk16,Plp1,Unc5b,Pcdh15,Tet1,Zdhhc17,Pafah1b1,Kif3a,Clmn,Eml1,Bmp6,Vcl,Mycbp2,Nefl,Csmd3,Slc11a2,Faim2,Alcam,Dscam,Adamts1,Dll1,Hspa1a
17	7.05474e-05	1177	368	46	125	0.0390824	GO:0048666	GO:BP	neuron development	22758	14947	Efhd1,Srgap2,Lrrc4c,Strc,Ss18l1,Dclk1,Serpini1,Ngf,Lrig2,Postn,Ptprd,Sh3gl2,Magi2,Sema3c,Rasal1,Cntnap2,Grm7,Atp2b2,Mturn,Gata2,St8sia2,Crtc1,Rab3a,Ist1,Myo9a,Dixdc1,Pls1,Trappc4,Gpm6b,Cdk16,Plp1,Unc5b,Pcdh15,Tet1,Zdhhc17,Pafah1b1,Kif3a,Clmn,Vcl,Mycbp2,Nefl,Csmd3,Slc11a2,Alcam,Dscam,Adamts1
18	9.95079e-05	5604	368	137	0.372283	0.0244468	GO:0048856	GO:BP	anatomical structure development	22758	15126	Aspm,Tmeff2,Efhd1,Srgap2,Acsl3,Avpr1b,Dusp10,Irf6,Lrrc4c,Macrod2,Fnbp1,Trp53bp1,Strc,Egfl7,Dlx1,Frzb,Rbbp9,Ss18l1,Sox18,Frem2,Dclk1,Serpini1,Ngf,Lrig2,Postn,Tmod4,Cd160,Ptprd,Tmeff1,Sh3gl2,Magi2,Adam22,Sema3c,Insig1,Cc2d2a,Rasal1,Orai1,Tmem184a,Cntnap2,Grm7,Atp2b2,Ift122,Peg10,Ssbp1,Mturn,Smyd1,Gata2,Apold1,Arnt2,Gng8,St8sia2,Tub,Ascl2,Tacc1,Ank1,Stox2,Crtc1,Tgfbr3l,Lig4,Angpt2,Tmem59l,Rab3a,Ist1…
19	0.000141054	2292	368	71	0.192935	0.0309773	GO:0048468	GO:BP	cell development	22758	14785	Aspm,Tmeff2,Efhd1,Srgap2,Dusp10,Irf6,Lrrc4c,Strc,Dlx1,Frzb,Ss18l1,Sox18,Dclk1,Serpini1,Ngf,Lrig2,Postn,Tmod4,Ptprd,Sh3gl2,Magi2,Adam22,Sema3c,Rasal1,Cntnap2,Grm7,Atp2b2,Mturn,Gata2,St8sia2,Ascl2,Ank1,Crtc1,Lig4,Rab3a,Ist1,Myo9a,Dixdc1,Pls1,Robo4,Trappc4,Gpm6b,Cdk16,Xlr3a,Plp1,Unc5b,Pcdh15,Appl2,Tet1,Zdhhc17,Pafah1b1,Pecam1,Ube2b,Kif3a,Itgb3,Clmn,Frmd6,Bmp6,Vcl,Dock5,Mycbp2,Nefl,Csmd3,Slc11a2,Alca…
20	0.000255012	6017	368	143	0.388587	0.023766	GO:0032502	GO:BP	developmental process	22758	8795	Aspm,Tmeff2,Efhd1,Srgap2,Acsl3,Avpr1b,Dusp10,Irf6,Lrrc4c,Macrod2,Fnbp1,Trp53bp1,Strc,Egfl7,Dlx1,Frzb,Rbbp9,Ss18l1,Sox18,Frem2,Dclk1,Serpini1,Ngf,Lrig2,Bbs12,Postn,Tmod4,Cd160,Ptprd,Tmeff1,Sh3gl2,Magi2,Adam22,Sema3c,Insig1,Cc2d2a,Rasal1,Orai1,Bcl7a,Tmem184a,Cntnap2,Grm7,Atp2b2,Ift122,Peg10,Ssbp1,Mturn,Smyd1,Gata2,Apold1,Arnt2,Gng8,St8sia2,Tub,Ascl2,Tacc1,Ank1,Stox2,Crtc1,Tgfbr3l,Lig4,Angpt2,Tmem59…
21	0.000288585	10111	368	213	0.578804	0.0210662	GO:0008152	GO:BP	metabolic process	22758	3527	Khdrbs2,Pask,Uggt1,Tmeff2,Bard1,Ugt1a5,Zfp451,Clk1,Acsl3,Avpr1b,Pm20d1,Dusp10,Irf6,Macrod2,Trp53bp1,Sh2d3c,Fastkd1,Dlx1,Rbbp9,Acss2,Ss18l1,Sox18,Dclk1,Rnf13,Serpini1,Trim2,Ngf,Lrig2,Zfp639,Postn,Smc4,Sis,Syt11,Mllt11,Cd160,Slc16a1,Gstm5,Rnpc3,Ptbp2,Cisd2,Ptprd,Nfx1,Sh3gl2,Atg4c,Zyg11b,Faf1,Rnf20,Tle1,Cyp2j6,Rnf11,Ptpru,Plekhn1,Perm1,Magi2,Dgkq,Insig1,Qdpr,Slc30a9,Tecrl,Enoph1,Zfp605,Usp30,Bcl7a,C…
22	0.000290335	4679	368	118	0.320652	0.0252191	GO:0007275	GO:BP	multicellular organism development	22758	3162	Aspm,Efhd1,Srgap2,Acsl3,Avpr1b,Dusp10,Irf6,Lrrc4c,Macrod2,Fnbp1,Trp53bp1,Strc,Egfl7,Dlx1,Frzb,Rbbp9,Ss18l1,Sox18,Frem2,Dclk1,Serpini1,Ngf,Lrig2,Postn,Cd160,Ptprd,Sh3gl2,Magi2,Adam22,Sema3c,Insig1,Cc2d2a,Rasal1,Tmem184a,Cntnap2,Grm7,Atp2b2,Ift122,Mturn,Smyd1,Gata2,Apold1,Arnt2,Gng8,St8sia2,Tub,Ascl2,Tacc1,Ank1,Stox2,Crtc1,Lig4,Angpt2,Tmem59l,Rab3a,Ist1,Myo9a,Dixdc1,Pls1,Robo4,Mcam,Trappc4,Cryab,Rn…
23	0.000466109	6129	368	144	0.391304	0.0234949	GO:0048518	GO:BP	positive regulation of biological process	22758	14820	Aspm,Bard1,Zfp451,Acsl3,Avpr1b,Dusp10,Irf6,Frmd5,Lypd6,Trp53bp1,Egfl7,Sh2d3c,Dlx1,Frzb,Rbbp9,Ss18l1,Sox18,Rnf13,Serpini1,Ngf,Lrig2,Zfp639,Postn,Smc4,Syt11,Mllt11,Cd160,Ptprd,Sh3gl2,Zyg11b,Faf1,Rnf20,Tle1,Cyp2j6,Ptpru,Plekhn1,Magi2,Sema3c,Gnai1,Dgkq,Slc30a9,Rasal1,Orai1,Bcl7a,Cyp3a13,Hsph1,Cntnap2,Slco1c1,Atp2b2,Pot1a,Ssbp1,Mturn,Smyd1,Gata2,Arnt2,St8sia2,Crebzf,Tub,Ccp110,Ascl2,Ank1,Stox2,Crtc1,L…
24	0.000623232	4167	368	107	0.290761	0.0256779	GO:0048731	GO:BP	system development	22758	15011	Aspm,Efhd1,Srgap2,Acsl3,Dusp10,Lrrc4c,Macrod2,Fnbp1,Trp53bp1,Strc,Egfl7,Dlx1,Frzb,Rbbp9,Ss18l1,Sox18,Frem2,Dclk1,Serpini1,Ngf,Lrig2,Postn,Cd160,Ptprd,Sh3gl2,Magi2,Adam22,Sema3c,Insig1,Cc2d2a,Rasal1,Cntnap2,Grm7,Atp2b2,Ift122,Mturn,Smyd1,Gata2,Apold1,Arnt2,Gng8,St8sia2,Tub,Ascl2,Tacc1,Ank1,Crtc1,Lig4,Angpt2,Tmem59l,Rab3a,Ist1,Myo9a,Dixdc1,Pls1,Robo4,Mcam,Trappc4,Cryab,Mst1r,Slc25a38,Kdm6a,Gpm6b,Cd…
25	0.00070942	2627	368	76	0.206522	0.0289303	GO:0009653	GO:BP	anatomical structure morphogenesis	22758	4017	Tmeff2,Srgap2,Lrrc4c,Strc,Egfl7,Dlx1,Frzb,Ss18l1,Sox18,Frem2,Dclk1,Ngf,Postn,Tmod4,Cd160,Ptprd,Tmeff1,Sh3gl2,Sema3c,Insig1,Cc2d2a,Rasal1,Cntnap2,Atp2b2,Ift122,Ssbp1,Gata2,Apold1,St8sia2,Angpt2,Tmem59l,Rab3a,Ist1,Myo9a,Dixdc1,Pls1,Robo4,Mcam,Cryab,Kdm6a,Unc5b,Pcdh15,Tet1,Zdhhc17,Ptprb,Pafah1b1,Pecam1,Kif3a,Tbx2,Hoxb1,Thra,Kat2a,Itgb3,Pxdn,Frmd6,Bmp6,Foxq1,Vcl,Dock5,Mycbp2,Mmrn2,Nefl,Cdh6,Prickle1,…
26	0.000733355	9725	368	205	0.557065	0.0210797	GO:0071704	GO:BP	organic substance metabolic process	22758	19658	Khdrbs2,Pask,Uggt1,Tmeff2,Bard1,Ugt1a5,Zfp451,Clk1,Acsl3,Avpr1b,Pm20d1,Dusp10,Irf6,Macrod2,Trp53bp1,Sh2d3c,Fastkd1,Dlx1,Rbbp9,Acss2,Ss18l1,Sox18,Dclk1,Rnf13,Serpini1,Trim2,Ngf,Lrig2,Zfp639,Postn,Smc4,Sis,Syt11,Mllt11,Cd160,Slc16a1,Gstm5,Rnpc3,Ptbp2,Ptprd,Nfx1,Sh3gl2,Atg4c,Zyg11b,Faf1,Rnf20,Tle1,Cyp2j6,Rnf11,Ptpru,Plekhn1,Perm1,Magi2,Dgkq,Insig1,Qdpr,Slc30a9,Tecrl,Enoph1,Zfp605,Usp30,Bcl7a,Cyp3a13…
27	0.00178363	1027	368	39	0.105978	0.0379747	GO:0000902	GO:BP	cell morphogenesis	22758	307	Tmeff2,Srgap2,Lrrc4c,Strc,Ss18l1,Dclk1,Ngf,Postn,Ptprd,Sh3gl2,Sema3c,Rasal1,Cntnap2,Atp2b2,St8sia2,Rab3a,Ist1,Myo9a,Dixdc1,Pls1,Unc5b,Pcdh15,Tet1,Zdhhc17,Pafah1b1,Pecam1,Kif3a,Itgb3,Frmd6,Vcl,Dock5,Mycbp2,Nefl,Cdh6,Slc11a2,Alcam,Dscam,Rhoq,Lims2
28	0.00181041	754	368	32	0.0869565	0.0424403	GO:0000904	GO:BP	cell morphogenesis involved in differentiation	22758	309	Tmeff2,Srgap2,Lrrc4c,Strc,Ss18l1,Dclk1,Ngf,Postn,Ptprd,Sema3c,Cntnap2,Atp2b2,Rab3a,Ist1,Dixdc1,Pls1,Unc5b,Pcdh15,Tet1,Zdhhc17,Pafah1b1,Pecam1,Itgb3,Frmd6,Vcl,Dock5,Mycbp2,Nefl,Slc11a2,Alcam,Dscam,Lims2
29	0.00208327	8879	368	189	0.513587	0.0212862	GO:0044238	GO:BP	primary metabolic process	22758	12667	Khdrbs2,Pask,Uggt1,Bard1,Ugt1a5,Zfp451,Clk1,Acsl3,Avpr1b,Pm20d1,Dusp10,Irf6,Macrod2,Trp53bp1,Sh2d3c,Fastkd1,Dlx1,Acss2,Ss18l1,Sox18,Dclk1,Rnf13,Serpini1,Trim2,Ngf,Lrig2,Zfp639,Smc4,Sis,Mllt11,Slc16a1,Rnpc3,Ptbp2,Ptprd,Nfx1,Sh3gl2,Atg4c,Zyg11b,Faf1,Rnf20,Tle1,Cyp2j6,Rnf11,Ptpru,Plekhn1,Perm1,Magi2,Dgkq,Insig1,Qdpr,Slc30a9,Tecrl,Enoph1,Zfp605,Usp30,Bcl7a,Polr1a,Atp2b2,Aebp2,Pot1a,Ssbp1,Mturn,Smyd1,…
30	0.0027283	8553	368	183	0.497283	0.021396	GO:0044237	GO:BP	cellular metabolic process	22758	12666	Khdrbs2,Pask,Uggt1,Bard1,Ugt1a5,Zfp451,Clk1,Acsl3,Avpr1b,Pm20d1,Dusp10,Irf6,Macrod2,Trp53bp1,Sh2d3c,Fastkd1,Dlx1,Acss2,Ss18l1,Sox18,Dclk1,Rnf13,Trim2,Ngf,Lrig2,Zfp639,Smc4,Sis,Syt11,Mllt11,Gstm5,Rnpc3,Ptbp2,Cisd2,Ptprd,Nfx1,Sh3gl2,Atg4c,Zyg11b,Faf1,Rnf20,Tle1,Cyp2j6,Rnf11,Ptpru,Plekhn1,Perm1,Magi2,Dgkq,Insig1,Qdpr,Slc30a9,Tecrl,Enoph1,Zfp605,Usp30,Bcl7a,Slco1c1,Polr1a,Atp2b2,Aebp2,Pot1a,Ssbp1,Mtu…
31	0.00530278	8452	368	180	0.48913	0.0212967	GO:0006807	GO:BP	nitrogen compound metabolic process	22758	2759	Khdrbs2,Pask,Uggt1,Bard1,Zfp451,Clk1,Acsl3,Pm20d1,Dusp10,Irf6,Macrod2,Trp53bp1,Sh2d3c,Fastkd1,Dlx1,Acss2,Ss18l1,Sox18,Dclk1,Rnf13,Serpini1,Trim2,Ngf,Lrig2,Zfp639,Smc4,Mllt11,Gstm5,Rnpc3,Ptbp2,Ptprd,Nfx1,Sh3gl2,Atg4c,Zyg11b,Faf1,Rnf20,Tle1,Rnf11,Ptpru,Plekhn1,Perm1,Magi2,Dgkq,Qdpr,Slc30a9,Enoph1,Zfp605,Usp30,Bcl7a,Slco1c1,Polr1a,Atp2b2,Aebp2,Pot1a,Ssbp1,Mturn,Smyd1,Tprkb,Dusp11,Gata2,Zim1,Arnt2,At…
32	0.0146383	4076	368	100	0.271739	0.0245339	GO:0048869	GO:BP	cellular developmental process	22758	15138	Aspm,Tmeff2,Efhd1,Srgap2,Acsl3,Dusp10,Irf6,Lrrc4c,Strc,Egfl7,Dlx1,Frzb,Rbbp9,Ss18l1,Sox18,Dclk1,Serpini1,Ngf,Lrig2,Bbs12,Postn,Tmod4,Ptprd,Sh3gl2,Magi2,Adam22,Sema3c,Insig1,Rasal1,Bcl7a,Cntnap2,Grm7,Atp2b2,Ssbp1,Mturn,Smyd1,Gata2,Apold1,St8sia2,Ascl2,Tacc1,Ank1,Crtc1,Tgfbr3l,Lig4,Rab3a,Ist1,Myo9a,Dixdc1,Pls1,Robo4,Trappc4,Slc25a38,Kdm6a,Gpm6b,Cdk16,Xlr3a,Plp1,Unc5b,Pcdh15,Appl2,Tet1,Zdhhc17,Ptprb…
33	0.0166078	5492	368	126	0.342391	0.0229425	GO:0048522	GO:BP	positive regulation of cellular process	22758	14824	Aspm,Bard1,Zfp451,Acsl3,Avpr1b,Dusp10,Irf6,Frmd5,Lypd6,Trp53bp1,Egfl7,Sh2d3c,Dlx1,Frzb,Ss18l1,Sox18,Rnf13,Serpini1,Ngf,Lrig2,Zfp639,Postn,Smc4,Syt11,Mllt11,Cd160,Ptprd,Sh3gl2,Zyg11b,Faf1,Rnf20,Cyp2j6,Ptpru,Plekhn1,Magi2,Sema3c,Gnai1,Dgkq,Slc30a9,Rasal1,Bcl7a,Hsph1,Cntnap2,Slco1c1,Pot1a,Ssbp1,Mturn,Smyd1,Gata2,Arnt2,St8sia2,Crebzf,Ccp110,Ascl2,Ank1,Stox2,Crtc1,Lig4,Rab3a,Aktip,Ist1,Dixdc1,Pls1,Fut…
34	0.0176752	1088	368	38	0.103261	0.0349265	GO:0051130	GO:BP	positive regulation of cellular component organization	22758	15580	Ss18l1,Serpini1,Ngf,Smc4,Mllt11,Ptprd,Sh3gl2,Faf1,Cyp2j6,Magi2,Cntnap2,Pot1a,Ssbp1,Gata2,St8sia2,Ccp110,Ank1,Crtc1,Lig4,Ist1,Dixdc1,Appl2,Pafah1b1,Ube2b,Kif3a,Kat2a,Amph,Ice1,Slain1,Nefl,Dscam,Cldn5,Tfrc,Adamts1,Tbc1d5,Dll1,Hspa1a,Rhoq
35	0.0181273	5336	368	123	0.334239	0.023051	GO:0080090	GO:BP	regulation of primary metabolic process	22758	20830	Khdrbs2,Pask,Bard1,Zfp451,Clk1,Acsl3,Avpr1b,Dusp10,Irf6,Trp53bp1,Sh2d3c,Fastkd1,Dlx1,Ss18l1,Sox18,Serpini1,Ngf,Lrig2,Zfp639,Mllt11,Ptbp2,Nfx1,Sh3gl2,Zyg11b,Faf1,Rnf20,Tle1,Cyp2j6,Plekhn1,Perm1,Magi2,Dgkq,Insig1,Slc30a9,Zfp605,Bcl7a,Aebp2,Pot1a,Ssbp1,Mturn,Smyd1,Gata2,Zim1,Arnt2,Zfp128,Crebzf,Ascl2,Stox2,Spock3,Crtc1,Plat,Zfp930,Zfp866,Aktip,Ist1,Cryab,Rnf111,Mst1r,Zfp445,Dach2,Mycs,Cdk16,Araf,Act…
36	0.0186709	4046	368	99	0.269022	0.0244686	GO:0030154	GO:BP	cell differentiation	22758	7711	Aspm,Tmeff2,Efhd1,Srgap2,Acsl3,Dusp10,Irf6,Lrrc4c,Strc,Egfl7,Dlx1,Frzb,Rbbp9,Ss18l1,Sox18,Dclk1,Serpini1,Ngf,Lrig2,Bbs12,Postn,Tmod4,Ptprd,Sh3gl2,Magi2,Adam22,Sema3c,Insig1,Rasal1,Bcl7a,Cntnap2,Grm7,Atp2b2,Mturn,Smyd1,Gata2,Apold1,St8sia2,Ascl2,Tacc1,Ank1,Crtc1,Tgfbr3l,Lig4,Rab3a,Ist1,Myo9a,Dixdc1,Pls1,Robo4,Trappc4,Slc25a38,Kdm6a,Gpm6b,Cdk16,Xlr3a,Plp1,Unc5b,Pcdh15,Appl2,Tet1,Zdhhc17,Ptprb,Pafah…
37	0.0189258	6344	368	141	0.383152	0.0222257	GO:0019222	GO:BP	regulation of metabolic process	22758	6470	Khdrbs2,Pask,Tmeff2,Bard1,Zfp451,Clk1,Acsl3,Avpr1b,Dusp10,Irf6,Trp53bp1,Sh2d3c,Fastkd1,Dlx1,Rbbp9,Ss18l1,Sox18,Serpini1,Ngf,Lrig2,Zfp639,Postn,Syt11,Mllt11,Cd160,Ptbp2,Cisd2,Nfx1,Sh3gl2,Zyg11b,Faf1,Rnf20,Tle1,Cyp2j6,Plekhn1,Perm1,Magi2,Dgkq,Insig1,Slc30a9,Zfp605,Usp30,Bcl7a,Cyp3a13,Hsph1,Slco1c1,Aebp2,Pot1a,Ssbp1,Mturn,Smyd1,Gata2,Zim1,Arnt2,Zfp128,Crebzf,Ascl2,Stox2,Spock3,Crtc1,Plat,Zfp930,Zfp8…
38	0.0200676	8316	368	175	0.475543	0.0210438	GO:0043170	GO:BP	macromolecule metabolic process	22758	12167	Khdrbs2,Pask,Uggt1,Tmeff2,Bard1,Zfp451,Clk1,Dusp10,Irf6,Macrod2,Trp53bp1,Sh2d3c,Fastkd1,Dlx1,Rbbp9,Ss18l1,Sox18,Dclk1,Rnf13,Serpini1,Trim2,Ngf,Lrig2,Zfp639,Postn,Smc4,Syt11,Mllt11,Cd160,Rnpc3,Ptbp2,Ptprd,Nfx1,Sh3gl2,Atg4c,Zyg11b,Faf1,Rnf20,Tle1,Cyp2j6,Rnf11,Ptpru,Plekhn1,Perm1,Magi2,Dgkq,Slc30a9,Zfp605,Usp30,Bcl7a,Cyp3a13,Hsph1,Cntnap2,Polr1a,Aebp2,Pot1a,Ssbp1,Mturn,Smyd1,Tprkb,Dusp11,Gata2,Zim1,…
39	0.0204526	689	368	28	0.076087	0.0406386	GO:0032990	GO:BP	cell part morphogenesis	22758	9167	Srgap2,Lrrc4c,Ss18l1,Dclk1,Ngf,Postn,Ptprd,Sh3gl2,Sema3c,Rasal1,Cntnap2,Ssbp1,St8sia2,Rab3a,Ist1,Myo9a,Dixdc1,Unc5b,Tet1,Zdhhc17,Pafah1b1,Itgb3,Vcl,Mycbp2,Nefl,Slc11a2,Alcam,Dscam
40	0.0244963	2538	368	69	0.1875	0.0271868	GO:0007166	GO:BP	cell surface receptor signaling pathway	22758	3062	Aspm,Zfp451,Lypd6,Egfl7,Dlx1,Frzb,Ngf,Lrig2,Postn,Mllt11,Cd160,Ptprd,Faf1,Akap2,Tle1,Ptpru,Magi2,Sema3c,Cc2d2a,Cntnap2,Grm7,Ift122,Peg10,Gata2,Zfp128,Ltbp4,Tgfbr3l,Angpt2,Plat,Dixdc1,Rnf111,Mst1r,Actrt1,Plp1,Unc5b,Herc4,Appl2,Tet1,Mif,Timp3,Zdhhc17,Vrk2,Itgae,Pafah1b1,Pecam1,Ube2b,Kif3a,Tbx2,Srsf1,Tob1,Thra,Itgb3,Begain,Bmp6,Depdc1b,Mmrn2,Cdh6,Prickle1,Foxh1,Faim2,Dscam,Cldn5,Crim1,Dll1,Fpr3,Rhoq…
41	0.0256888	659	368	27	0.0733696	0.0409712	GO:0048858	GO:BP	cell projection morphogenesis	22758	15128	Srgap2,Lrrc4c,Ss18l1,Dclk1,Ngf,Postn,Ptprd,Sh3gl2,Sema3c,Rasal1,Cntnap2,St8sia2,Rab3a,Ist1,Myo9a,Dixdc1,Unc5b,Tet1,Zdhhc17,Pafah1b1,Itgb3,Vcl,Mycbp2,Nefl,Slc11a2,Alcam,Dscam
42	0.035861	1166	368	39	0.105978	0.0334477	GO:0060429	GO:BP	epithelium development	22758	17174	Tmeff2,Dusp10,Irf6,Strc,Frzb,Rbbp9,Sox18,Frem2,Magi2,Sema3c,Cc2d2a,Orai1,Atp2b2,Ift122,Gata2,Apold1,Tmem59l,Myo9a,Pls1,Robo4,Kdm6a,Pcdh15,Pafah1b1,Pecam1,Kif3a,Tbx2,Thra,Kat2a,Pum2,Frmd6,Bmp6,Foxq1,Vcl,Mmrn2,Prickle1,Foxh1,Krt75,Cldn5,Dll1
43	0.0369027	5137	368	118	0.320652	0.0229706	GO:0031323	GO:BP	regulation of cellular metabolic process	22758	8249	Khdrbs2,Pask,Bard1,Zfp451,Clk1,Acsl3,Avpr1b,Dusp10,Irf6,Trp53bp1,Sh2d3c,Fastkd1,Dlx1,Ss18l1,Sox18,Ngf,Lrig2,Zfp639,Mllt11,Ptbp2,Cisd2,Nfx1,Sh3gl2,Zyg11b,Faf1,Rnf20,Tle1,Cyp2j6,Plekhn1,Perm1,Magi2,Dgkq,Insig1,Slc30a9,Zfp605,Usp30,Bcl7a,Slco1c1,Aebp2,Pot1a,Ssbp1,Mturn,Smyd1,Gata2,Zim1,Arnt2,Zfp128,Crebzf,Ascl2,Stox2,Crtc1,Zfp930,Zfp866,Aktip,Cryab,Rnf111,Mst1r,Zfp445,Dach2,Mycs,Cdk16,Araf,Actrt1,Ts…
44	0.0399721	1259	368	41	0.111413	0.0325655	GO:0007155	GO:BP	cell adhesion	22758	3051	Tmeff2,Srgap2,Hmcn1,Dusp10,Lrrc4c,Frmd5,Strc,Frem2,Serpini1,Postn,Cd160,Ptprd,Faf1,Ptpru,Magi2,Pcdh7,Hsph1,Cntnap2,Adam18,Angpt2,Fut4,Robo4,Mcam,Gpm6b,Pcdh15,Itgae,Pecam1,Itgb3,Pxdn,Tgfbi,Bmp6,Vcl,Dock5,Mmrn2,Cdh6,Alcam,Dscam,Cldn5,Tfrc,Dll1,Lims2
[truncated: 4 more rows]

## Sheet: Meijer_fc>0-padj<0.05_ORA-GOBP
	p_value	term_size	query_size	intersection_size	precision	recall	term_id	source	term_name	effective_domain_size	source_order	intersection
[truncated: 839 more rows]

[truncated: 1 more sheets: Meijer_fc<0-padj<0.05_ORA-GOBP]
